# Supplementary material for: Land conversion to cropland homogenizes variation in soil biota, gene assemblages, and ecological strategies on local and regional scales
Source: ISME J. 2025 Dec 1;19(1):wraf264. doi: 10.1093/ismejo/wraf264 (PMC12746289; doi:10.1093/ismejo/wraf264)
Supplement: Table_S1_wraf264 [file table_s1_wraf264.xlsx]

## Sheet: Sheet1
Table S1 Soil sampling site locations and chemical fertilization for the agricultural soils.
Sample	Location	Crop	N（kg/ha-1）	P2O5（kg/ha-1）	K2O（kg/ha-1）
S1	Nenjiang farm, Heilongjiang	Soybean	53.2	69	42.1
S2	Qixingpao farm, Heilongjiang	Soybean	44.6	62.5	34.7
S3	Jianshan farm, Heilongjiang	Soybean	46.7	59.8	33
S4	Hongwuyue farm, Heilongjiang	Corn	182	87.6	60.5
S5	Daxijiang farm, Heilongjiang	Soybean	43.5	55.8	32.8
S6	Weishan farm, Heilongjiang	Soybean	45.8	56.8	31.5
S7	Yinlonghe farm, Heilongjiang	Soybean	54.5	80.1	24.9
S8	Changshuihe farm, Heilongjiang	Soybean	16.9	73.1	24.5
S9	Zhaoguang farm, Heilongjiang	Corn	152.5	66.9	70.1
S10	Hailun farm, Heilongjiang	Soybean	49.5	63.5	37.2
S11	Sui ling, Heilongjiang	Soybean	56.9	62.7	32
S12	Baiquan, Heilongjiang	Soybean	58.1	60.8	33.5
S13	Mingshui, Heilongjiang	Corn	147.2	61.3	33.5
S14	Wangkui, Heilongjiang	Soybean	58.6	68.9	46.5
S15	Suihua, Heilongjiang	Corn	149.5	69.2	65.6
S16	Bayan, Heilongjiang	Corn	131.2	75.9	65.4
S17	Changtu 1, Liaoning	Corn	217.8	90.5	96.8
S18	Changtu 2, Liaoning	Corn	220	91.7	99.2
S19	Siping, Jilin	Corn	216.5	89.2	93.6
S20	Gongzhuling, Jilin	Corn	236.9	92.7	95.8
S21	Changchun, Jilin	Corn	242.6	98.5	103.7
S22	JiuTai, Jilin	Corn	208.7	79.5	86.4
S23	Dehui, Jilin	Corn	238.2	83.6	89.1
S24	Fuyu, Jilin	Corn	189.6	75.9	82.2
S25	Yushu, Jilin	Corn	226.7	85.3	94.5
S26	Hulan, Heilongjiang	Corn	170.5	82.3	75.4
S27	Shuangcheng, Heilongjiang	Corn	175	85.2	77.1
			·
