# Supplementary material for: Land conversion to cropland homogenizes variation in soil biota, gene assemblages, and ecological strategies on local and regional scales
Source: ISME J. 2025 Dec 1;19(1):wraf264. doi: 10.1093/ismejo/wraf264 (PMC12746289; doi:10.1093/ismejo/wraf264)
Supplement: Table_S2_wraf264 [file table_s2_wraf264.xlsx]

## Sheet: S1
Table S2 Soil chemical properties, climate information, and average genome size used for this study.
Sample	Latitude (°N)	Longtitude (°E)	MAT (℃)	MAP (mm)	pH		TC (g/kg)		TN (g/kg)		C/N		NO3--N (mg/kg)		NH4+-N (mg/kg)		TP (g/kg)		AP (mg/kg)		TK (g/kg)		AK (mg/kg)		Average genome size (bp)
					AS	NS	AS	NS	AS	NS	AS	NS	AS	NS	AS	NS	AS	NS	AS	NS	AS	NS	AS	NS	AS	NS
S1_1	49.1461	125.61	-0.2	505	5.3	6.12	33.6987	43.0154	3.10483	3.76254	10.8536	11.4326	8.21633	5.55385	32.3673	35.2669	1.12479	1.02054	26.2	12.32	17.3775	20.9583	144.75	195.25	5.56301e+06	5.85413e+06
S1_2	49.1461	125.61	-0.2	505	5.35	6.07	37.14	45.806	3.43215	4.08009	10.8212	11.2267	5.81309	4.65912	32.6038	33.2794	1.47705	1.14196	28.43	14.97	17.7767	20.6428	162.55	220.05	5.74742e+06	5.69552e+06
S1_3	49.1461	125.61	-0.2	505	5.3	6.03	31.976	44.0225	2.99651	3.87239	10.6711	11.3683	7.38182	3.16068	32.357	34.0804	1.28995	1.08839	19.865	13.975	18.3314	20.5488	161.8	191.9	5.44617e+06	6.11411e+06
S2_1	48.9925	126.02	-0.1	517	5.38	6.62	40.6611	68.1301	3.76057	5.41171	10.8125	12.5894	5.84241	4.2023	33.6263	43.872	1.32955	1.1105	26.545	21.755	16.2507	17.9003	190.95	193.05	5.67075e+06	5.53861e+06
S2_2	48.9925	126.02	-0.1	517	5.28	6.33	38.2112	52.03	3.66619	3.19993	10.4226	16.2597	5.6014	3.22488	32.7173	41.2785	1.38877	1.04624	24.44	21.735	16.9141	19.8198	161.7	181.9	5.6477e+06	5.31708e+06
S2_3	48.9925	126.02	-0.1	517	5.22	6.79	36.1326	85.9419	3.40545	6.92269	10.6102	12.4145	3.58628	3.1814	33.045	42.3628	1.25444	1.17705	22.985	20.53	16.6341	19.6072	155.6	196.8	5.92184e+06	5.91321e+06
S3_1	48.9622	125.677	-0.1	509	5.12	6.15	41.6721	30.7869	3.77385	2.62198	11.0423	11.7418	7.02982	2.70463	36.7714	38.7663	1.12872	0.962356	12.185	19.625	17.3183	22.603	108	245.65	5.97831e+06	5.44402e+06
S3_2	48.9622	125.677	-0.1	509	5.13	6.11	42.6597	32.0161	3.87025	2.78326	11.0225	11.5031	8.19672	2.74188	34.109	39.5408	1.18822	0.907538	14.915	17.785	18.5776	22.7326	97.5	213.35	5.78142e+06	5.8051e+06
S3_3	48.9622	125.677	-0.1	509	5.18	6.08	43.9829	30.0009	3.78617	2.66294	11.6168	11.2661	6.53964	2.44802	33.8994	44.6764	1.28835	0.945588	12.845	19.37	18.4553	22.7463	108.1	247.5	5.71303e+06	5.42389e+06
S4_1	48.7686	125.532	0.3	501	5.1	5.74	44.8816	56.4021	3.94385	4.66957	11.3802	12.0786	8.94779	3.08361	34.4753	38.2368	1.20838	1.14064	25.06	12.835	18.4074	19.2464	136.6	216.1	5.37489e+06	6.3597e+06
S4_2	48.7686	125.532	0.3	501	5	5.63	40.8749	88.4206	3.6939	7.65943	11.0655	11.544	10.6894	3.21136	34.1288	43.2688	1.29868	1.13883	32.855	13.94	17.0119	19.6078	123	201.2	5.5871e+06	5.91907e+06
S4_3	48.7686	125.532	0.3	501	4.98	5.57	40.213	59.4201	3.74015	5.04522	10.7517	11.7775	10.7649	3.01541	34.2402	40.6287	1.21986	1.25446	33.09	19.625	18.3	18.2369	128.95	255.2	5.5217e+06	5.30867e+06
S5_1	48.8933	125.094	0.2	492	5.12	5.68	34.1238	50.6353	3.3015	4.70499	10.3358	10.762	5.79605	3.53377	32.0632	38.4106	0.87958	1.31499	18.215	5.885	18.6321	19.6344	108.05	188.75	5.61474e+06	6.25498e+06
S5_2	48.8933	125.094	0.2	492	5.2	5.47	28.7287	63.5719	2.83538	5.82324	10.1322	10.9169	5.40511	3.04702	31.5899	44.5827	0.736957	1.30567	14.31	6.055	19.2999	19.9908	99.6	198.7	5.58494e+06	6.98723e+06
S5_3	48.8933	125.094	0.2	492	5.16	5.27	27.7833	66.6291	2.72479	6.15476	10.1965	10.8256	5.77079	4.75134	31.1623	40.3045	0.738849	1.57714	12.485	5.585	18.5725	17.4912	123.4	170.25	5.40613e+06	6.86747e+06
S6_1	48.7878	126.336	0	531	5.23	5.38	40.2286	65.7876	3.80484	5.55357	10.573	11.846	7.91648	4.09623	34.7304	44.5242	1.22093	1.52216	21.225	6.685	18.7272	18.9517	137.15	181.9	5.74179e+06	6.06585e+06
S6_2	48.7878	126.336	0	531	5.29	5.27	37.8648	54.8797	3.51652	4.6412	10.7677	11.8245	7.43007	2.65578	33.9477	45.8564	1.16851	1.43678	20.955	14.45	18.9547	19.2199	133.35	182	5.90678e+06	5.79671e+06
S6_3	48.7878	126.336	0	531	5.34	5.46	38.0597	58.9215	3.44944	4.96546	11.0336	11.8663	7.61963	0.32948	33.5264	44.754	1.15356	1.5469	19.765	12.28	19.0877	19.5249	145.75	156.25	5.80746e+06	5.42332e+06
S7_1	48.7744	126.582	0.1	533	4.97	5.62	34.233	30.21	3.29264	2.48497	10.3968	12.1571	7.30739	2.10862	31.6654	39.9131	0.963001	1.18065	17.72	16.905	20.1946	20.3658	130.7	218.35	5.608e+06	5.7109e+06
S7_2	48.7744	126.582	0.1	533	5.02	5.48	39.1518	32.54	3.56202	2.49256	10.9915	13.0549	6.78286	2.0187	33.2744	36.0483	1.0778	1.03424	18.42	14.93	19.7898	20.6292	161.05	195.65	5.92739e+06	5.84116e+06
S7_3	48.7744	126.582	0.1	533	5	5.46	32.6081	37.4673	3.2422	3.30134	10.0574	11.3491	6.2208	2.21098	30.7451	36.7023	1.189	0.982948	18.71	14.575	19.1073	20.8498	126	210.6	6.06745e+06	5.78842e+06
S8_1	48.4156	127.1	0	569	4.67	5.99	29.2122	73.2608	2.93799	6.43123	9.94293	11.3914	9.92106	2.90292	31.955	38.3491	1.06574	1.32344	24.895	13.24	19.989	18.6998	197.4	279.15	5.42655e+06	6.18243e+06
S8_2	48.4156	127.1	0	569	4.62	5.75	30.4954	72.7092	3.14314	6.11251	9.70222	11.8951	12.562	2.52296	31.7476	45.9179	1.06763	1.22924	26.905	11.895	19.0312	18.7758	196.3	231.05	5.48833e+06	6.32015e+06
S8_3	48.4156	127.1	0	569	4.65	5.91	32.7173	59.1446	3.32922	5.03578	9.82733	11.7449	13.866	2.61287	32.4323	40.9893	1.07365	1.27513	28.51	12.535	19.7725	18.862	207.5	258.5	5.58114e+06	6.23949e+06
S9_1	48.0097	126.975	0.7	553	4.87	5.68	55.445	65.2845	5.01824	5.34437	11.0487	12.2156	12.8351	4.34199	39.7608	67.58	1.26787	1.907	18.935	18.405	17.2351	16.4892	112.65	130.2	5.52409e+06	5.70869e+06
S9_2	48.0097	126.975	0.7	553	4.87	5.76	53.3456	88.7245	4.8885	7.0859	10.9125	12.5213	13.8348	4.54576	41.7958	68.9441	1.32745	1.81183	19.33	19.15	17.0528	14.8222	110.85	119.55	5.61405e+06	5.46468e+06
S9_3	48.0097	126.975	0.7	553	4.9	6.02	52.2035	98.3379	4.73759	8.11516	11.019	12.1178	15.1514	3.46897	40.7471	60.6049	1.30872	1.75815	18.605	19.735	15.8519	15.6798	116.05	180	5.79488e+06	5.61413e+06
S10_1	47.5411	127.097	1.8	548	5.12	5.73	25.4178	33.4289	2.37178	2.83816	10.7167	11.7784	17.6559	2.19788	36.8471	31.5461	0.855466	1.0477	23.88	6.735	19.0514	20.4636	100.2	246.25	5.60052e+06	6.4053e+06
S10_2	47.5411	127.097	1.8	548	5.18	5.8	24.0861	32.9327	2.34318	2.79288	10.2792	11.7917	14.1074	3.42743	34.5695	32.2969	0.951652	1.20745	25.825	8.875	19.4326	20.3225	112.8	241.75	5.6111e+06	6.1479e+06
S10_3	47.5411	127.097	1.8	548	5.29	5.74	23.342	39.4669	2.21479	3.41911	10.5392	11.543	12.348	2.89191	36.1438	32.3368	0.866557	1.16359	24.84	6.58	19.4832	20.2541	105.5	215.2	5.32708e+06	6.34143e+06
S11_1	47.5489	127.473	1.3	579	5.24	5.81	35.6937	40.0326	3.212	3.78221	11.1126	10.5844	13.3721	2.47396	36.5767	36.3818	1.11959	0.995345	30.565	17.43	17.9672	20.5255	156.25	247.8	5.85879e+06	6.06144e+06
S11_2	47.5489	127.473	1.3	579	5.34	5.82	36.6449	36.7843	3.36173	3.4986	10.9006	10.514	16.3234	3.52851	37.8159	41.1149	1.12071	0.935296	28.935	17.78	15.9641	21.7963	156.65	268.4	5.90901e+06	6.05951e+06
S11_3	47.5489	127.473	1.3	579	5.36	5.62	39.288	42.2328	3.27018	3.93347	12.014	10.7368	22.12	2.36721	39.6	36.248	1.16917	0.837493	30.34	14.83	17.6813	19.7991	179.7	231.85	5.57565e+06	6.31963e+06
S12_1	47.5861	126.099	1.7	506	7.29	7.2	26.8732	32.2139	2.78939	2.94144	9.63408	10.9518	13.246	5.63537	37.8458	32.068	0.84236	0.84046	24.55	37.94	18.1907	20.877	172.2	285.4	5.87899e+06	5.78913e+06
S12_2	47.5861	126.099	1.7	506	6.74	7.25	25.0933	29.4672	2.56272	2.62485	9.79165	11.2262	10.131	2.90426	37.5913	31.5508	0.834474	0.790698	26.785	34.85	18.4111	20.1245	161.6	276.65	5.55253e+06	5.87776e+06
S12_3	47.5861	126.099	1.7	506	7.1	7.22	26.6276	31.6304	2.81151	2.8466	9.47094	11.1116	10.0402	4.64822	38.2613	33.2211	0.796237	0.796086	25.21	31.945	17.9133	20.9975	162.6	295.25	5.89555e+06	6.08509e+06
S13_1	47.3236	125.946	2.1	495	6.81	7.27	27.2496	25.5832	2.50399	2.44846	10.8825	10.4487	7.08581	2.95009	36.0732	31.938	0.741865	0.665497	12.05	2.235	17.2792	20.5319	156.85	164.45	5.89428e+06	5.92697e+06
S13_2	47.3236	125.946	2.1	495	6.82	7.1	23.8524	27.3927	2.70261	2.66408	8.82571	10.2822	6.55264	4.74286	34.9054	30.8927	0.791341	0.765057	12.09	3.7	17.0701	20.8526	156.3	171.75	6.00073e+06	6.32421e+06
S13_3	47.3236	125.946	2.1	495	6.92	7.17	25.8094	25.0074	2.46501	2.32894	10.4703	10.7377	8.49164	2.76675	35.8677	31.7518	0.929006	0.662265	16.145	3.215	16.9149	21.5559	164.65	150.75	6.14475e+06	6.42279e+06
S14_1	46.8503	126.473	2.6	516	7.1	7.35	26.5648	35.2728	2.84958	3.27712	9.32235	10.7633	22.5747	3.09172	34.2986	31.3036	1.15471	0.961455	43.12	10.34	18.1267	20.1344	250.9	267.65	6.05236e+06	5.78059e+06
S14_2	46.8503	126.473	2.6	516	7.11	7.32	29.8845	33.1049	3.23297	3.02096	9.24368	10.9584	19.4028	10.4383	33.7943	30.5511	1.15467	0.938921	43.83	14.83	17.1273	19.6168	220.25	247.65	5.79638e+06	5.78778e+06
S14_3	46.8503	126.473	2.6	516	6.97	7.26	32.5467	34.0758	3.42751	3.16884	9.49572	10.7534	25.46	3.087	34.8162	30.7414	1.29014	1.05536	59.89	23.25	17.4928	22.1768	244.85	236.6	5.99426e+06	6.04032e+06
S15_1	46.6131	127.005	2.5	563	4.71	5.67	24.2906	27.3136	2.54972	2.25	9.52678	12.1394	10.8117	2.46671	33.9968	29.3656	1.08254	1.25363	57.935	32	18.5818	21.6737	154.3	186.05	5.42443e+06	5.88126e+06
S15_2	46.6131	127.005	2.5	563	4.88	5.56	24.2018	26.54	2.58512	2.3	9.36196	11.5391	11.5827	2.9745	34.2603	29.8639	1.06976	1.33216	54.005	35.085	18.6388	23.0024	165.75	197.6	5.41718e+06	5.66715e+06
S15_3	46.6131	127.005	2.5	563	4.87	5.62	25.3628	27.6594	2.63283	2.20404	9.63329	12.5494	11.1819	2.02128	33.0594	28.8924	1.05281	1.38692	55.26	39.735	18.0073	22.3494	164.6	222.2	5.44387e+06	5.75564e+06
S16_1	46.4269	127.119	2.6	568	6.81	6.36	30.502	30.1873	2.36686	2.40872	12.8871	12.5325	4.49094	2.97687	35.6633	31.5807	0.90738	1.10997	19.39	8.785	16.821	19.8912	105.3	170.3	5.78216e+06	5.93945e+06
S16_2	46.4269	127.119	2.6	568	6.94	6.32	30.759	30.74	2.46075	2.41964	12.4999	12.7044	3.3682	2.43865	36.1071	32.5153	0.984434	0.977673	17.645	7.13	15.967	20.3143	150.95	150.4	6.22144e+06	6.25354e+06
S16_3	46.4269	127.119	2.6	568	6.97	6.28	30.1955	30.7196	2.45626	2.59981	12.2933	11.8161	3.09478	2.8016	35.3881	33.7593	0.844917	1.1148	15.95	8.695	17.9348	19.4916	121.5	144.9	5.58905e+06	6.05487e+06
S17_1	42.9328	124.206	6.4	666	5.44	6.01	10.7158	8.99826	1.86019	0.99148	5.7606	9.07558	8.37174	1.74041	31.0108	26.7588	0.495	0.61759	24.295	14.105	17.9776	22.6385	65.4	70.85	5.27412e+06	5.60494e+06
S17_2	42.9328	124.206	6.4	666	5.11	5.98	9.25021	8.63	1.68042	0.90409	5.5047	9.54551	8.59581	1.64026	31.675	26.3535	0.525671	0.666667	23.695	13.8	17.2097	23.1207	61.45	71.6	5.13906e+06	5.50275e+06
S17_3	42.9328	124.206	6.4	666	5.21	5.75	9.63172	8.09554	1.8045	0.84662	5.33761	9.56218	7.87889	1.64674	31.1574	26.3478	0.607276	0.646843	25.295	10.695	18.9724	23.5626	78.45	76.75	5.30503e+06	5.96335e+06
S18_1	43.0419	124.173	6.5	647	4.29	6.1	9.86234	17.1846	1.84397	1.81636	5.34843	9.46103	14.7555	5.5272	32.8163	29.4	0.736657	0.665142	52.245	15.335	17.0663	22.362	149.55	228.25	5.27202e+06	6.12161e+06
S18_2	43.0419	124.173	6.5	647	4.25	6.27	9.87571	16.56	1.88317	1.79	5.24419	9.2514	19.58	1.97701	32.3749	28.2596	0.868093	0.501377	51.65	10.975	17.4262	22.7824	114	207.85	5.03802e+06	5.85367e+06
S18_3	43.0419	124.173	6.5	647	4.26	6.17	9.63777	18.3675	1.95032	1.87394	4.94164	9.80156	16.2619	2.14073	32.1677	29.6135	0.764352	0.65902	51.955	11.11	17.5935	22.8573	127.75	209.15	5.20372e+06	5.85863e+06
S19_1	43.2906	124.657	5.5	645	6.3	7.01	13.9311	33.715	2.13027	3.0237	6.53957	11.1503	10.3179	2.08747	38.5122	27.9489	0.578814	0.47699	17.465	6.915	18.2154	21.8022	117.05	278.55	5.46735e+06	5.91906e+06
S19_2	43.2906	124.657	5.5	645	6.39	6.89	13.8959	37.3573	2.18401	3.34614	6.36256	11.1643	13.9693	3.57606	31.4923	28.0317	0.556951	0.530139	16.565	5.32	18.2827	23.0711	119.8	285.4	5.35316e+06	5.81238e+06
S19_3	43.2906	124.657	5.5	645	6.37	6.93	12.4226	24.9447	2.05922	2.37491	6.03269	10.5034	11.6681	2.73922	30.7942	27.5064	0.547264	0.692933	13.7	7.205	18.5299	22.0871	121.35	266.65	5.6178e+06	5.71526e+06
S20_1	43.4233	124.759	5.4	613	4.7	5.31	12.437	17.68	2.22524	1.98	5.58908	8.92929	15.7	4.11253	31.114	28.2165	0.697368	0.566933	37.6	21.38	18.2956	24.09	139.9	178.4	4.99378e+06	5.64416e+06
S20_2	43.4233	124.759	5.4	613	4.68	5.58	10.9251	20.5105	2.10492	2.15595	5.19024	9.51343	18.1784	4.16727	32.2782	28.0133	0.703142	0.738372	38.225	20.03	19.5356	23.2518	126.7	202.9	5.06325e+06	5.92874e+06
S20_3	43.4233	124.759	5.4	613	4.32	5.65	11.3496	17.7908	2.20974	2.02	5.13617	8.80735	19.7775	4.86064	31.0623	27.3552	0.746122	0.489359	46.735	16.345	17.8923	25.4871	116.35	173.45	4.95234e+06	5.9889e+06
S21_1	44.0181	125.239	5.1	585	5.43	6.08	18.759	22.8945	1.66537	1.98699	11.2641	11.5222	14.6624	5.90606	32.6797	29.7764	0.674704	0.565071	22.52	10.895	16.9114	18.4929	144.95	212.35	5.42106e+06	6.15018e+06
S21_2	44.0181	125.239	5.1	585	5.23	6.02	18.1076	18.6221	1.74669	1.79273	10.3668	10.3876	12.8852	5.03138	46.7549	30.0656	0.6444	0.742442	23.615	12.36	16.4333	20.0022	145.95	220.45	5.71721e+06	5.85948e+06
S21_3	44.0181	125.239	5.1	585	5.45	5.78	20.098	19.9047	1.93758	1.95779	10.3727	10.1669	8.2812	2.82365	32.6304	29.8325	0.595439	0.859909	24.94	10.035	16.8942	20.5399	159.4	229.1	5.54214e+06	5.69813e+06
S22_1	44.3219	126.027	4.2	635	4.61	5.84	15.6727	14.4104	2.40175	1.44271	6.52553	9.98845	7.14399	5.63608	31.4089	30.0183	0.664944	0.560424	20.29	9.035	17.3813	20.1999	142.3	179.3	5.50254e+06	5.7628e+06
S22_2	44.3219	126.027	4.2	635	4.65	5.65	15.8617	15.2715	2.51775	1.59416	6.29996	9.57965	8.42239	5.69529	31.7366	29.5671	0.603499	0.627361	20.295	8.65	17.0411	21.5866	161.45	195.15	4.94484e+06	5.72387e+06
S22_3	44.3219	126.027	4.2	635	4.62	5.87	15.8854	15.89	2.3928	1.7	6.63885	9.34706	9.93512	2.06085	32.3191	29.458	0.626864	0.557692	16.695	11.87	17.6584	21.0659	149.15	194	4.95551e+06	5.74201e+06
S23_1	44.4111	125.819	4.7	589	3.83	6.2	16.3573	20.8375	2.76657	1.96046	5.91249	10.6289	16.21	2.37243	61.5088	29.0622	1.02508	0.620237	51.515	38.09	16.3161	19.4537	190.95	412.45	5.04907e+06	5.94213e+06
S23_2	44.4111	125.819	4.7	589	3.93	6.25	14.87	24.9856	2.65079	2.1186	5.60965	11.7934	13.6	1.86753	34.0225	29.7559	0.991398	0.813127	51.645	36.605	17.2621	18.9676	191.4	434.4	4.88519e+06	6.18763e+06
S23_3	44.4111	125.819	4.7	589	3.96	6.06	16.1295	23.3074	2.76524	2.06686	5.83295	11.2767	14.56	2.04521	31.0494	28.7533	1.00682	0.711185	59.54	30.405	17.1014	20.8273	217.1	410.35	4.76176e+06	6.24198e+06
S24_1	44.6689	125.921	4.4	575	4.91	6.1	17.7699	21.2024	2.50116	1.93927	7.10467	10.9332	8.1334	1.63063	29.4688	29.9336	0.584995	0.974867	20.55	6.515	17.3137	18.9362	174.45	332.1	5.11013e+06	6.41678e+06
S24_2	44.6689	125.921	4.4	575	4.97	5.97	16.3735	32.1582	2.46714	2.86514	6.63663	11.2239	10.5736	1.49473	31.1267	27.8249	0.58754	1.30991	22.34	7.29	17.0348	19.3253	169.5	353.7	5.2094e+06	6.25567e+06
S24_3	44.6689	125.921	4.4	575	4.88	6.23	15.734	34.0425	2.32727	2.81943	6.76073	12.0742	8.11687	1.52298	29.409	28.9367	0.646611	0.813188	22.815	9.84	17.0981	20.2073	150.75	386.15	5.33379e+06	6.42805e+06
S25_1	45.1192	126.191	4	574	4.62	6.55	19.8434	24.9616	2.13758	2.34166	9.28315	10.6598	6.428	2.55718	31.3067	29.1751	0.814336	0.773349	38.25	4.4	17.6347	21.5747	155.85	230.15	5.30283e+06	6.01226e+06
S25_2	45.1192	126.191	4	574	4.79	6.46	19.931	27.8507	2.16771	2.63627	9.19451	10.5644	6.74843	2.29241	31.4927	28.9568	0.883929	0.95	48.84	4.75	17.2409	19.9463	154.1	278.9	5.23177e+06	6.44694e+06
S25_3	45.1192	126.191	4	574	4.65	6.76	22.5137	30.4692	2.26915	2.86193	9.92166	10.6464	6.52016	1.82126	29.9927	27.205	0.805336	0.8503	40.81	5.405	18.1979	21.006	187.65	256.5	5.26921e+06	5.87535e+06
S26_1	45.9108	126.476	3.5	538	5.63	6.07	18.56	33.6092	1.98155	3.03806	9.36641	11.0627	8.025	1.47668	30.9199	29.6567	1.14604	0.515512	57.605	4.31	17.4024	20.5921	141.25	313.4	5.71004e+06	6.86765e+06
S26_2	45.9108	126.476	3.5	538	5.64	6.12	18.3902	45.68	1.71557	4.55541	10.7196	10.0276	7.58571	2.80583	30.7041	39.2817	0.942623	0.603424	50.575	7.67	17.3792	21.1094	163.1	321.75	5.43258e+06	6.45123e+06
S26_3	45.9108	126.476	3.5	538	5.85	6.18	17.3727	39.8093	1.77332	3.32137	9.79671	11.9858	4.41836	2.1125	30.8091	33.2367	0.792108	0.60564	45.02	6.955	17.3927	21.3876	133	247.35	5.83395e+06	6.43699e+06
S27_1	45.3233	126.429	3.8	572	7.32	7.48	39.5027	38.5521	2.91703	2.63379	13.5421	14.6375	3.93136	1.89727	35.2467	33.3377	1.23872	1.38418	10.305	5.165	14.711	16.7925	166.45	135.4	6.05716e+06	6.0997e+06
S27_2	45.3233	126.429	3.8	572	7.3	7.41	37.1886	38.3338	2.82594	2.77383	13.1597	13.8198	3.69474	2.07187	37.3579	33.9787	1.09091	1.03046	14.425	6.425	14.8362	17.4259	177.5	145.85	5.52411e+06	5.86314e+06
S27_3	45.3233	126.429	3.8	572	7.24	7.49	36.9641	39.52	2.6739	2.78	13.8241	14.2158	6.05483	1.74966	34.8489	32.8398	1.12687	0.994579	11.835	2.955	15.3636	17.2365	182.55	132.2	5.7603e+06	5.7802e+06
Note: AS represents the agriculture soils, NS represents the natural soils; TC, total carbon content; TN, total nitrogen content; C/N, carbon nitrogen ratio; NO3--N, nitrate-nitrogen; NH4+-N, ammonium nitrogen; TP, total phosphorus content; AP, available phosphorus content; TK, total potassium content; AK, available potassium content; MAT, mean annual temperature; MAP, mean annual precipitation.
