# Supplementary material for: Land conversion to cropland homogenizes variation in soil biota, gene assemblages, and ecological strategies on local and regional scales
Source: ISME J. 2025 Dec 1;19(1):wraf264. doi: 10.1093/ismejo/wraf264 (PMC12746289; doi:10.1093/ismejo/wraf264)
Supplement: Table_S3_wraf264 [file table_s3_wraf264.xlsx]

## Sheet: Table S1
Table S3 The bacterial taxa showed significant correlations with pH and total carbon in AS and NS.
Land use types	Bacterial taxa	Phylum	Genus	pH	pH_pvalue	TC	TC_pvalue	Group
AS	ASV1197	p__Myxococcota	g__norank_f__norank_o__norank_c__bacteriap25	0.586541	7.72e-14	0.423574	3.07e-07	High pH
	ASV569	p__Actinobacteriota	g__Pseudonocardia	0.637817	8.86e-17	0.310175	0.000251119	High pH
	ASV1208	p__Acidobacteriota	g__norank_f__norank_o__Subgroup_7	0.360504	1.75e-05	0.317859	0.000172133	High pH
	ASV681	p__Proteobacteria	g__norank_f__Xanthobacteraceae	0.266331	0.00179442	0.263624	0.00200568	High pH
	ASV838	p__Proteobacteria	g__norank_f__norank_o__norank_c__Alphaproteobacteria	0.508697	2.99e-10	0.324922	0.00012055	High pH
	ASV4064	p__Actinobacteriota	g__norank_f__norank_o__norank_c__MB-A2-108	0.326579	0.000110742	0.203405	0.0179734	High pH
	ASV1756	p__Actinobacteriota	g__Gaiella	0.237175	0.00561031	0.222957	0.00934312	High pH
	ASV1319	p__Nitrospirota	g__Nitrospira	0.596672	2.23e-14	0.307066	0.000291734	High pH
	ASV2989	p__Chloroflexi	g__unclassified_p__Chloroflexi	0.380739	5.23e-06	0.262513	0.00209873	High pH
	ASV1130	p__Actinobacteriota	g__Cryobacterium	0.553219	3.45e-12	0.286161	0.000766505	High pH
	ASV18	p__Actinobacteriota	g__Blastococcus	0.601129	1.27e-14	0.00112924	0.989629	High pH
	ASV548	p__Actinobacteriota	g__Rubrobacter	0.786103	1.42e-29	0.142317	0.0996422	High pH
	ASV36	p__Proteobacteria	g__unclassified_f__Comamonadaceae	0.363926	1.43e-05	0.0917054	0.290127	High pH
	ASV747	p__Actinobacteriota	g__norank_f__norank_o__norank_c__MB-A2-108	0.484275	2.66e-09	0.0700738	0.419317	High pH
	ASV16	p__Proteobacteria	g__Ellin6067	0.17349	0.0441869	0.107273	0.215574	High pH
	ASV4472	p__Actinobacteriota	g__norank_f__norank_o__norank_c__MB-A2-108	0.511659	2.27e-10	0.00985084	0.909718	High pH
	ASV2816	p__Actinobacteriota	g__Microlunatus	0.64983	1.5e-17	0.100298	0.247093	High pH
	ASV4444	p__Actinobacteriota	g__norank_f__67-14	0.434191	1.43e-07	0.00782597	0.928219	High pH
	ASV68	p__Chloroflexi	g__norank_f__norank_o__norank_c__KD4-96	0.421981	3.44e-07	0.100415	0.246537	High pH
	ASV653	p__Actinobacteriota	g__Rubrobacter	0.77667	1.78e-28	0.0234388	0.787284	High pH
	ASV1071	p__Myxococcota	g__norank_f__norank_o__norank_c__bacteriap25	0.614443	2.26e-15	0.0389463	0.653809	High pH
	ASV590	p__Myxococcota	g__Haliangium	0.306292	0.000302751	0.115194	0.18338	High pH
	ASV361	p__Proteobacteria	g__Arenimonas	0.520432	9.82e-11	0.132211	0.126367	High pH
	ASV221	p__Actinobacteriota	g__Mycobacterium	0.260671	0.00226162	0.0735458	0.39659	High pH
	ASV583	p__Acidobacteriota	g__RB41	0.187753	0.0292099	0.0850492	0.326705	High pH
	ASV635	p__Proteobacteria	g__Mesorhizobium	0.627681	3.73e-16	0.0342685	0.693155	High pH
	ASV2856	p__Acidobacteriota	g__Bryobacter	0.597208	2.08e-14	0.0243647	0.779092	High pH
	ASV2785	p__unclassified_k__norank_d__Bacteria	g__unclassified_k__norank_d__Bacteria	0.69607	7.17e-21	0.0060462	0.944514	High pH
	ASV870	p__Actinobacteriota	g__norank_f__norank_o__IMCC26256	0.60775	5.44e-15	0.112901	0.192315	High pH
	ASV1307	p__Actinobacteriota	g__Gaiella	0.695905	7.39e-21	0.0289031	0.739308	High pH
	ASV1427	p__Actinobacteriota	g__norank_f__norank_o__Gaiellales	0.383839	4.31e-06	0.0157283	0.856322	High pH
	ASV840	p__Proteobacteria	g__norank_f__norank_o__CCD24	0.83899	5.81e-37	0.041771	0.630494	High pH
	ASV340	p__Bacteroidota	g__norank_f__AKYH767	0.335087	7.11e-05	0.0941994	0.277152	High pH
	ASV1303	p__Proteobacteria	g__Microvirga	0.42987	1.96e-07	0.036274	0.676178	High pH
	ASV831	p__Proteobacteria	g__Ellin6067	0.620677	9.78e-16	0.0199616	0.818248	High pH
	ASV2421	p__Acidobacteriota	g__norank_f__norank_o__norank_c__Subgroup_11	0.748866	1.58e-25	0.133162	0.123639	High pH
	ASV698	p__Firmicutes	g__Bacillus	0.313842	0.000209971	0.114487	0.186101	High pH
	ASV2814	p__unclassified_k__norank_d__Bacteria	g__unclassified_k__norank_d__Bacteria	0.63445	1.44e-16	0.109363	0.206711	High pH
	ASV3322	p__Proteobacteria	g__norank_f__Steroidobacteraceae	0.707392	8.8e-22	0.130023	0.132822	High pH
	ASV1074	p__Acidobacteriota	g__norank_f__norank_o__11-24	0.744584	4.16e-25	0.0161498	0.852514	High pH
	ASV536	p__Proteobacteria	g__unclassified_f__Comamonadaceae	0.243646	0.0044046	0.0911543	0.293048	High pH
	ASV4765	p__Actinobacteriota	g__norank_f__norank_o__IMCC26256	0.331413	8.62e-05	0.169025	0.0500248	High pH
	ASV1280	p__Acidobacteriota	g__norank_f__norank_o__Vicinamibacterales	0.672482	4.21e-19	0.0146313	0.866246	High pH
	ASV1203	p__Actinobacteriota	g__Nocardioides	0.743475	5.33e-25	0.0214105	0.805309	High pH
	ASV671	p__Verrucomicrobiota	g__norank_f__Pedosphaeraceae	0.357633	2.06e-05	0.0260642	0.764121	High pH
	ASV1020	p__Actinobacteriota	g__norank_f__norank_o__Gaiellales	0.509999	2.65e-10	0.0163265	0.85092	High pH
	ASV802	p__Proteobacteria	g__Reyranella	0.442787	7.55e-08	0.00581137	0.946666	High pH
	ASV4550	p__Verrucomicrobiota	g__Candidatus_Udaeobacter	0.458551	2.23e-08	0.0702158	0.418373	High pH
	ASV6661	p__Acidobacteriota	g__norank_f__norank_o__Vicinamibacterales	0.450115	4.32e-08	0.143149	0.0976577	High pH
	ASV780	p__Proteobacteria	g__norank_f__A21b	0.202102	0.0187387	0.157446	0.0681917	High pH
	ASV2789	p__Myxococcota	g__norank_f__norank_o__norank_c__bacteriap25	0.780416	6.62e-29	0.134666	0.119416	High pH
	ASV2803	p__Gemmatimonadota	g__norank_f__norank_o__norank_c__AKAU4049	0.762051	7.1e-27	0.136678	0.113944	High pH
	ASV2849	p__Proteobacteria	g__Ellin6067	0.814298	3.22e-33	0.0966562	0.264759	High pH
	ASV2878	p__Gemmatimonadota	g__norank_f__Gemmatimonadaceae	0.50171	5.69e-10	0.00740792	0.932044	High pH
	ASV2912	p__Proteobacteria	g__unclassified_f__Xanthomonadaceae	0.812664	5.43e-33	0.0677391	0.435017	High pH
	ASV2947	p__Desulfobacterota	g__unclassified_f__Desulfocapsaceae	0.461643	1.75e-08	0.163206	0.0585769	High pH
	ASV3096	p__Proteobacteria	g__norank_f__Rhizobiales_Incertae_Sedis	0.81043	1.1e-32	0.0146534	0.866046	High pH
	ASV3410	p__Gemmatimonadota	g__norank_f__norank_o__norank_c__S0134_terrestrial_group	0.798202	4.56e-31	0.0395685	0.648643	High pH
	ASV3614	p__Chloroflexi	g__norank_f__norank_o__RBG-13-54-9	0.537864	1.73e-11	0.0893267	0.302873	High pH
	ASV3177	p__Chloroflexi	g__norank_f__norank_o__SBR1031	0.752153	7.43e-26	0.0524658	0.545614	High pH
	ASV158	p__Myxococcota	g__Haliangium	0.329457	9.55e-05	0.00102525	0.990584	High pH
	ASV975	p__Firmicutes	g__unclassified_f__Planococcaceae	0.191866	0.0257935	0.00359654	0.966977	High pH
	ASV3304	p__Proteobacteria	g__norank_f__norank_o__Azospirillales	0.698866	4.31e-21	0.0390959	0.652565	High pH
	ASV568	p__Proteobacteria	g__Reyranella	0.533994	2.57e-11	-0.240407	0.00497546	High pH
	ASV523	p__Proteobacteria	g__Steroidobacter	0.610563	3.77e-15	-0.291989	0.000589825	High pH
	ASV553	p__Acidobacteriota	g__RB41	0.530217	3.75e-11	-0.200338	0.0198199	High pH
	ASV166	p__Actinobacteriota	g__Pseudonocardia	0.454556	3.06e-08	-0.189777	0.0274834	High pH
	ASV560	p__Chloroflexi	g__norank_f__norank_o__norank_c__KD4-96	0.284172	0.000837139	-0.274033	0.00129915	High pH
	ASV4471	p__Acidobacteriota	g__norank_f__norank_o__Vicinamibacterales	0.366084	1.26e-05	-0.309342	0.000261453	High pH
	ASV558	p__Actinobacteriota	g__Nocardioides	0.678671	1.5e-19	-0.242026	0.00468229	High pH
	ASV525	p__unclassified_k__norank_d__Bacteria	g__unclassified_k__norank_d__Bacteria	0.399267	1.61e-06	-0.171061	0.0472871	High pH
	ASV659	p__Proteobacteria	g__Microvirga	0.535434	2.22e-11	-0.257072	0.00261349	High pH
	ASV627	p__Actinobacteriota	g__norank_f__norank_o__Gaiellales	0.276313	0.00117859	-0.170449	0.0480964	High pH
	ASV601	p__unclassified_k__norank_d__Bacteria	g__unclassified_k__norank_d__Bacteria	0.292714	0.000570667	-0.174466	0.0429892	High pH
	ASV655	p__Proteobacteria	g__norank_f__SC-I-84	0.349319	3.29e-05	-0.187672	0.029281	High pH
	ASV2787	p__Chloroflexi	g__UTCFX1	0.658223	4.14e-18	-0.21165	0.0137292	High pH
	ASV1079	p__Proteobacteria	g__Phyllobacterium	0.410769	7.48e-07	-0.219803	0.0104209	High pH
	ASV759	p__Proteobacteria	g__Microvirga	0.638358	8.19e-17	-0.209175	0.0149003	High pH
	ASV588	p__Proteobacteria	g__norank_f__Xanthobacteraceae	0.61096	3.58e-15	-0.211793	0.0136641	High pH
	ASV803	p__Acidobacteriota	g__unclassified_o__Vicinamibacterales	0.480536	3.67e-09	-0.225603	0.0085158	High pH
	ASV752	p__Proteobacteria	g__Nordella	0.514896	1.67e-10	-0.250174	0.00342895	High pH
	ASV48	p__Nitrospirota	g__Nitrospira	0.513512	1.9e-10	-0.346486	3.84e-05	High pH
	ASV613	p__Actinobacteriota	g__Rubrobacter	0.357464	2.08e-05	-0.203607	0.017857	High pH
	ASV843	p__Proteobacteria	g__Hyphomicrobium	0.585648	8.6e-14	-0.202032	0.0187806	High pH
	ASV517	p__Proteobacteria	g__Massilia	0.321969	0.000140057	-0.172622	0.0452745	High pH
	ASV3085	p__Proteobacteria	g__MND1	0.615306	2.01e-15	-0.169699	0.0491045	High pH
	ASV552	p__Chloroflexi	g__UTCFX1	0.302562	0.000361456	-0.264367	0.00194555	High pH
	ASV772	p__unclassified_k__norank_d__Bacteria	g__unclassified_k__norank_d__Bacteria	0.380284	5.38e-06	-0.278919	0.00105337	High pH
	ASV2859	p__Chloroflexi	g__norank_f__norank_o__norank_c__TK10	0.553498	3.35e-12	-0.224309	0.00891177	High pH
	ASV3012	p__Bacteroidota	g__unclassified_f__Sphingobacteriaceae	0.630182	2.63e-16	-0.18654	0.0302887	High pH
	ASV1291	p__Nitrospirota	g__Nitrospira	0.462892	1.58e-08	-0.260092	0.00231514	High pH
	ASV639	p__Myxococcota	g__norank_f__norank_o__norank_c__bacteriap25	0.327117	0.000107721	-0.220845	0.0100534	High pH
	ASV3315	p__Actinobacteriota	g__norank_f__67-14	0.450077	4.33e-08	-0.274919	0.00125103	High pH
	ASV1013	p__Actinobacteriota	g__unclassified_f__Geodermatophilaceae	0.441628	8.24e-08	-0.237138	0.0056179	High pH
	ASV677	p__Proteobacteria	g__norank_f__TRA3-20	0.413484	6.21e-07	-0.187802	0.0291675	High pH
	ASV9446	p__Proteobacteria	g__Bauldia	0.377447	6.4e-06	-0.238249	0.00539176	High pH
	ASV9299	p__Methylomirabilota	g__norank_f__norank_o__Rokubacteriales	0.511971	2.2e-10	-0.212898	0.0131699	High pH
	ASV673	p__Entotheonellaeota	g__norank_f__Entotheonellaceae	0.470021	8.84e-09	-0.132529	0.125448	High pH
	ASV2914	p__Proteobacteria	g__Phenylobacterium	0.377504	6.37e-06	-0.00694927	0.936243	High pH
	ASV636	p__Actinobacteriota	g__Rubrobacter	0.413821	6.07e-07	-0.168635	0.0505635	High pH
	ASV2835	p__Proteobacteria	g__norank_f__Methyloligellaceae	0.734351	3.89e-24	-0.135247	0.117814	High pH
	ASV526	p__Bacteroidota	g__unclassified_f__Chitinophagaceae	0.836558	1.45e-36	-0.151842	0.0787396	High pH
	ASV521	p__Myxococcota	g__unclassified_f__Myxococcaceae	0.734438	3.82e-24	-0.115016	0.184064	High pH
	ASV631	p__Acidobacteriota	g__norank_f__norank_o__Vicinamibacterales	0.458657	2.21e-08	-0.105787	0.222035	High pH
	ASV661	p__Acidobacteriota	g__RB41	0.750197	1.17e-25	-0.0302783	0.727382	High pH
	ASV931	p__Actinobacteriota	g__norank_f__67-14	0.432715	1.59e-07	-0.0418638	0.629734	High pH
	ASV574	p__Chloroflexi	g__norank_f__JG30-KF-CM45	0.649376	1.61e-17	-0.0956601	0.269737	High pH
	ASV564	p__Actinobacteriota	g__norank_f__67-14	0.224531	0.00884294	-0.0472484	0.586321	High pH
	ASV204	p__Proteobacteria	g__norank_f__TRA3-20	0.506687	3.6e-10	-0.144031	0.0955871	High pH
	ASV701	p__Actinobacteriota	g__Solirubrobacter	0.609417	4.38e-15	-0.0920814	0.288146	High pH
	ASV683	p__Proteobacteria	g__Dongia	0.72053	6.78e-23	-0.0548496	0.527489	High pH
	ASV549	p__Acidobacteriota	g__norank_f__norank_o__Subgroup_7	0.757416	2.16e-26	-0.044767	0.606157	High pH
	ASV851	p__Proteobacteria	g__Rhodoplanes	0.674813	2.86e-19	-0.0500578	0.564229	High pH
	ASV563	p__Acidobacteriota	g__norank_f__Vicinamibacteraceae	0.666138	1.18e-18	-0.116605	0.178036	High pH
	ASV744	p__Actinobacteriota	g__norank_f__norank_o__norank_c__MB-A2-108	0.45832	2.27e-08	-0.134631	0.119513	High pH
	ASV863	p__Acidobacteriota	g__norank_f__norank_o__11-24	0.631587	2.16e-16	-0.0826704	0.340467	High pH
	ASV706	p__Proteobacteria	g__norank_f__KF-JG30-B3	0.662252	2.2e-18	-0.166729	0.0532664	High pH
	ASV1802	p__Methylomirabilota	g__norank_f__norank_o__Rokubacteriales	0.576541	2.53e-13	-0.00527291	0.951601	High pH
	ASV607	p__Actinobacteriota	g__Rubrobacter	0.172709	0.0451643	-0.164799	0.0561244	High pH
	ASV541	p__Proteobacteria	g__MND1	0.833963	3.77e-36	-0.0645369	0.457086	High pH
	ASV936	p__Acidobacteriota	g__norank_f__norank_o__Vicinamibacterales	0.849357	9.99e-39	-0.0605161	0.485656	High pH
	ASV3025	p__Acidobacteriota	g__RB41	0.757673	2.03e-26	-0.133072	0.123896	High pH
	ASV644	p__Bacteroidota	g__Flavisolibacter	0.3632	1.49e-05	-0.053019	0.541381	High pH
	ASV381	p__Verrucomicrobiota	g__Lacunisphaera	0.499681	6.84e-10	-0.0235503	0.786297	High pH
	ASV559	p__Methylomirabilota	g__norank_f__norank_o__Rokubacteriales	0.70549	1.26e-21	-0.00189372	0.982609	High pH
	ASV609	p__Acidobacteriota	g__norank_f__Blastocatellaceae	0.85325	2e-39	-0.0618728	0.475911	High pH
	ASV773	p__Actinobacteriota	g__norank_f__norank_o__norank_c__MB-A2-108	0.310855	0.000242967	-0.0988578	0.253978	High pH
	ASV87	p__Proteobacteria	g__Acidibacter	0.386455	3.66e-06	-0.0982995	0.256683	High pH
	ASV920	p__Actinobacteriota	g__unclassified_o__Microtrichales	0.718793	9.6e-23	-0.0422278	0.626756	High pH
	ASV1118	p__Proteobacteria	g__unclassified_f__Oxalobacteraceae	0.253044	0.00306524	-0.12081	0.16279	High pH
	ASV832	p__Bacteroidota	g__Flavitalea	0.662103	2.25e-18	-0.139078	0.107674	High pH
	ASV615	p__Actinobacteriota	g__unclassified_f__Intrasporangiaceae	0.248581	0.00364714	-0.0033509	0.969232	High pH
	ASV594	p__Acidobacteriota	g__norank_f__norank_o__norank_c__Subgroup_11	0.339967	5.48e-05	-0.1426	0.0989641	High pH
	ASV2515	p__Actinobacteriota	g__norank_f__norank_o__Gaiellales	0.318201	0.000169223	-0.0235114	0.786641	High pH
	ASV604	p__Actinobacteriota	g__norank_f__norank_o__Gaiellales	0.481139	3.49e-09	-0.0358652	0.679626	High pH
	ASV634	p__Proteobacteria	g__Mesorhizobium	0.283159	0.000875359	-0.00571175	0.947578	High pH
	ASV3588	p__Actinobacteriota	g__Mycobacterium	0.296941	0.000470029	-0.0518594	0.550273	High pH
	ASV596	p__Acidobacteriota	g__norank_f__norank_o__Vicinamibacterales	0.731881	6.56e-24	-0.0816252	0.346627	High pH
	ASV944	p__Bacteroidota	g__unclassified_f__Microscillaceae	0.740122	1.12e-24	-0.0762676	0.379298	High pH
	ASV650	p__Actinobacteriota	g__Gaiella	0.498699	7.48e-10	-0.151247	0.0799317	High pH
	ASV5442	p__Myxococcota	g__norank_f__BIrii41	0.298674	0.000433705	-0.113849	0.188581	High pH
	ASV4466	p__Actinobacteriota	g__norank_f__norank_o__Gaiellales	0.224554	0.00883556	-0.12049	0.163913	High pH
	ASV3062	p__Acidobacteriota	g__RB41	0.647149	2.25e-17	-0.127429	0.140794	High pH
	ASV630	p__Acidobacteriota	g__norank_f__Vicinamibacteraceae	0.738037	1.76e-24	-0.143979	0.0957093	High pH
	ASV2911	p__Actinobacteriota	g__Rubrobacter	0.549481	5.14e-12	-0.0916957	0.290178	High pH
	ASV735	p__unclassified_k__norank_d__Bacteria	g__unclassified_k__norank_d__Bacteria	0.381248	5.07e-06	-0.135475	0.117193	High pH
	ASV1530	p__Actinobacteriota	g__norank_f__norank_o__norank_c__MB-A2-108	0.592937	3.54e-14	-0.048466	0.576697	High pH
	ASV2713	p__Proteobacteria	g__Rhodomicrobium	0.433403	1.52e-07	-0.00250066	0.977036	High pH
	ASV2800	p__Bacteroidota	g__unclassified_f__Chitinophagaceae	0.753541	5.38e-26	-0.0324135	0.708994	High pH
	ASV1167	p__Actinobacteriota	g__Ilumatobacter	0.736935	2.23e-24	-0.0154426	0.858904	High pH
	ASV861	p__Bacteroidota	g__norank_f__Microscillaceae	0.60995	4.08e-15	-0.161618	0.0611097	High pH
	ASV3059	p__unclassified_k__norank_d__Bacteria	g__unclassified_k__norank_d__Bacteria	0.585371	8.89e-14	-0.0756308	0.383302	High pH
	ASV70	p__Proteobacteria	g__unclassified_f__Comamonadaceae	0.422927	3.22e-07	-0.109152	0.207596	High pH
	ASV10210	p__Proteobacteria	g__Skermanella	0.321079	0.000146489	-0.05595	0.519225	High pH
	ASV837	p__Proteobacteria	g__norank_f__Steroidobacteraceae	0.71664	1.47e-22	-0.0734275	0.397352	High pH
	ASV566	p__unclassified_k__norank_d__Bacteria	g__unclassified_k__norank_d__Bacteria	0.629098	3.06e-16	-0.0664996	0.443486	High pH
	ASV809	p__Actinobacteriota	g__Gaiella	0.849055	1.13e-38	-0.0216095	0.803536	High pH
	ASV2797	p__Acidobacteriota	g__Bryobacter	0.705426	1.28e-21	-0.0317626	0.714582	High pH
	ASV1235	p__Bacteroidota	g__Adhaeribacter	0.762276	6.72e-27	-0.0917574	0.289852	High pH
	ASV2881	p__Bacteroidota	g__Ferruginibacter	0.70482	1.43e-21	-0.139409	0.106829	High pH
	ASV729	p__Acidobacteriota	g__Bryobacter	0.670312	6.01e-19	-0.146312	0.0903969	High pH
	ASV2944	p__Acidobacteriota	g__unclassified_f__Vicinamibacteraceae	0.763781	4.66e-27	-0.0780197	0.368414	High pH
	ASV3164	p__Proteobacteria	g__norank_f__SC-I-84	0.63257	1.88e-16	-0.122279	0.157698	High pH
	ASV1067	p__Proteobacteria	g__Pedomicrobium	0.655792	6.04e-18	-0.137722	0.111182	High pH
	ASV2863	p__Bacteroidota	g__Flavisolibacter	0.724655	2.94e-23	-0.0233745	0.787854	High pH
	ASV2919	p__Actinobacteriota	g__Nocardioides	0.676292	2.24e-19	-0.0886803	0.306399	High pH
	ASV1055	p__Verrucomicrobiota	g__norank_f__Pedosphaeraceae	0.688918	2.57e-20	-0.00918275	0.915817	High pH
	ASV1749	p__Planctomycetota	g__Gemmata	0.369712	1.02e-05	-0.160411	0.0630937	High pH
	ASV1595	p__Actinobacteriota	g__Gaiella	0.254702	0.00287141	-0.0952581	0.271764	High pH
	ASV6496	p__Chloroflexi	g__norank_f__norank_o__norank_c__KD4-96	0.203643	0.0178365	0.350554	3.07e-05	High TC
	ASV618	p__Actinobacteriota	g__norank_f__norank_o__Gaiellales	0.195499	0.0230657	0.239645	0.00511908	High TC
	ASV3078	p__Myxococcota	g__Pajaroellobacter	0.248493	0.00365954	0.346843	3.77e-05	High TC
	ASV2931	p__Proteobacteria	g__norank_f__Xanthobacteraceae	0.212622	0.0132919	0.319169	0.000161235	High TC
	ASV2010	p__Nitrospirota	g__Nitrospira	0.228542	0.00767341	0.405696	1.05e-06	High TC
	ASV1987	p__Methylomirabilota	g__norank_f__norank_o__Rokubacteriales	0.217259	0.0113688	0.284189	0.000836515	High TC
	ASV518	p__Proteobacteria	g__Ellin6067	0.108969	0.208362	0.299942	0.000408792	High TC
	ASV842	p__Proteobacteria	g__IS-44	0.0963026	0.266519	0.459605	2.05e-08	High TC
	ASV1010	p__Proteobacteria	g__norank_f__Methyloligellaceae	0.0743895	0.39118	0.752	7.7e-26	High TC
	ASV783	p__Actinobacteriota	g__CL500-29_marine_group	0.134286	0.120471	0.307768	0.000282068	High TC
	ASV2338	p__Planctomycetota	g__Pir4_lineage	0.0353356	0.684102	0.319215	0.000160864	High TC
	ASV910	p__Bacteroidota	g__norank_f__Chitinophagaceae	0.0119196	0.890865	0.479956	3.86e-09	High TC
	ASV395	p__Proteobacteria	g__MND1	0.0453685	0.601321	0.468598	9.94e-09	High TC
	ASV1989	p__Firmicutes	g__Clostridium_sensu_stricto_13	0.145949	0.0912077	0.601229	1.26e-14	High TC
	ASV4455	p__Actinobacteriota	g__Microlunatus	0.091391	0.291791	0.227487	0.00796706	High TC
	ASV144	p__Proteobacteria	g__unclassified_f__Comamonadaceae	0.0310085	0.721075	0.441265	8.47e-08	High TC
	ASV4480	p__Actinobacteriota	g__norank_f__67-14	0.108362	0.210925	0.660744	2.79e-18	High TC
	ASV3224	p__Actinobacteriota	g__norank_f__norank_o__IMCC26256	0.0934343	0.28109	0.584154	1.03e-13	High TC
	ASV3389	p__Desulfobacterota	g__norank_f__Geobacteraceae	0.123111	0.154871	0.31486	0.000199713	High TC
	ASV6411	p__Proteobacteria	g__Methylotenera	0.0601313	0.488439	0.248378	0.00367584	High TC
	ASV3395	p__Nitrospirota	g__Nitrospira	0.017368	0.84153	0.414902	5.64e-07	High TC
	ASV2237	p__Firmicutes	g__Pelosinus	0.0785132	0.365383	0.501737	5.68e-10	High TC
	ASV3216	p__Proteobacteria	g__MND1	0.0163181	0.850995	0.316109	0.000187765	High TC
	ASV10063	p__Proteobacteria	g__norank_f__Xanthobacteraceae	0.1021	0.238658	0.316577	0.000183454	High TC
	ASV1606	p__Acidobacteriota	g__norank_f__norank_o__Vicinamibacterales	-0.264846	0.00190766	0.417893	4.58e-07	High TC
	ASV85	p__Acidobacteriota	g__norank_f__Vicinamibacteraceae	-0.254587	0.00288453	0.26987	0.00154874	High TC
	ASV1952	p__Bacteroidota	g__norank_f__Chitinophagaceae	-0.193824	0.0242911	0.766127	2.61e-27	High TC
	ASV849	p__Bacteroidota	g__norank_f__Chitinophagaceae	-0.19285	0.0250291	0.460528	1.91e-08	High TC
	ASV1091	p__Acidobacteriota	g__norank_f__norank_o__Acidobacteriales	-0.232175	0.00673488	0.609968	4.08e-15	High TC
	ASV771	p__Acidobacteriota	g__Bryobacter	-0.269488	0.00157367	0.445555	6.12e-08	High TC
	ASV110	p__Actinobacteriota	g__Gaiella	-0.223325	0.00922395	0.481549	3.37e-09	High TC
	ASV1959	p__Actinobacteriota	g__norank_f__67-14	-0.222276	0.00956713	0.706493	1.04e-21	High TC
	ASV1324	p__Actinobacteriota	g__norank_f__norank_o__Gaiellales	-0.382939	4.56e-06	0.419499	4.1e-07	High TC
	ASV298	p__Acidobacteriota	g__norank_f__norank_o__Acidobacteriales	-0.255599	0.00277114	0.598482	1.78e-14	High TC
	ASV7137	p__Bacteroidota	g__Mucilaginibacter	-0.213606	0.0128616	0.377086	6.54e-06	High TC
	ASV901	p__Actinobacteriota	g__norank_f__norank_o__norank_c__MB-A2-108	-0.186168	0.0306261	0.599312	1.6e-14	High TC
	ASV88	p__Actinobacteriota	g__norank_f__norank_o__Gaiellales	-0.25734	0.00258564	0.65759	4.57e-18	High TC
	ASV190	p__Bacteroidota	g__norank_f__norank_o__Kapabacteriales	-0.291518	0.000602568	0.412594	6.6e-07	High TC
	ASV189	p__Verrucomicrobiota	g__Candidatus_Udaeobacter	-0.232107	0.00675153	0.499662	6.85e-10	High TC
	ASV1907	p__Acidobacteriota	g__norank_f__norank_o__Acidobacteriales	-0.21934	0.0105881	0.594256	3.01e-14	High TC
	ASV1998	p__Verrucomicrobiota	g__Candidatus_Udaeobacter	-0.211231	0.0139216	0.655028	6.79e-18	High TC
	ASV1956	p__Verrucomicrobiota	g__Candidatus_Udaeobacter	-0.208154	0.0154083	0.629103	3.06e-16	High TC
	ASV628	p__Acidobacteriota	g__Bryobacter	-0.265629	0.00184714	0.555934	2.57e-12	High TC
	ASV1984	p__Acidobacteriota	g__norank_f__norank_o__Elev-16S-573	-0.178872	0.0379167	0.643475	3.88e-17	High TC
	ASV4439	p__Verrucomicrobiota	g__Candidatus_Udaeobacter	-0.190716	0.0267124	0.584311	1.01e-13	High TC
	ASV768	p__Proteobacteria	g__norank_f__Methyloligellaceae	-0.248115	0.00371337	0.595806	2.48e-14	High TC
	ASV1889	p__Acidobacteriota	g__norank_f__norank_o__Acidobacteriales	-0.216006	0.0118625	0.67465	2.94e-19	High TC
	ASV284	p__Verrucomicrobiota	g__Candidatus_Udaeobacter	-0.196406	0.0224247	0.386478	3.66e-06	High TC
	ASV732	p__Gemmatimonadota	g__norank_f__Gemmatimonadaceae	-0.336293	6.67e-05	0.532805	2.89e-11	High TC
	ASV1879	p__Actinobacteriota	g__Gaiella	-0.231709	0.00684939	0.779627	8.17e-29	High TC
	ASV4602	p__Acidobacteriota	g__norank_f__norank_o__Acidobacteriales	-0.253194	0.00304727	0.693757	1.09e-20	High TC
	ASV1946	p__Myxococcota	g__P3OB-42	-0.173504	0.044169	0.692682	1.32e-20	High TC
	ASV2141	p__Actinobacteriota	g__norank_f__norank_o__IMCC26256	-0.252589	0.00312052	0.606277	6.58e-15	High TC
	ASV2130	p__Acidobacteriota	g__norank_f__norank_o__norank_c__Subgroup_5	-0.17649	0.0405932	0.624145	6.09e-16	High TC
	ASV2104	p__Acidobacteriota	g__Bryobacter	-0.348221	3.49e-05	0.605003	7.76e-15	High TC
	ASV1914	p__Actinobacteriota	g__Jatrophihabitans	-0.258449	0.00247344	0.762754	5.98e-27	High TC
	ASV1980	p__Proteobacteria	g__Defluviicoccus	-0.184223	0.0324425	0.648908	1.72e-17	High TC
	ASV1884	p__Actinobacteriota	g__Acidothermus	-0.411558	7.09e-07	0.596015	2.42e-14	High TC
	ASV1250	p__Acidobacteriota	g__Candidatus_Koribacter	-0.253006	0.0030699	0.399745	1.56e-06	High TC
	ASV2112	p__Acidobacteriota	g__Candidatus_Solibacter	-0.222899	0.00936192	0.581609	1.39e-13	High TC
	ASV2551	p__Actinobacteriota	g__norank_f__norank_o__IMCC26256	-0.210694	0.0141718	0.466272	1.2e-08	High TC
	ASV1882	p__Proteobacteria	g__norank_f__A21b	-0.190202	0.0271323	0.600831	1.32e-14	High TC
	ASV4676	p__Acidobacteriota	g__norank_f__norank_o__Acidobacteriales	-0.214827	0.0123447	0.562909	1.19e-12	High TC
	ASV217	p__Actinobacteriota	g__Conexibacter	-0.185604	0.0311433	0.405682	1.05e-06	High TC
	ASV1597	p__Acidobacteriota	g__norank_f__norank_o__Acidobacteriales	-0.282538	0.000899588	0.497862	8.06e-10	High TC
	ASV69	p__Acidobacteriota	g__norank_f__norank_o__Acidobacteriales	-0.448942	4.73e-08	0.48981	1.65e-09	High TC
	ASV41	p__Proteobacteria	g__Sphingomonas	-0.267911	0.00168063	0.324194	0.000125106	High TC
	ASV409	p__Chloroflexi	g__norank_f__A4b	-0.285468	0.000790451	0.554418	3.03e-12	High TC
	ASV438	p__Chloroflexi	g__norank_f__norank_o__SBR1031	-0.169099	0.0499224	0.213593	0.0128671	High TC
	ASV4920	p__Chloroflexi	g__norank_f__norank_o__norank_c__Anaerolineae	-0.219252	0.0106201	0.51965	1.06e-10	High TC
	ASV2468	p__Myxococcota	g__Haliangium	-0.210608	0.0142123	0.465699	1.26e-08	High TC
	ASV2003	p__Acidobacteriota	g__RB41	-0.171676	0.046486	0.342954	4.66e-05	High TC
	ASV2322	p__Actinobacteriota	g__norank_f__norank_o__Gaiellales	-0.30571	0.000311292	0.471778	7.65e-09	High TC
	ASV1941	p__Acidobacteriota	g__Candidatus_Solibacter	-0.204256	0.0174881	0.570788	4.91e-13	High TC
	ASV8529	p__Proteobacteria	g__Ellin6067	-0.218938	0.0107351	0.675014	2.77e-19	High TC
	ASV11877	p__Acidobacteriota	g__unclassified_f__Blastocatellaceae	-0.207058	0.0159702	0.434612	1.39e-07	High TC
	ASV2320	p__Actinobacteriota	g__norank_f__norank_o__norank_c__MB-A2-108	-0.187873	0.0291056	0.565111	9.33e-13	High TC
	ASV344	p__Acidobacteriota	g__norank_f__norank_o__Subgroup_15	-0.294346	0.000529666	0.563241	1.15e-12	High TC
	ASV335	p__Actinobacteriota	g__Nocardioides	-0.242204	0.00465103	0.323679	0.00012843	High TC
	ASV1622	p__Gemmatimonadota	g__Gemmatimonas	-0.318638	0.000165573	0.33925	5.69e-05	High TC
	ASV9981	p__Proteobacteria	g__unclassified_f__Oxalobacteraceae	-0.195044	0.0233936	0.247978	0.00373297	High TC
	ASV2349	p__Acidobacteriota	g__norank_f__norank_o__Acidobacteriales	-0.273042	0.00135502	0.61351	2.56e-15	High TC
	ASV1740	p__Planctomycetota	g__norank_f__WD2101_soil_group	-0.210809	0.0141181	0.257083	0.00261227	High TC
	ASV288	p__Acidobacteriota	g__norank_f__norank_o__Subgroup_7	-0.23904	0.00523563	0.318902	0.0001634	High TC
	ASV7095	p__Acidobacteriota	g__Bryobacter	-0.281334	0.000948283	0.498405	7.68e-10	High TC
	ASV2590	p__Gemmatimonadota	g__norank_f__Gemmatimonadaceae	-0.224337	0.00890315	0.562276	1.28e-12	High TC
	ASV1393	p__Acidobacteriota	g__Bryobacter	-0.315811	0.000190553	0.344186	4.36e-05	High TC
	ASV1057	p__Acidobacteriota	g__Candidatus_Solibacter	-0.176798	0.0402386	0.246244	0.00398991	High TC
	ASV503	p__Chloroflexi	g__norank_f__A4b	-0.201162	0.019308	0.593628	3.25e-14	High TC
	ASV1470	p__Chloroflexi	g__norank_f__JG30-KF-CM45	-0.204501	0.0173507	0.325248	0.000118554	High TC
	ASV5839	p__Actinobacteriota	g__unclassified_f__Intrasporangiaceae	-0.257674	0.00255141	0.413552	6.18e-07	High TC
	ASV1712	p__Acidobacteriota	g__unclassified_f__Acidobacteriaceae_Subgroup_1	-0.39117	2.72e-06	0.427755	2.28e-07	High TC
	ASV2127	p__Actinobacteriota	g__norank_f__norank_o__IMCC26256	-0.372716	8.52e-06	0.470591	8.44e-09	High TC
	ASV8514	p__Proteobacteria	g__unclassified_f__Rhodanobacteraceae	-0.28696	0.00073968	0.459724	2.03e-08	High TC
	ASV8537	p__Proteobacteria	g__norank_f__Acetobacteraceae	-0.28962	0.00065653	0.296284	0.000484499	High TC
	ASV8406	p__Armatimonadota	g__Chthonomonas	-0.276828	0.00115282	0.346175	3.91e-05	High TC
	ASV7183	p__Acidobacteriota	g__norank_f__norank_o__Acidobacteriales	-0.282867	0.000886661	0.576172	2.64e-13	High TC
	ASV10151	p__Bacteroidota	g__norank_f__Microscillaceae	-0.236646	0.00572071	0.311014	0.000241091	High TC
	ASV8422	p__Acidobacteriota	g__Bryobacter	-0.30847	0.000272692	0.380718	5.23e-06	High TC
	ASV283	p__Acidobacteriota	g__norank_f__norank_o__Subgroup_7	-0.352161	2.81e-05	0.35524	2.36e-05	High TC
	ASV8721	p__Latescibacterota	g__norank_f__norank_o__norank_c__norank_p__Latescibacterota	-0.23537	0.00599532	0.445622	6.09e-08	High TC
	ASV5614	p__Acidobacteriota	g__norank_f__norank_o__Subgroup_2	-0.259786	0.00234398	0.334858	7.19e-05	High TC
	ASV7291	p__Proteobacteria	g__Massilia	-0.201661	0.0190041	0.232659	0.006618	High TC
	ASV8427	p__Acidobacteriota	g__Granulicella	-0.248249	0.00369418	0.443876	6.96e-08	High TC
	ASV325	p__Proteobacteria	g__norank_f__Xanthomonadaceae	-0.368432	1.1e-05	0.43117	1.78e-07	High TC
	ASV8567	p__Gemmatimonadota	g__Gemmatimonas	-0.216698	0.0115875	0.578149	2.09e-13	High TC
	ASV11883	p__Acidobacteriota	g__norank_f__norank_o__Acidobacteriales	-0.18386	0.0327918	0.469736	9.05e-09	High TC
	ASV5769	p__Actinobacteriota	g__norank_f__norank_o__Gaiellales	-0.394673	2.17e-06	0.427913	2.26e-07	High TC
	ASV1794	p__Armatimonadota	g__norank_f__norank_o__Armatimonadales	-0.303343	0.000348363	0.309136	0.000264074	High TC
	ASV421	p__Chloroflexi	g__norank_f__norank_o__C0119	-0.313253	0.00021613	0.324907	0.000120641	High TC
	ASV7059	p__Acidobacteriota	g__norank_f__norank_o__Subgroup_7	-0.185616	0.0311326	0.307287	0.000288656	High TC
	ASV10186	p__Acidobacteriota	g__norank_f__norank_o__11-24	-0.232115	0.00674965	0.351077	2.98e-05	High TC
	ASV914	p__Chloroflexi	g__norank_f__norank_o__norank_c__TK10	-0.243117	0.00449365	0.667201	9.96e-19	High TC
	ASV1929	p__Acidobacteriota	g__norank_f__norank_o__Subgroup_7	-0.179389	0.0373566	0.627817	3.66e-16	High TC
	ASV2332	p__Actinobacteriota	g__norank_f__67-14	-0.171705	0.0464485	0.521895	8.52e-11	High TC
	ASV8490	p__Bacteroidota	g__Puia	-0.187069	0.0298142	0.573077	3.77e-13	High TC
	ASV2303	p__Actinobacteriota	g__norank_f__norank_o__Gaiellales	-0.180114	0.0365813	0.423834	3.02e-07	High TC
	ASV2126	p__Chloroflexi	g__HSB_OF53-F07	-0.263123	0.00204716	0.570141	5.28e-13	High TC
	ASV6585	p__Actinobacteriota	g__norank_f__Solirubrobacteraceae	-0.275374	0.00122694	0.487101	2.09e-09	High TC
	ASV5510	p__Actinobacteriota	g__Terrabacter	-0.279783	0.00101461	0.49909	7.22e-10	High TC
	ASV5771	p__Actinobacteriota	g__Phycicoccus	-0.262033	0.00214014	0.311697	0.000233202	High TC
	ASV1029	p__Chloroflexi	g__norank_f__norank_o__norank_c__TK10	-0.172896	0.0449285	0.356384	2.21e-05	High TC
	ASV1886	p__Acidobacteriota	g__norank_f__norank_o__Subgroup_2	-0.171781	0.0463507	0.521476	8.87e-11	High TC
	ASV1920	p__Chloroflexi	g__HSB_OF53-F07	-0.214226	0.0125967	0.313156	0.000217156	High TC
	ASV1923	p__Acidobacteriota	g__norank_f__norank_o__Acidobacteriales	-0.191194	0.0263269	0.695777	7.56e-21	High TC
	ASV6487	p__Acidobacteriota	g__norank_f__norank_o__Vicinamibacterales	-0.186181	0.0306139	0.492007	1.36e-09	High TC
	ASV4511	p__Verrucomicrobiota	g__ADurb.Bin063-1	-0.199188	0.0205529	0.641188	5.42e-17	High TC
	ASV1898	p__Actinobacteriota	g__Conexibacter	-0.263197	0.00204099	0.544835	8.4e-12	High TC
	ASV1890	p__Acidobacteriota	g__norank_f__norank_o__Acidobacteriales	-0.19198	0.0257041	0.637624	9.11e-17	High TC
	ASV1950	p__Chloroflexi	g__HSB_OF53-F07	-0.229346	0.00745628	0.475763	5.49e-09	High TC
	ASV1893	p__Proteobacteria	g__Pseudolabrys	-0.195868	0.0228032	0.712481	3.32e-22	High TC
	ASV1912	p__Actinobacteriota	g__norank_f__norank_o__Gaiellales	-0.241592	0.0047594	0.732545	5.71e-24	High TC
	ASV2129	p__Acidobacteriota	g__norank_f__norank_o__Acidobacteriales	-0.216071	0.0118366	0.49337	1.2e-09	High TC
	ASV6501	p__Acidobacteriota	g__Candidatus_Solibacter	-0.212123	0.0135151	0.614869	2.13e-15	High TC
	ASV2043	p__Chloroflexi	g__HSB_OF53-F07	-0.230997	0.00702735	0.4038	1.19e-06	High TC
	ASV2158	p__Chloroflexi	g__HSB_OF53-F07	-0.219039	0.0106981	0.619128	1.21e-15	High TC
	ASV4711	p__Gemmatimonadota	g__norank_f__Gemmatimonadaceae	-0.178397	0.038439	0.543591	9.57e-12	High TC
	ASV2022	p__Proteobacteria	g__norank_f__Xanthobacteraceae	-0.199324	0.0204651	0.56426	1.03e-12	High TC
	ASV2289	p__Chloroflexi	g__JG30a-KF-32	-0.235311	0.00600822	0.357049	2.13e-05	High TC
	ASV2004	p__Chloroflexi	g__HSB_OF53-F07	-0.225858	0.00843967	0.341404	5.07e-05	High TC
	ASV2150	p__Chloroflexi	g__HSB_OF53-F07	-0.271657	0.0014367	0.540751	1.29e-11	High TC
	ASV2350	p__Chloroflexi	g__HSB_OF53-F07	-0.225232	0.00862777	0.600731	1.34e-14	High TC
	ASV7161	p__unclassified_k__norank_d__Bacteria	g__unclassified_k__norank_d__Bacteria	-0.267259	0.00172678	0.658303	4.09e-18	High TC
	ASV2138	p__Actinobacteriota	g__norank_f__norank_o__Gaiellales	-0.231638	0.00686679	0.584789	9.53e-14	High TC
	ASV5941	p__Acidobacteriota	g__norank_f__norank_o__Acidobacteriales	-0.233558	0.00640544	0.536909	1.91e-11	High TC
	ASV8667	p__Acidobacteriota	g__norank_f__norank_o__Subgroup_2	-0.198465	0.0210261	0.513781	1.86e-10	High TC
	ASV7084	p__Acidobacteriota	g__Candidatus_Koribacter	-0.1762	0.0409293	0.532182	3.08e-11	High TC
	ASV1620	p__Bacteroidota	g__UTBCD1	-0.258976	0.00242159	0.471494	7.83e-09	High TC
	ASV2054	p__Acidobacteriota	g__norank_f__norank_o__norank_c__Subgroup_5	-0.214735	0.0123828	0.602299	1.1e-14	High TC
	ASV7175	p__Proteobacteria	g__norank_f__Xanthobacteraceae	-0.279026	0.00104847	0.286393	0.000758628	High TC
	ASV6953	p__Acidobacteriota	g__RB41	-0.202104	0.0187375	0.624732	5.61e-16	High TC
	ASV2259	p__Acidobacteriota	g__norank_f__norank_o__Acidobacteriales	-0.22184	0.00971286	0.61304	2.72e-15	High TC
	ASV2488	p__Actinobacteriota	g__norank_f__norank_o__norank_c__MB-A2-108	-0.170628	0.047859	0.585467	8.79e-14	High TC
	ASV3552	p__Proteobacteria	g__norank_f__SC-I-84	-0.180541	0.0361316	0.653191	9e-18	High TC
	ASV2583	p__Proteobacteria	g__Mesorhizobium	-0.183031	0.0336005	0.570293	5.19e-13	High TC
	ASV7308	p__Acidobacteriota	g__Bryobacter	-0.228262	0.00775038	0.371202	9.32e-06	High TC
	ASV2276	p__Nitrospirota	g__Nitrospira	-0.218042	0.0110691	0.599251	1.61e-14	High TC
	ASV8473	p__Acidobacteriota	g__RB41	-0.205716	0.0166822	0.623684	6.49e-16	High TC
	ASV37	p__Proteobacteria	g__Massilia	-0.238842	0.0052743	0.347434	3.65e-05	High TC
	ASV7151	p__Gemmatimonadota	g__Gemmatimonas	-0.242454	0.00460751	0.544726	8.5e-12	High TC
	ASV2011	p__Actinobacteriota	g__norank_f__norank_o__Gaiellales	-0.228756	0.00761521	0.634031	1.52e-16	High TC
	ASV2326	p__Actinobacteriota	g__Gaiella	-0.210489	0.0142685	0.613535	2.55e-15	High TC
	ASV7135	p__Gemmatimonadota	g__norank_f__Gemmatimonadaceae	-0.252624	0.00311628	0.672268	4.36e-19	High TC
	ASV330	p__Armatimonadota	g__norank_f__Fimbriimonadaceae	-0.340461	5.34e-05	0.402051	1.34e-06	High TC
	ASV323	p__Acidobacteriota	g__norank_f__Blastocatellaceae	-0.274507	0.00127323	0.612324	2.99e-15	High TC
	ASV8562	p__Acidobacteriota	g__norank_f__norank_o__Acidobacteriales	-0.196669	0.0222417	0.606258	6.6e-15	High TC
	ASV8715	p__Acidobacteriota	g__unclassified_f__Blastocatellaceae	-0.193964	0.0241863	0.535136	2.29e-11	High TC
	ASV4716	p__Proteobacteria	g__Sphingomonas	-0.213042	0.0131066	0.252719	0.00310465	High TC
	ASV7150	p__Acidobacteriota	g__Granulicella	-0.215182	0.0121979	0.382982	4.55e-06	High TC
	ASV7118	p__Actinobacteriota	g__Acidothermus	-0.207247	0.015872	0.588089	6.4e-14	High TC
	ASV5369	p__Acidobacteriota	g__norank_f__norank_o__Acidobacteriales	-0.234867	0.00610664	0.550518	4.61e-12	High TC
	ASV8459	p__Proteobacteria	g__Bradyrhizobium	-0.187868	0.0291093	0.430825	1.83e-07	High TC
	ASV8421	p__Acidobacteriota	g__unclassified_f__Acidobacteriaceae_Subgroup_1	-0.236865	0.00567474	0.376084	6.95e-06	High TC
	ASV7130	p__Actinobacteriota	g__norank_f__norank_o__Gaiellales	-0.172461	0.0454793	0.554918	2.87e-12	High TC
	ASV423	p__Bacteroidota	g__Edaphobaculum	-0.259473	0.00237371	0.333732	7.64e-05	High TC
	ASV8791	p__Acidobacteriota	g__norank_f__norank_o__Acidobacteriales	-0.1854	0.0313326	0.323477	0.000129754	High TC
	ASV8447	p__Planctomycetota	g__norank_f__WD2101_soil_group	-0.24112	0.00484442	0.445737	6.04e-08	High TC
	ASV7112	p__Proteobacteria	g__norank_f__Micropepsaceae	-0.234522	0.00618416	0.50951	2.77e-10	High TC
	ASV7207	p__Actinobacteriota	g__unclassified_f__Geodermatophilaceae	-0.261163	0.00221709	0.333609	7.68e-05	High TC
	ASV2617	p__Latescibacterota	g__norank_f__norank_o__norank_c__norank_p__Latescibacterota	-0.187735	0.0292255	0.481945	3.25e-09	High TC
	ASV183	p__Bacteroidota	g__unclassified_f__Microscillaceae	-0.288746	0.000682857	0.578631	1.98e-13	High TC
	ASV7280	p__Proteobacteria	g__Rhodanobacter	-0.193097	0.0248397	0.537388	1.82e-11	High TC
	ASV7189	p__Proteobacteria	g__Massilia	-0.18658	0.0302522	0.418574	4.37e-07	High TC
	ASV6029	p__Acidobacteriota	g__norank_f__norank_o__Acidobacteriales	-0.213385	0.0129572	0.473565	6.6e-09	High TC
	ASV8551	p__Acidobacteriota	g__Occallatibacter	-0.234919	0.006095	0.366905	1.2e-05	High TC
	ASV6258	p__Chloroflexi	g__norank_f__Anaerolineaceae	-0.172322	0.0456562	0.428776	2.12e-07	High TC
	ASV8610	p__Chloroflexi	g__unclassified_p__Chloroflexi	-0.246548	0.00394371	0.584448	9.93e-14	High TC
	ASV8415	p__Planctomycetota	g__norank_f__WD2101_soil_group	-0.211313	0.013884	0.527078	5.12e-11	High TC
	ASV8592	p__Gemmatimonadota	g__Gemmatimonas	-0.228752	0.00761621	0.649997	1.46e-17	High TC
	ASV11972	p__Planctomycetota	g__norank_f__WD2101_soil_group	-0.183843	0.0328083	0.522044	8.39e-11	High TC
	ASV5217	p__Acidobacteriota	g__norank_f__norank_o__Acidobacteriales	-0.213814	0.0127723	0.498846	7.38e-10	High TC
	ASV8538	p__Acidobacteriota	g__Occallatibacter	-0.210465	0.0142794	0.535714	2.16e-11	High TC
	ASV7057	p__Gemmatimonadota	g__Gemmatimonas	-0.207925	0.0155244	0.57592	2.72e-13	High TC
	ASV8446	p__Chloroflexi	g__JG30a-KF-32	-0.231864	0.00681098	0.498727	7.46e-10	High TC
	ASV258	p__Acidobacteriota	g__Bryobacter	-0.230117	0.0072532	0.328944	9.8e-05	High TC
	ASV8560	p__Proteobacteria	g__Phenylobacterium	-0.281524	0.000940458	0.321759	0.000141552	High TC
	ASV8509	p__Verrucomicrobiota	g__unclassified_f__Opitutaceae	-0.188977	0.0281556	0.402693	1.29e-06	High TC
	ASV5190	p__Chloroflexi	g__norank_f__norank_o__C0119	-0.255032	0.00283414	0.388089	3.31e-06	High TC
	ASV205	p__Gemmatimonadota	g__Gemmatimonas	-0.218583	0.0108666	0.350493	3.08e-05	High TC
	ASV7389	p__Planctomycetota	g__norank_f__WD2101_soil_group	-0.20242	0.0185491	0.53153	3.29e-11	High TC
	ASV9398	p__Chloroflexi	g__norank_f__norank_o__C0119	-0.198436	0.0210451	0.35532	2.35e-05	High TC
	ASV1793	p__Proteobacteria	g__norank_f__Acetobacteraceae	-0.202139	0.0187168	0.48508	2.49e-09	High TC
	ASV10079	p__Proteobacteria	g__Ellin6055	-0.170232	0.0483867	0.333893	7.57e-05	High TC
	ASV8488	p__Bacteroidota	g__Mucilaginibacter	-0.2551	0.00282659	0.28337	0.000867268	High TC
	ASV294	p__Chloroflexi	g__norank_f__norank_o__norank_c__TK10	-0.18369	0.0329556	0.204284	0.0174726	High TC
	ASV7193	p__Acidobacteriota	g__Candidatus_Solibacter	-0.189396	0.0278017	0.392816	2.45e-06	High TC
	ASV8495	p__unclassified_k__norank_d__Bacteria	g__unclassified_k__norank_d__Bacteria	-0.184172	0.0324914	0.444366	6.7e-08	High TC
	ASV1650	p__Planctomycetota	g__norank_f__WD2101_soil_group	-0.192121	0.0255932	0.245323	0.00413267	High TC
	ASV11881	p__Armatimonadota	g__Chthonomonas	-0.214604	0.0124375	0.429061	2.08e-07	High TC
	ASV260	p__Proteobacteria	g__norank_f__SC-I-84	-0.180829	0.035831	0.577729	2.2e-13	High TC
	ASV8618	p__Bacteroidota	g__Mucilaginibacter	-0.21424	0.0125908	0.575327	2.91e-13	High TC
	ASV12	p__Proteobacteria	g__Bradyrhizobium	-0.0136251	0.875368	0.245808	0.0040569	High TC
	ASV524	p__Bacteroidota	g__unclassified_o__Chitinophagales	-0.028875	0.739552	0.545668	7.7e-12	High TC
	ASV91	p__Bacteroidota	g__norank_f__Chitinophagaceae	-0.0432523	0.618409	0.458695	2.21e-08	High TC
	ASV2280	p__Proteobacteria	g__Variovorax	-0.0727169	0.401948	0.370701	9.61e-06	High TC
	ASV616	p__Proteobacteria	g__unclassified_f__Comamonadaceae	-0.159598	0.0644598	0.197471	0.0216914	High TC
	ASV1940	p__Verrucomicrobiota	g__Candidatus_Udaeobacter	-0.102906	0.234954	0.594084	3.07e-14	High TC
	ASV2036	p__Actinobacteriota	g__norank_f__norank_o__Gaiellales	-0.161334	0.0615719	0.556009	2.55e-12	High TC
	ASV749	p__Desulfobacterota	g__norank_f__norank_o__norank_c__norank_p__Desulfobacterota	-0.0197233	0.820381	0.217002	0.0114684	High TC
	ASV972	p__Proteobacteria	g__Pedomicrobium	-0.113588	0.189604	0.295957	0.000491875	High TC
	ASV2059	p__Actinobacteriota	g__Pseudonocardia	-0.104359	0.228372	0.648977	1.71e-17	High TC
	ASV1896	p__Proteobacteria	g__mle1-7	-0.124811	0.149209	0.491419	1.43e-09	High TC
	ASV807	p__Actinobacteriota	g__norank_f__67-14	-0.143508	0.0968117	0.205025	0.0170595	High TC
	ASV1051	p__Actinobacteriota	g__norank_f__norank_o__Gaiellales	-0.129203	0.135303	0.571931	4.31e-13	High TC
	ASV987	p__Proteobacteria	g__Reyranella	-0.104771	0.226534	0.291129	0.000613287	High TC
	ASV2432	p__Actinobacteriota	g__norank_f__Ilumatobacteraceae	-0.0529242	0.542105	0.460963	1.84e-08	High TC
	ASV916	p__Proteobacteria	g__Massilia	-0.034557	0.690703	0.447128	5.43e-08	High TC
	ASV4646	p__Planctomycetota	g__Pirellula	-0.119519	0.167362	0.553987	3.17e-12	High TC
	ASV153	p__Proteobacteria	g__unclassified_f__Comamonadaceae	-0.00231733	0.978719	0.513541	1.9e-10	High TC
	ASV585	p__Chloroflexi	g__UTCFX1	-0.084254	0.331265	0.298339	0.000440512	High TC
	ASV676	p__Chloroflexi	g__norank_f__norank_o__norank_c__P2-11E	-0.0820768	0.343957	0.384086	4.25e-06	High TC
	ASV1954	p__Proteobacteria	g__norank_f__A21b	-0.0387918	0.655094	0.484895	2.53e-09	High TC
	ASV4434	p__unclassified_k__norank_d__Bacteria	g__unclassified_k__norank_d__Bacteria	-0.0476907	0.582816	0.29663	0.000476828	High TC
	ASV1977	p__Bacteroidota	g__Terrimonas	-0.0366297	0.673184	0.222152	0.00960842	High TC
	ASV1892	p__Desulfobacterota	g__Citrifermentans	-0.00919198	0.915733	0.495045	1.04e-09	High TC
	ASV4450	p__Actinobacteriota	g__Gaiella	-0.103012	0.23447	0.550143	4.79e-12	High TC
	ASV994	p__Actinobacteriota	g__norank_f__norank_o__Gaiellales	-0.101864	0.239754	0.599081	1.65e-14	High TC
	ASV1880	p__Methylomirabilota	g__norank_f__norank_o__Rokubacteriales	-0.141325	0.102049	0.569328	5.8e-13	High TC
	ASV4609	p__Myxococcota	g__Aetherobacter	-0.127134	0.141725	0.494252	1.11e-09	High TC
	ASV4492	p__Acidobacteriota	g__norank_f__norank_o__norank_c__Subgroup_5	-0.102481	0.2369	0.451573	3.86e-08	High TC
	ASV1030	p__Bacteroidota	g__norank_f__Chitinophagaceae	-0.102552	0.236574	0.435222	1.33e-07	High TC
	ASV2495	p__Actinobacteriota	g__Kribbella	-0.0286513	0.741498	0.394108	2.25e-06	High TC
	ASV561	p__Acidobacteriota	g__Bryobacter	-0.121847	0.159183	0.225993	0.00839956	High TC
	ASV2374	p__Gemmatimonadota	g__unclassified_f__Gemmatimonadaceae	-0.0334273	0.700322	0.305625	0.000312559	High TC
	ASV1985	p__Actinobacteriota	g__Conexibacter	-0.101408	0.241872	0.453443	3.34e-08	High TC
	ASV4503	p__Acidobacteriota	g__norank_f__norank_o__Acidobacteriales	-0.12515	0.148099	0.323117	0.000132148	High TC
	ASV4571	p__Desulfobacterota	g__norank_f__norank_o__norank_c__norank_p__Desulfobacterota	-0.115557	0.181993	0.415846	5.28e-07	High TC
	ASV4546	p__Acidobacteriota	g__Candidatus_Solibacter	-0.11281	0.192676	0.435667	1.28e-07	High TC
	ASV2190	p__Proteobacteria	g__norank_f__norank_o__Azospirillales	-0.0820626	0.344041	0.249464	0.00352471	High TC
	ASV4570	p__unclassified_k__norank_d__Bacteria	g__unclassified_k__norank_d__Bacteria	-0.139978	0.105393	0.464314	1.41e-08	High TC
	ASV1031	p__Actinobacteriota	g__norank_f__norank_o__IMCC26256	-0.0721193	0.405837	0.412022	6.87e-07	High TC
	ASV4870	p__unclassified_k__norank_d__Bacteria	g__unclassified_k__norank_d__Bacteria	-0.166337	0.0538366	0.531677	3.24e-11	High TC
	ASV2308	p__Actinobacteriota	g__Gaiella	-0.132642	0.125123	0.598455	1.78e-14	High TC
	ASV4516	p__Proteobacteria	g__unclassified_f__Xanthobacteraceae	-0.0930897	0.282876	0.341174	5.13e-05	High TC
	ASV1263	p__Actinobacteriota	g__norank_f__norank_o__Gaiellales	-0.11318	0.191211	0.425293	2.72e-07	High TC
	ASV2079	p__Actinobacteriota	g__unclassified_o__Frankiales	-0.10879	0.209116	0.605808	6.99e-15	High TC
	ASV1947	p__RCP2-54	g__norank_f__norank_o__norank_c__norank_p__RCP2-54	-0.127378	0.140955	0.488988	1.77e-09	High TC
	ASV1922	p__Proteobacteria	g__norank_f__Xanthobacteraceae	-0.16321	0.0585706	0.525527	5.97e-11	High TC
	ASV4631	p__Acidobacteriota	g__Candidatus_Solibacter	-0.105911	0.221492	0.170417	0.0481392	High TC
	ASV4625	p__Actinobacteriota	g__Microlunatus	-0.124579	0.149973	0.397816	1.77e-06	High TC
	ASV3269	p__Firmicutes	g__Paenibacillus	-0.0880794	0.309701	0.398238	1.72e-06	High TC
	ASV2046	p__Nitrospirota	g__Nitrospira	-0.0979773	0.258253	0.324934	0.000120471	High TC
	ASV1899	p__Acidobacteriota	g__norank_f__norank_o__Acidobacteriales	-0.155556	0.0716134	0.569202	5.88e-13	High TC
	ASV4740	p__Proteobacteria	g__norank_f__KF-JG30-B3	-0.1148	0.184893	0.442758	7.57e-08	High TC
	ASV2480	p__Bacteroidota	g__norank_f__Saprospiraceae	-0.0782505	0.366994	0.343061	4.64e-05	High TC
	ASV2539	p__Actinobacteriota	g__norank_f__67-14	-0.144701	0.0940385	0.56418	1.04e-12	High TC
	ASV4802	p__Chloroflexi	g__norank_f__norank_o__norank_c__TK10	-0.142747	0.0986122	0.445119	6.33e-08	High TC
	ASV2072	p__Acidobacteriota	g__RB41	-0.158605	0.0661597	0.372433	8.66e-06	High TC
	ASV305	p__Proteobacteria	g__Pseudomonas	-0.0566523	0.513986	0.418127	4.51e-07	High TC
	ASV1416	p__Desulfobacterota	g__Citrifermentans	-0.0395179	0.649063	0.182733	0.0338952	High TC
	ASV9985	p__Gemmatimonadota	g__norank_f__Gemmatimonadaceae	-0.149965	0.0825527	0.351636	2.89e-05	High TC
	ASV4739	p__Proteobacteria	g__Nordella	-0.104918	0.225879	0.433979	1.45e-07	High TC
	ASV1942	p__Proteobacteria	g__unclassified_f__Xanthobacteraceae	-0.125688	0.146349	0.527574	4.88e-11	High TC
	ASV4824	p__Gemmatimonadota	g__Gemmatimonas	-0.0880112	0.310077	0.362441	1.56e-05	High TC
	ASV2101	p__Gemmatimonadota	g__norank_f__Gemmatimonadaceae	-0.14312	0.0977269	0.291551	0.00060167	High TC
	ASV4026	p__Proteobacteria	g__Dokdonella	-0.141519	0.101576	0.429471	2.02e-07	High TC
	ASV5106	p__Proteobacteria	g__unclassified_f__Methylophilaceae	-0.118945	0.169425	0.346938	3.75e-05	High TC
	ASV10060	p__Acidobacteriota	g__norank_f__norank_o__Acidobacteriales	-0.158999	0.065482	0.485129	2.48e-09	High TC
	ASV4901	p__Acidobacteriota	g__norank_f__norank_o__11-24	-0.0816957	0.346209	0.375475	7.21e-06	High TC
	ASV3133	p__Latescibacterota	g__norank_f__norank_o__norank_c__norank_p__Latescibacterota	-0.116905	0.176912	0.57458	3.17e-13	High TC
	ASV276	p__Cyanobacteria	g__norank_f__norank_o__Chloroplast	-0.0734025	0.397513	0.223745	0.00908958	High TC
	ASV1183	p__Proteobacteria	g__unclassified_f__Xanthomonadaceae	-0.096245	0.266806	0.395629	2.04e-06	High TC
	ASV5137	p__Firmicutes	g__Pelosinus	-0.0325444	0.707873	0.359839	1.81e-05	High TC
	ASV207	p__Bacteroidota	g__Flavisolibacter	-0.150807	0.0808236	0.186988	0.0298867	High TC
	ASV5525	p__Acidobacteriota	g__norank_f__norank_o__norank_c__Subgroup_5	-0.139386	0.106888	0.271471	0.00144803	High TC
	ASV5501	p__Acidobacteriota	g__RB41	-0.111327	0.198626	0.266198	0.00180426	High TC
	ASV996	p__Actinobacteriota	g__norank_f__norank_o__norank_c__MB-A2-108	-0.0497411	0.566699	0.172525	0.0453972	High TC
	ASV327	p__Verrucomicrobiota	g__norank_f__Pedosphaeraceae	-0.163105	0.0587361	0.232895	0.00656142	High TC
	ASV7305	p__Proteobacteria	g__norank_f__A21b	-0.167574	0.0520544	0.375534	7.19e-06	High TC
	ASV4475	p__Actinobacteriota	g__unclassified_f__Micromonosporaceae	-0.151108	0.0802131	0.169931	0.0487913	High TC
	ASV4488	p__Acidobacteriota	g__Candidatus_Solibacter	-0.101824	0.239935	0.439583	9.6e-08	High TC
	ASV6749	p__Acidobacteriota	g__norank_f__norank_o__Vicinamibacterales	-0.101957	0.239321	0.264578	0.0019288	High TC
	ASV579	p__Gemmatimonadota	g__Gemmatimonas	-0.0782773	0.366829	0.21586	0.0119216	High TC
	ASV968	p__Acidobacteriota	g__Candidatus_Koribacter	-0.139528	0.106528	0.431531	1.74e-07	High TC
	ASV6627	p__Acidobacteriota	g__norank_f__norank_o__Acidobacteriales	-0.100927	0.244126	0.431632	1.72e-07	High TC
	ASV6505	p__Verrucomicrobiota	g__Candidatus_Udaeobacter	-0.152329	0.0777726	0.520646	9.61e-11	High TC
	ASV7064	p__Armatimonadota	g__Chthonomonas	-0.111604	0.197506	0.43131	1.77e-07	High TC
	ASV2077	p__Acidobacteriota	g__JGI_0001001-H03	-0.116113	0.179885	0.395356	2.08e-06	High TC
	ASV2088	p__Myxococcota	g__Anaeromyxobacter	-0.119232	0.168393	0.386247	3.71e-06	High TC
	ASV1888	p__Proteobacteria	g__norank_f__Xanthobacteraceae	-0.14045	0.104212	0.547568	6.3e-12	High TC
	ASV4772	p__Actinobacteriota	g__norank_f__norank_o__Gaiellales	-0.111035	0.199813	0.437585	1.11e-07	High TC
	ASV720	p__Actinobacteriota	g__unclassified_f__Kineosporiaceae	-0.149931	0.0826222	0.390426	2.85e-06	High TC
	ASV14546	p__Acidobacteriota	g__norank_f__norank_o__Vicinamibacterales	-0.0790182	0.362297	0.330481	9.05e-05	High TC
	ASV2311	p__Actinobacteriota	g__unclassified_o__Microtrichales	-0.168618	0.0505874	0.49049	1.55e-09	High TC
	ASV4873	p__Actinobacteriota	g__Acidothermus	-0.120941	0.162332	0.47142	7.88e-09	High TC
	ASV9265	p__Firmicutes	g__Paenibacillus	-0.0943477	0.276393	0.314551	0.000202771	High TC
	ASV1103	p__Bacteroidota	g__Niastella	-0.0992689	0.251999	0.241912	0.00470247	High TC
	ASV1981	p__RCP2-54	g__norank_f__norank_o__norank_c__norank_p__RCP2-54	-0.114179	0.187296	0.409549	8.12e-07	High TC
	ASV1018	p__Gemmatimonadota	g__Gemmatimonas	-0.166473	0.0536391	0.488923	1.78e-09	High TC
	ASV8738	p__Proteobacteria	g__Methylotenera	-0.109057	0.207994	0.305153	0.000319667	High TC
	ASV9245	p__Proteobacteria	g__norank_f__Sphingomonadaceae	-0.122223	0.157891	0.23555	0.00595576	High TC
	ASV1198	p__Verrucomicrobiota	g__norank_f__Pedosphaeraceae	-0.155226	0.0722247	0.349116	3.32e-05	High TC
	ASV1891	p__Acidobacteriota	g__norank_f__norank_o__Acidobacteriales	-0.162378	0.0598875	0.607492	5.63e-15	High TC
	ASV1969	p__Chloroflexi	g__HSB_OF53-F07	-0.123828	0.152462	0.448107	5.04e-08	High TC
	ASV7101	p__Chloroflexi	g__norank_f__Roseiflexaceae	-0.121049	0.161954	0.469898	8.93e-09	High TC
	ASV1918	p__Acidobacteriota	g__RB41	-0.157724	0.0676994	0.411961	6.89e-07	High TC
	ASV2192	p__Chloroflexi	g__UTCFX1	-0.117986	0.172916	0.438351	1.05e-07	High TC
	ASV1971	p__Actinobacteriota	g__Microlunatus	-0.163343	0.0583625	0.629988	2.7e-16	High TC
	ASV2278	p__Bacteroidota	g__Mucilaginibacter	-0.1053	0.224183	0.226203	0.00833748	High TC
	ASV7164	p__Gemmatimonadota	g__norank_f__Gemmatimonadaceae	-0.156285	0.0702777	0.313994	0.000208406	High TC
	ASV10013	p__Gemmatimonadota	g__norank_f__Gemmatimonadaceae	-0.141385	0.101904	0.423865	3.01e-07	High TC
	ASV2037	p__Proteobacteria	g__Rhizobacter	-0.144655	0.0941448	0.440741	8.81e-08	High TC
	ASV10080	p__Desulfobacterota	g__Geotalea	-0.0591733	0.495406	0.288653	0.000685706	High TC
	ASV6669	p__Proteobacteria	g__norank_f__SC-I-84	-0.140551	0.10396	0.632567	1.88e-16	High TC
	ASV14259	p__Proteobacteria	g__norank_f__SC-I-84	-0.0963407	0.266329	0.410966	7.38e-07	High TC
	ASV10001	p__unclassified_k__norank_d__Bacteria	g__unclassified_k__norank_d__Bacteria	-0.131606	0.128126	0.430417	1.88e-07	High TC
	ASV6566	p__Actinobacteriota	g__norank_f__norank_o__Gaiellales	-0.111276	0.198832	0.467023	1.13e-08	High TC
	ASV2187	p__Actinobacteriota	g__norank_f__67-14	-0.132077	0.126755	0.570817	4.89e-13	High TC
	ASV14548	p__Planctomycetota	g__norank_f__WD2101_soil_group	-0.144816	0.093776	0.388389	3.24e-06	High TC
	ASV7121	p__Acidobacteriota	g__Candidatus_Koribacter	-0.15927	0.0650169	0.527716	4.81e-11	High TC
	ASV6547	p__Actinobacteriota	g__Gaiella	-0.131785	0.127603	0.540293	1.35e-11	High TC
	ASV1988	p__Actinobacteriota	g__Acidothermus	-0.15945	0.0647102	0.674845	2.85e-19	High TC
	ASV10075	p__Planctomycetota	g__Pir4_lineage	-0.122338	0.157498	0.330368	9.1e-05	High TC
	ASV2448	p__Firmicutes	g__Clostridium_sensu_stricto_1	-0.0678407	0.434327	0.471012	8.15e-09	High TC
	ASV9769	p__Proteobacteria	g__Reyranella	-0.111634	0.197384	0.245218	0.00414936	High TC
	ASV14547	p__Actinobacteriota	g__unclassified_o__Gaiellales	-0.110654	0.201369	0.426945	2.42e-07	High TC
	ASV5898	p__Myxococcota	g__Anaeromyxobacter	-0.0860651	0.320939	0.379344	5.7e-06	High TC
	ASV14245	p__Planctomycetota	g__norank_f__Pirellulaceae	-0.167568	0.052062	0.319869	0.000155679	High TC
	ASV8535	p__Proteobacteria	g__norank_f__Rhodospirillaceae	-0.156436	0.0700028	0.411922	6.91e-07	High TC
	ASV10289	p__Chloroflexi	g__JG30a-KF-32	-0.163534	0.0580659	0.606626	6.29e-15	High TC
	ASV14219	p__Bacteroidota	g__Mucilaginibacter	-0.0950702	0.272715	0.391115	2.73e-06	High TC
	ASV7086	p__Acidobacteriota	g__Candidatus_Solibacter	-0.101239	0.242662	0.270086	0.00153479	High TC
	ASV8672	p__Proteobacteria	g__norank_f__Caulobacteraceae	-0.115032	0.184002	0.414023	5.99e-07	High TC
	ASV2612	p__Firmicutes	g__Paenibacillus	-0.0454223	0.600889	0.42754	2.32e-07	High TC
	ASV8593	p__Acidobacteriota	g__norank_f__norank_o__Acidobacteriales	-0.146896	0.0891051	0.494782	1.06e-09	High TC
	ASV4182	p__Cyanobacteria	g__Tychonema_CCAP_1459-11B	-0.14344	0.0969714	0.202312	0.0186134	High TC
	ASV8948	p__Firmicutes	g__Hydrogenispora	-0.15056	0.0813279	0.429656	1.99e-07	High TC
	ASV7213	p__Chloroflexi	g__norank_f__norank_o__norank_c__TK10	-0.106141	0.220483	0.373683	8.04e-06	High TC
	ASV7100	p__Gemmatimonadota	g__Gemmatimonas	-0.135334	0.117576	0.509653	2.74e-10	High TC
	ASV10036	p__Bacteroidota	g__Ferruginibacter	-0.168109	0.051298	0.381516	4.98e-06	High TC
	ASV8708	p__Actinobacteriota	g__norank_f__Propionibacteriaceae	-0.168132	0.0512648	0.341367	5.08e-05	High TC
	ASV433	p__Proteobacteria	g__norank_f__B1-7BS	-0.127928	0.139232	0.4986	7.54e-10	High TC
	ASV2319	p__Actinobacteriota	g__norank_f__67-14	-0.131923	0.127202	0.54275	1.04e-11	High TC
	ASV370	p__Proteobacteria	g__unclassified_f__Xanthomonadaceae	-0.168455	0.0508137	0.390785	2.79e-06	High TC
	ASV8822	p__Bacteroidota	g__Flavobacterium	-0.0408671	0.637917	0.263183	0.00204215	High TC
	ASV10127	p__Proteobacteria	g__Phenylobacterium	-0.157803	0.0675609	0.25885	0.00243386	High TC
	ASV14380	p__Chloroflexi	g__norank_f__norank_o__C0119	-0.159734	0.0642293	0.46804	1.04e-08	High TC
	ASV10055	p__Bacteroidota	g__unclassified_o__Chitinophagales	-0.153903	0.0747176	0.421208	3.63e-07	High TC
	ASV1265	p__Chloroflexi	g__norank_f__A4b	-0.136482	0.114467	0.415419	5.44e-07	High TC
	ASV489	p__Chloroflexi	g__norank_f__Caldilineaceae	-0.149943	0.0825973	0.321305	0.000144827	High TC
	ASV7531	p__Proteobacteria	g__norank_f__Diplorickettsiaceae	-0.109005	0.208212	0.196969	0.0220349	High TC
	ASV3162	p__Acidobacteriota	g__norank_f__Vicinamibacteraceae	-0.103177	0.233718	0.293837	0.000542148	High TC
	ASV3438	p__Chloroflexi	g__norank_f__norank_o__norank_c__KD4-96	-0.0720887	0.406037	0.371627	9.09e-06	High TC
	ASV9980	p__Proteobacteria	g__unclassified_f__Oxalobacteraceae	-0.145937	0.0912339	0.342261	4.84e-05	High TC
	ASV4502	p__Actinobacteriota	g__norank_f__norank_o__Gaiellales	-0.117937	0.173098	0.490825	1.51e-09	High TC
	ASV8476	p__Actinobacteriota	g__unclassified_o__Gaiellales	-0.150734	0.0809727	0.462658	1.61e-08	High TC
	ASV6049	p__Chloroflexi	g__UTCFX1	-0.115829	0.18096	0.459721	2.03e-08	High TC
	ASV11872	p__Acidobacteriota	g__unclassified_o__Acidobacteriales	-0.163486	0.0581404	0.469643	9.12e-09	High TC
	ASV2067	p__Acidobacteriota	g__Occallatibacter	-0.161965	0.0605493	0.373296	8.22e-06	High TC
	ASV12051	p__Verrucomicrobiota	g__norank_f__Pedosphaeraceae	-0.149109	0.0843408	0.422197	3.39e-07	High TC
	ASV10118	p__Bacteroidota	g__norank_f__AKYH767	-0.147461	0.0878687	0.174863	0.0425107	High TC
	ASV10197	p__Gemmatimonadota	g__Roseisolibacter	-0.113128	0.191414	0.356689	2.17e-05	High TC
	ASV7104	p__Chloroflexi	g__norank_f__Roseiflexaceae	-0.137504	0.111753	0.441134	8.55e-08	High TC
	ASV9992	p__Bacteroidota	g__Terrimonas	-0.137297	0.112298	0.481159	3.48e-09	High TC
	ASV5022	p__Chloroflexi	g__norank_f__norank_o__norank_c__JG30-KF-CM66	-0.127625	0.140182	0.416551	5.03e-07	High TC
	ASV14278	p__Armatimonadota	g__Chthonomonas	-0.138137	0.110098	0.405179	1.09e-06	High TC
	ASV7279	p__Bacteroidota	g__unclassified_f__Chitinophagaceae	-0.149341	0.0838519	0.488936	1.78e-09	High TC
	ASV10035	p__Proteobacteria	g__norank_f__Methylophilaceae	-0.134931	0.118685	0.455489	2.84e-08	High TC
	ASV117	p__Myxococcota	g__Haliangium	-0.318243	0.00016887	0.176829	0.0402025	Low pH
	ASV71	p__Proteobacteria	g__Arenimonas	-0.312201	0.000227539	0.268641	0.00163032	Low pH
	ASV1132	p__Gemmatimonadota	g__norank_f__Gemmatimonadaceae	-0.198915	0.0207307	0.175122	0.0422003	Low pH
	ASV259	p__Proteobacteria	g__Dokdonella	-0.312548	0.000223718	0.259739	0.00234842	Low pH
	ASV178	p__Acidobacteriota	g__Candidatus_Solibacter	-0.501815	5.64e-10	0.439845	9.42e-08	Low pH
	ASV4	p__Acidobacteriota	g__norank_f__norank_o__Acidobacteriales	-0.577356	2.3e-13	0.228523	0.00767879	Low pH
	ASV1661	p__Proteobacteria	g__unclassified_f__Comamonadaceae	-0.283419	0.000865392	0.213385	0.0129574	Low pH
	ASV188	p__Bacteroidota	g__norank_f__Microscillaceae	-0.327922	0.000103346	0.279283	0.00103688	Low pH
	ASV1069	p__Actinobacteriota	g__norank_f__norank_o__IMCC26256	-0.373363	8.19e-06	0.196316	0.0224874	Low pH
	ASV10155	p__Gemmatimonadota	g__norank_f__Gemmatimonadaceae	-0.190484	0.0269013	0.189244	0.0279299	Low pH
	ASV118	p__Proteobacteria	g__MND1	-0.300665	0.000395193	0.237991	0.00544345	Low pH
	ASV191	p__Planctomycetota	g__Pirellula	-0.346862	3.77e-05	0.282438	0.000903525	Low pH
	ASV111	p__Proteobacteria	g__Pseudolabrys	-0.448627	4.84e-08	0.274053	0.00129808	Low pH
	ASV29	p__Proteobacteria	g__Ellin6067	-0.499428	7e-10	0.1741	0.0434359	Low pH
	ASV351	p__Acidobacteriota	g__Subgroup_10	-0.306476	0.000300097	0.234721	0.00613945	Low pH
	ASV647	p__Acidobacteriota	g__RB41	-0.189948	0.0273422	0.171085	0.0472566	Low pH
	ASV782	p__Gemmatimonadota	g__norank_f__Gemmatimonadaceae	-0.288016	0.000705603	0.278986	0.00105032	Low pH
	ASV219	p__Proteobacteria	g__Ramlibacter	-0.390856	2.77e-06	0.297451	0.000459044	Low pH
	ASV57	p__Actinobacteriota	g__Nocardioides	-0.484344	2.65e-09	0.199932	0.0200758	Low pH
	ASV786	p__Chloroflexi	g__norank_f__norank_o__C0119	-0.25578	0.00275134	0.185961	0.0308149	Low pH
	ASV169	p__Acidobacteriota	g__Candidatus_Koribacter	-0.408017	9.01e-07	0.303367	0.000347954	Low pH
	ASV131	p__Acidobacteriota	g__norank_f__norank_o__Subgroup_7	-0.433922	1.46e-07	0.429848	1.96e-07	Low pH
	ASV1645	p__Chloroflexi	g__norank_f__norank_o__C0119	-0.21622	0.0117772	0.208949	0.0150116	Low pH
	ASV90	p__Proteobacteria	g__Rhodanobacter	-0.518272	1.21e-10	0.217405	0.0113122	Low pH
	ASV411	p__Chloroflexi	g__norank_f__norank_o__C0119	-0.386312	3.7e-06	0.259025	0.00241684	Low pH
	ASV1652	p__Proteobacteria	g__unclassified_f__Beijerinckiaceae	-0.278605	0.00106776	0.246086	0.00401405	Low pH
	ASV152	p__Bacteroidota	g__unclassified_f__Chitinophagaceae	-0.379454	5.66e-06	0.252322	0.0031533	Low pH
	ASV8548	p__Myxococcota	g__Haliangium	-0.356656	2.18e-05	0.257617	0.00255717	Low pH
	ASV311	p__Acidobacteriota	g__Candidatus_Solibacter	-0.239831	0.0050837	0.184301	0.0323677	Low pH
	ASV8466	p__Acidobacteriota	g__Candidatus_Solibacter	-0.316159	0.000187298	0.186324	0.0304839	Low pH
	ASV268	p__Planctomycetota	g__Pirellula	-0.191312	0.0262327	0.188893	0.0282269	Low pH
	ASV4655	p__Myxococcota	g__Pajaroellobacter	-0.248609	0.00364321	0.195399	0.0231375	Low pH
	ASV336	p__Acidobacteriota	g__JGI_0001001-H03	-0.338937	5.79e-05	0.217765	0.0111744	Low pH
	ASV8453	p__Proteobacteria	g__unclassified_f__Rhodanobacteraceae	-0.259624	0.00235933	0.21263	0.0132883	Low pH
	ASV280	p__Verrucomicrobiota	g__Lacunisphaera	-0.36876	1.08e-05	0.240904	0.00488389	Low pH
	ASV8076	p__Acidobacteriota	g__Candidatus_Solibacter	-0.223857	0.00905407	0.210466	0.0142792	Low pH
	ASV179	p__Bacteroidota	g__Flavisolibacter	-0.224575	0.00882914	0.184177	0.0324865	Low pH
	ASV292	p__Bacteroidota	g__Segetibacter	-0.229356	0.00745371	0.223913	0.00903623	Low pH
	ASV485	p__Proteobacteria	g__norank_f__Micavibrionaceae	-0.306077	0.000305881	0.265231	0.00187772	Low pH
	ASV214	p__Verrucomicrobiota	g__ADurb.Bin063-1	-0.218409	0.0109314	0.191207	0.0263165	Low pH
	ASV128	p__Bacteroidota	g__Flavisolibacter	-0.265345	0.00186891	0.208684	0.0151429	Low pH
	ASV617	p__Proteobacteria	g__Bradyrhizobium	-0.218321	0.0109641	0.130077	0.132657	Low pH
	ASV21	p__Proteobacteria	g__norank_f__A21b	-0.381663	4.94e-06	0.0319146	0.713276	Low pH
	ASV42	p__Verrucomicrobiota	g__ADurb.Bin063-1	-0.179759	0.0369596	0.107475	0.214706	Low pH
	ASV274	p__Acidobacteriota	g__norank_f__norank_o__Acidobacteriales	-0.479163	4.12e-09	0.125226	0.147851	Low pH
	ASV119	p__Actinobacteriota	g__norank_f__norank_o__Gaiellales	-0.293251	0.000556871	0.0322644	0.710273	Low pH
	ASV9987	p__Acidobacteriota	g__norank_f__norank_o__Acidobacteriales	-0.173224	0.0445176	0.0660352	0.446683	Low pH
	ASV167	p__Actinobacteriota	g__Blastococcus	-0.465304	1.3e-08	0.0577918	0.505544	Low pH
	ASV533	p__Acidobacteriota	g__norank_f__norank_o__Vicinamibacterales	-0.274655	0.00126519	0.0250962	0.772638	Low pH
	ASV865	p__Bacteroidota	g__Parafilimonas	-0.22037	0.0102195	0.0596537	0.491906	Low pH
	ASV82	p__Bacteroidota	g__Segetibacter	-0.21289	0.0131735	0.0285286	0.742566	Low pH
	ASV13	p__Acidobacteriota	g__norank_f__norank_o__Acidobacteriales	-0.459034	2.15e-08	0.158701	0.0659953	Low pH
	ASV22	p__unclassified_k__norank_d__Bacteria	g__unclassified_k__norank_d__Bacteria	-0.41828	4.46e-07	0.165668	0.0548226	Low pH
	ASV206	p__Proteobacteria	g__unclassified_f__Xanthomonadaceae	-0.350303	3.11e-05	0.0678086	0.434545	Low pH
	ASV1699	p__Proteobacteria	g__Acidibacter	-0.293397	0.000553183	0.0963588	0.266239	Low pH
	ASV93	p__Acidobacteriota	g__Bryobacter	-0.513503	1.9e-10	0.11562	0.181755	Low pH
	ASV1689	p__Gemmatimonadota	g__Gemmatimonas	-0.185809	0.0309542	0.0635241	0.464193	Low pH
	ASV53	p__Verrucomicrobiota	g__Ellin517	-0.228111	0.00779226	0.166291	0.053904	Low pH
	ASV1592	p__Acidobacteriota	g__norank_f__norank_o__Acidobacteriales	-0.206513	0.0162562	0.164508	0.0565656	Low pH
	ASV1438	p__Chloroflexi	g__norank_f__Ktedonobacteraceae	-0.231524	0.00689512	0.000315421	0.997103	Low pH
	ASV8527	p__Acidobacteriota	g__Bryobacter	-0.358497	1.96e-05	0.0598093	0.490775	Low pH
	ASV130	p__Acidobacteriota	g__norank_f__norank_o__Vicinamibacterales	-0.505262	4.11e-10	0.0495803	0.567955	Low pH
	ASV39	p__Actinobacteriota	g__norank_f__norank_o__Gaiellales	-0.410888	7.42e-07	0.0668483	0.441094	Low pH
	ASV115	p__Proteobacteria	g__MND1	-0.436302	1.22e-07	0.0945629	0.275294	Low pH
	ASV8487	p__Gemmatimonadota	g__Gemmatimonas	-0.418862	4.28e-07	0.0204982	0.81345	Low pH
	ASV8409	p__Bacteroidota	g__Parafilimonas	-0.31774	0.000173155	0.0983354	0.256508	Low pH
	ASV172	p__Planctomycetota	g__norank_f__WD2101_soil_group	-0.422692	3.27e-07	0.118086	0.172549	Low pH
	ASV246	p__Proteobacteria	g__norank_f__Elsteraceae	-0.302374	0.000364676	0.0581835	0.502659	Low pH
	ASV279	p__Proteobacteria	g__Steroidobacter	-0.458549	2.23e-08	0.042554	0.624093	Low pH
	ASV5631	p__Acidobacteriota	g__norank_f__Blastocatellaceae	-0.388731	3.17e-06	0.148013	0.0866729	Low pH
	ASV8404	p__Acidobacteriota	g__Candidatus_Solibacter	-0.288553	0.000688807	0.164869	0.0560186	Low pH
	ASV5804	p__Planctomycetota	g__norank_f__WD2101_soil_group	-0.175388	0.0418841	0.0765539	0.377506	Low pH
	ASV1708	p__Proteobacteria	g__norank_f__Acetobacteraceae	-0.443102	7.37e-08	0.164223	0.0570017	Low pH
	ASV8426	p__Proteobacteria	g__norank_f__KF-JG30-B3	-0.402134	1.33e-06	0.00845605	0.922458	Low pH
	ASV7983	p__Proteobacteria	g__unclassified_f__Comamonadaceae	-0.302213	0.000367462	0.0913527	0.291994	Low pH
	ASV300	p__Gemmatimonadota	g__Gemmatimonas	-0.41364	6.15e-07	0.0584441	0.500744	Low pH
	ASV250	p__Proteobacteria	g__mle1-7	-0.226648	0.0082074	0.0883468	0.308229	Low pH
	ASV58	p__Gemmatimonadota	g__norank_f__Gemmatimonadaceae	-0.30209	0.000369598	0.0158017	0.855658	Low pH
	ASV8578	p__Acidobacteriota	g__Candidatus_Solibacter	-0.357397	2.09e-05	0.0255697	0.768469	Low pH
	ASV208	p__Gemmatimonadota	g__Gemmatimonas	-0.537204	1.85e-11	0.122436	0.157165	Low pH
	ASV5657	p__Planctomycetota	g__norank_f__CPla-3_termite_group	-0.265383	0.00186598	0.0348454	0.688255	Low pH
	ASV7514	p__Actinobacteriota	g__unclassified_f__Microbacteriaceae	-0.278142	0.00108937	0.0681446	0.432267	Low pH
	ASV232	p__Chloroflexi	g__norank_f__norank_o__C0119	-0.302066	0.000370006	0.109457	0.206318	Low pH
	ASV201	p__Bacteroidota	g__unclassified_o__Chitinophagales	-0.270373	0.00151644	0.15099	0.0804521	Low pH
	ASV170	p__Proteobacteria	g__norank_f__KF-JG30-B3	-0.423805	3.02e-07	0.156878	0.069205	Low pH
	ASV7898	p__Proteobacteria	g__Rhodanobacter	-0.435679	1.28e-07	0.110059	0.203818	Low pH
	ASV8416	p__Acidobacteriota	g__Granulicella	-0.33917	5.72e-05	0.122285	0.157678	Low pH
	ASV452	p__unclassified_k__norank_d__Bacteria	g__unclassified_k__norank_d__Bacteria	-0.302839	0.000356751	0.145602	0.0919891	Low pH
	ASV257	p__Actinobacteriota	g__Friedmanniella	-0.230749	0.00709053	0.0695572	0.422762	Low pH
	ASV7068	p__Verrucomicrobiota	g__Opitutus	-0.170676	0.0477958	0.160615	0.0627545	Low pH
	ASV1737	p__unclassified_k__norank_d__Bacteria	g__unclassified_k__norank_d__Bacteria	-0.264031	0.0019725	0.0165088	0.849275	Low pH
	ASV5474	p__Actinobacteriota	g__norank_f__norank_o__Gaiellales	-0.315895	0.000189764	0.0511372	0.555847	Low pH
	ASV7603	p__Proteobacteria	g__Burkholderia-Caballeronia-Paraburkholderia	-0.22887	0.00758421	0.00621107	0.943003	Low pH
	ASV1629	p__Bacteroidota	g__Segetibacter	-0.287015	0.000737885	0.128285	0.138126	Low pH
	ASV7712	p__Acidobacteriota	g__Candidatus_Solibacter	-0.38966	2.99e-06	0.094682	0.274687	Low pH
	ASV1692	p__Proteobacteria	g__norank_f__Micropepsaceae	-0.334994	7.14e-05	0.130468	0.131488	Low pH
	ASV1822	p__Chloroflexi	g__norank_f__A4b	-0.36491	1.35e-05	0.115815	0.181012	Low pH
	ASV337	p__Acidobacteriota	g__Subgroup_10	-0.207624	0.0156775	0.147927	0.0868589	Low pH
	ASV315	p__Myxococcota	g__Pajaroellobacter	-0.290653	0.000626626	0.0212606	0.806645	Low pH
	ASV5960	p__Proteobacteria	g__MND1	-0.204233	0.0175009	0.0998451	0.249243	Low pH
	ASV1582	p__Proteobacteria	g__norank_f__Micropepsaceae	-0.246211	0.0039949	0.106853	0.217387	Low pH
	ASV10048	p__Bacteroidota	g__Parafilimonas	-0.184852	0.0318454	0.164746	0.0562042	Low pH
	ASV6030	p__Acidobacteriota	g__Candidatus_Solibacter	-0.251138	0.00330274	0.112083	0.195574	Low pH
	ASV1728	p__Acidobacteriota	g__norank_f__norank_o__Vicinamibacterales	-0.197752	0.0215015	0.0435011	0.616389	Low pH
	ASV222	p__Bacteroidota	g__Parafilimonas	-0.239595	0.00512857	0.100338	0.246904	Low pH
	ASV8604	p__Myxococcota	g__Pajaroellobacter	-0.191064	0.0264316	0.144014	0.0956283	Low pH
	ASV10179	p__Acidobacteriota	g__Bryobacter	-0.19805	0.0213021	0.0776741	0.370545	Low pH
	ASV1021	p__Proteobacteria	g__norank_f__norank_o__Elsterales	-0.221604	0.00979261	-0.19009	0.0272241	Low pH
	ASV25	p__Proteobacteria	g__norank_f__Micropepsaceae	-0.519347	1.09e-10	-0.241518	0.0047726	Low pH
	ASV5	p__Proteobacteria	g__Chujaibacter	-0.494089	1.13e-09	-0.489549	1.69e-09	Low pH
	ASV3	p__Proteobacteria	g__norank_f__SC-I-84	-0.513311	1.94e-10	-0.299396	0.000419362	Low pH
	ASV19	p__Proteobacteria	g__Pseudolabrys	-0.512147	2.16e-10	-0.482303	3.16e-09	Low pH
	ASV27	p__Gemmatimonadota	g__unclassified_f__Gemmatimonadaceae	-0.379948	5.49e-06	-0.252406	0.003143	Low pH
	ASV44	p__Proteobacteria	g__Reyranella	-0.506349	3.72e-10	-0.309137	0.000264061	Low pH
	ASV194	p__Gemmatimonadota	g__Gemmatimonas	-0.238068	0.00542801	-0.227369	0.00800053	Low pH
	ASV135	p__Proteobacteria	g__Mesorhizobium	-0.433524	1.5e-07	-0.220339	0.0102305	Low pH
	ASV120	p__Acidobacteriota	g__norank_f__norank_o__Acidobacteriales	-0.398658	1.68e-06	-0.275972	0.00119596	Low pH
	ASV8705	p__Proteobacteria	g__norank_f__Micropepsaceae	-0.3085	0.000272294	-0.22768	0.00791261	Low pH
	ASV220	p__Chloroflexi	g__norank_f__norank_o__C0119	-0.550295	4.72e-12	-0.287273	0.000729446	Low pH
	ASV8414	p__Bacteroidota	g__Mucilaginibacter	-0.392013	2.58e-06	-0.300686	0.000394796	Low pH
	ASV150	p__Proteobacteria	g__norank_f__Micropepsaceae	-0.29984	0.000410753	-0.28666	0.000749657	Low pH
	ASV46	p__Acidobacteriota	g__Bryobacter	-0.597258	2.07e-14	-0.583698	1.09e-13	Low pH
	ASV98	p__Proteobacteria	g__norank_f__Micropepsaceae	-0.513241	1.95e-10	-0.252551	0.00312513	Low pH
	ASV7803	p__Myxococcota	g__Haliangium	-0.483272	2.9e-09	-0.352747	2.72e-05	Low pH
	ASV175	p__Cyanobacteria	g__norank_f__norank_o__Chloroplast	-0.464415	1.4e-08	-0.328669	9.94e-05	Low pH
	ASV168	p__Nitrospirota	g__Nitrospira	-0.338639	5.88e-05	-0.251044	0.00331476	Low pH
	ASV262	p__Planctomycetota	g__norank_f__CPla-3_termite_group	-0.317117	0.000178601	-0.292462	0.000577251	Low pH
	ASV9324	p__Myxococcota	g__Haliangium	-0.324986	0.000120153	-0.316888	0.000180649	Low pH
	ASV227	p__Planctomycetota	g__norank_f__WD2101_soil_group	-0.257366	0.00258292	-0.176723	0.0403245	Low pH
	ASV1764	p__Chloroflexi	g__norank_f__norank_o__Elev-1554	-0.499917	6.7e-10	-0.444913	6.43e-08	Low pH
	ASV8526	p__Chloroflexi	g__norank_f__Ktedonobacteraceae	-0.505939	3.86e-10	-0.426602	2.48e-07	Low pH
	ASV83	p__unclassified_k__norank_d__Bacteria	g__unclassified_k__norank_d__Bacteria	-0.376882	6.62e-06	-0.358274	1.99e-05	Low pH
	ASV171	p__Proteobacteria	g__Rhodanobacter	-0.399327	1.6e-06	-0.365388	1.31e-05	Low pH
	ASV81	p__Bacteroidota	g__norank_f__Chitinophagaceae	-0.580162	1.65e-13	-0.413127	6.37e-07	Low pH
	ASV8420	p__Bacteroidota	g__norank_f__Chitinophagaceae	-0.543428	9.74e-12	-0.537022	1.89e-11	Low pH
	ASV5885	p__WPS-2	g__norank_f__norank_o__norank_c__norank_p__WPS-2	-0.381524	4.98e-06	-0.265113	0.0018868	Low pH
	ASV1665	p__RCP2-54	g__norank_f__norank_o__norank_c__norank_p__RCP2-54	-0.498474	7.63e-10	-0.356907	2.15e-05	Low pH
	ASV212	p__Proteobacteria	g__Chujaibacter	-0.48691	2.12e-09	-0.414961	5.61e-07	Low pH
	ASV202	p__Chloroflexi	g__norank_f__norank_o__C0119	-0.345748	4e-05	-0.214689	0.0124022	Low pH
	ASV1596	p__Acidobacteriota	g__unclassified_f__Acidobacteriaceae_Subgroup_1	-0.552085	3.9e-12	-0.482878	3e-09	Low pH
	ASV390	p__Chloroflexi	g__norank_f__JG30-KF-AS9	-0.531825	3.19e-11	-0.481297	3.44e-09	Low pH
	ASV1611	p__Actinobacteriota	g__unclassified_o__Frankiales	-0.526223	5.58e-11	-0.423042	3.19e-07	Low pH
	ASV275	p__Proteobacteria	g__Bradyrhizobium	-0.390553	2.83e-06	-0.308548	0.000271671	Low pH
	ASV72	p__Proteobacteria	g__Rhodanobacter	-0.560053	1.64e-12	-0.399769	1.56e-06	Low pH
	ASV1700	p__Acidobacteriota	g__Granulicella	-0.466455	1.18e-08	-0.319918	0.000155296	Low pH
	ASV229	p__Actinobacteriota	g__unclassified_f__Streptomycetaceae	-0.386587	3.63e-06	-0.288182	0.000700353	Low pH
	ASV52	p__Bacteroidota	g__norank_f__Chitinophagaceae	-0.474182	6.27e-09	-0.453047	3.44e-08	Low pH
	ASV1603	p__Actinobacteriota	g__norank_f__norank_o__Gaiellales	-0.502835	5.14e-10	-0.474667	6.02e-09	Low pH
	ASV1682	p__Proteobacteria	g__unclassified_f__Xanthobacteraceae	-0.379696	5.57e-06	-0.256247	0.00270077	Low pH
	ASV245	p__Actinobacteriota	g__norank_f__norank_o__Gaiellales	-0.358307	1.98e-05	-0.217138	0.0114155	Low pH
	ASV389	p__Chloroflexi	g__norank_f__JG30-KF-CM45	-0.325523	0.0001169	-0.288514	0.000690001	Low pH
	ASV203	p__Acidobacteriota	g__norank_f__norank_o__Acidobacteriales	-0.341184	5.13e-05	-0.304371	0.000331784	Low pH
	ASV7957	p__Proteobacteria	g__norank_f__Micropepsaceae	-0.364057	1.42e-05	-0.18316	0.0334737	Low pH
	ASV142	p__Actinobacteriota	g__norank_f__Propionibacteriaceae	-0.30388	0.00033961	-0.279728	0.00101702	Low pH
	ASV7788	p__Chloroflexi	g__Nitrolancea	-0.441657	8.22e-08	-0.385613	3.86e-06	Low pH
	ASV132	p__Myxococcota	g__Haliangium	-0.416462	5.06e-07	-0.221494	0.00983018	Low pH
	ASV102	p__Bacteroidota	g__Parafilimonas	-0.256205	0.00270533	-0.179987	0.036716	Low pH
	ASV306	p__Planctomycetota	g__Gemmata	-0.438474	1.04e-07	-0.189796	0.0274674	Low pH
	ASV1641	p__Nitrospirota	g__Nitrospira	-0.239575	0.00513244	-0.223465	0.00917887	Low pH
	ASV8694	p__Acidobacteriota	g__Candidatus_Solibacter	-0.444965	6.4e-08	-0.177004	0.0400022	Low pH
	ASV100	p__Verrucomicrobiota	g__Ellin516	-0.423817	3.02e-07	-0.239961	0.00505918	Low pH
	ASV1826	p__Chloroflexi	g__norank_f__JG30-KF-CM45	-0.532564	2.96e-11	-0.3131	0.000217756	Low pH
	ASV162	p__Proteobacteria	g__Rhodanobacter	-0.293156	0.000559295	-0.292484	0.000576677	Low pH
	ASV8766	p__Armatimonadota	g__norank_f__Fimbriimonadaceae	-0.34997	3.17e-05	-0.282169	0.00091427	Low pH
	ASV365	p__Acidobacteriota	g__norank_f__norank_o__Subgroup_2	-0.474555	6.07e-09	-0.251125	0.00330439	Low pH
	ASV5674	p__Actinobacteriota	g__Actinospica	-0.544198	8.98e-12	-0.470432	8.55e-09	Low pH
	ASV231	p__Proteobacteria	g__Bauldia	-0.344955	4.18e-05	-0.189317	0.027868	Low pH
	ASV1781	p__WPS-2	g__norank_f__norank_o__norank_c__norank_p__WPS-2	-0.390401	2.85e-06	-0.299092	0.000425353	Low pH
	ASV1675	p__Acidobacteriota	g__Bryobacter	-0.260816	0.00224845	-0.238644	0.00531325	Low pH
	ASV1765	p__Planctomycetota	g__norank_f__Gemmataceae	-0.492118	1.34e-09	-0.328406	0.000100797	Low pH
	ASV1758	p__Gemmatimonadota	g__norank_f__Gemmatimonadaceae	-0.213784	0.0127851	-0.179944	0.0367622	Low pH
	ASV8498	p__Acidobacteriota	g__Bryobacter	-0.285685	0.000782886	-0.261154	0.00221785	Low pH
	ASV1690	p__Proteobacteria	g__norank_f__Micropepsaceae	-0.386938	3.55e-06	-0.187054	0.0298272	Low pH
	ASV516	p__Actinobacteriota	g__norank_f__norank_o__Gaiellales	-0.183564	0.0330781	-0.025594	0.768255	Low pH
	ASV14	p__Proteobacteria	g__Bradyrhizobium	-0.759258	1.39e-26	-0.0472581	0.586244	Low pH
	ASV350	p__Proteobacteria	g__norank_f__Rhodospirillaceae	-0.225529	0.0085379	-0.0671647	0.43893	Low pH
	ASV64	p__Proteobacteria	g__Acidibacter	-0.475029	5.84e-09	-0.0334502	0.700126	Low pH
	ASV4460	p__Actinobacteriota	g__Gaiella	-0.188695	0.0283956	-0.0179698	0.836115	Low pH
	ASV143	p__Verrucomicrobiota	g__Candidatus_Udaeobacter	-0.198371	0.0210882	-0.00152874	0.98596	Low pH
	ASV56	p__Acidobacteriota	g__Bryobacter	-0.60305	9.96e-15	-0.106048	0.22089	Low pH
	ASV107	p__Acidobacteriota	g__Bryobacter	-0.595439	2.6e-14	-0.0238778	0.783397	Low pH
	ASV138	p__Actinobacteriota	g__norank_f__norank_o__Gaiellales	-0.581429	1.42e-13	-0.145701	0.0917657	Low pH
	ASV1588	p__Planctomycetota	g__norank_f__WD2101_soil_group	-0.549937	4.9e-12	-0.0783804	0.366196	Low pH
	ASV30	p__Bacteroidota	g__Flavisolibacter	-0.321387	0.000144229	-0.1216	0.160039	Low pH
	ASV1651	p__Proteobacteria	g__Rhodanobacter	-0.235812	0.0058988	-0.101114	0.243249	Low pH
	ASV9195	p__Proteobacteria	g__unclassified_f__Sphingomonadaceae	-0.275477	0.00122155	-0.085661	0.323225	Low pH
	ASV59	p__Chloroflexi	g__norank_f__norank_o__C0119	-0.499048	7.24e-10	-0.120259	0.16473	Low pH
	ASV129	p__Actinobacteriota	g__norank_f__norank_o__Gaiellales	-0.171709	0.046444	-0.0723596	0.404271	Low pH
	ASV79	p__Acidobacteriota	g__unclassified_f__Acidobacteriaceae_Subgroup_1	-0.482166	3.19e-09	-0.0129146	0.881818	Low pH
	ASV1096	p__Chloroflexi	g__norank_f__norank_o__norank_c__KD4-96	-0.305603	0.000312877	-0.0253045	0.770803	Low pH
	ASV116	p__Acidobacteriota	g__norank_f__norank_o__Acidobacteriales	-0.420493	3.82e-07	-0.155949	0.0708895	Low pH
	ASV266	p__Latescibacterota	g__norank_f__norank_o__norank_c__norank_p__Latescibacterota	-0.17846	0.0383687	-0.047802	0.581936	Low pH
	ASV1653	p__Proteobacteria	g__Ellin6067	-0.328961	9.79e-05	-0.0854933	0.324176	Low pH
	ASV23	p__Acidobacteriota	g__Candidatus_Solibacter	-0.444622	6.57e-08	-0.118599	0.170681	Low pH
	ASV15	p__Proteobacteria	g__Sphingomonas	-0.328986	9.78e-05	-0.0881805	0.309144	Low pH
	ASV5447	p__Bacteroidota	g__Mucilaginibacter	-0.32688	0.000109042	-0.0582106	0.502459	Low pH
	ASV193	p__Proteobacteria	g__Ellin6067	-0.378422	6.03e-06	-0.123517	0.153502	Low pH
	ASV301	p__Acidobacteriota	g__norank_f__norank_o__Acidobacteriales	-0.543111	1.01e-11	-0.128466	0.137564	Low pH
	ASV8621	p__Proteobacteria	g__norank_f__Micropepsaceae	-0.394062	2.26e-06	-0.131417	0.128679	Low pH
	ASV43	p__Acidobacteriota	g__Bryobacter	-0.492803	1.27e-09	-0.00868146	0.920397	Low pH
	ASV8451	p__Armatimonadota	g__Chthonomonas	-0.393734	2.31e-06	-0.13354	0.122566	Low pH
	ASV210	p__Proteobacteria	g__Rhodanobacter	-0.300002	0.000407652	-0.127699	0.139949	Low pH
	ASV8508	p__Proteobacteria	g__norank_f__norank_o__KF-JG30-C25	-0.240124	0.00502848	-0.0841916	0.331625	Low pH
	ASV2269	p__Planctomycetota	g__Aquisphaera	-0.401318	1.41e-06	-0.0459128	0.59696	Low pH
	ASV47	p__Proteobacteria	g__norank_f__norank_o__Elsterales	-0.371983	8.9e-06	-0.0514146	0.553703	Low pH
	ASV7287	p__Actinobacteriota	g__Blastococcus	-0.528791	4.32e-11	-0.147508	0.0877654	Low pH
	ASV163	p__Proteobacteria	g__Burkholderia-Caballeronia-Paraburkholderia	-0.396006	1.99e-06	-0.0850948	0.326445	Low pH
	ASV6013	p__Chloroflexi	g__norank_f__JG30-KF-AS9	-0.383906	4.3e-06	-0.130245	0.132156	Low pH
	ASV197	p__RCP2-54	g__norank_f__norank_o__norank_c__norank_p__RCP2-54	-0.329089	9.73e-05	-0.0854939	0.324173	Low pH
	ASV1782	p__Planctomycetota	g__norank_f__norank_o__Planctomycetales	-0.345534	4.05e-05	-0.089582	0.301487	Low pH
	ASV10086	p__Proteobacteria	g__norank_f__Acetobacteraceae	-0.218939	0.0107346	-0.154931	0.0727734	Low pH
	ASV293	p__Proteobacteria	g__norank_f__norank_o__norank_c__Alphaproteobacteria	-0.42497	2.78e-07	-0.115105	0.183719	Low pH
	ASV1693	p__Proteobacteria	g__Dongia	-0.327466	0.000105806	-0.0254992	0.769089	Low pH
	ASV1655	p__Myxococcota	g__Haliangium	-0.176714	0.0403343	-0.0817532	0.345869	Low pH
	ASV448	p__Fibrobacterota	g__possible_genus_04	-0.197752	0.0215018	-0.158326	0.0666452	Low pH
	ASV380	p__Bacteroidota	g__Niastella	-0.219625	0.0104848	-0.0936314	0.280072	Low pH
	ASV74	p__Proteobacteria	g__Devosia	-0.17027	0.0483363	-0.149987	0.0825065	Low pH
	ASV5430	p__Actinobacteriota	g__Streptomyces	-0.225119	0.00866221	-0.056826	0.512694	Low pH
	ASV99	p__Bacteroidota	g__norank_f__Microscillaceae	-0.264517	0.00193357	-0.140665	0.103678	Low pH
	ASV182	p__Acidobacteriota	g__norank_f__norank_o__Acidobacteriales	-0.295021	0.000513527	-0.12659	0.143451	Low pH
	ASV278	p__Planctomycetota	g__norank_f__WD2101_soil_group	-0.343228	4.59e-05	-0.113402	0.190333	Low pH
	ASV8074	p__Gemmatimonadota	g__norank_f__Gemmatimonadaceae	-0.2632	0.00204075	-0.0930689	0.282984	Low pH
	ASV26	p__Proteobacteria	g__Sphingomonas	-0.213545	0.0128878	-0.0867117	0.317303	Low pH
	ASV137	p__Proteobacteria	g__norank_f__Micropepsaceae	-0.280014	0.00100448	-0.00696856	0.936066	Low pH
	ASV1698	p__Acidobacteriota	g__Candidatus_Solibacter	-0.502738	5.18e-10	-0.126714	0.143057	Low pH
	ASV2604	p__Chloroflexi	g__norank_f__JG30-KF-CM45	-0.18212	0.0345084	-0.0509765	0.557091	Low pH
	ASV8078	p__Proteobacteria	g__norank_f__Micropepsaceae	-0.252674	0.00311011	-0.139163	0.107456	Low pH
	ASV10021	p__Proteobacteria	g__norank_f__B1-7BS	-0.17238	0.0455822	-0.0592233	0.495041	Low pH
	ASV10056	p__Acidobacteriota	g__norank_f__norank_o__Vicinamibacterales	-0.218407	0.0109319	-0.0437637	0.614261	Low pH
	ASV10178	p__Bacteroidota	g__norank_f__Chitinophagaceae	-0.288371	0.000694445	-0.0180188	0.835674	Low pH
	ASV509	p__Acidobacteriota	g__RB41	0.262884	0.00206718	-0.265256	0.00187579	Low TC
	ASV513	p__Acidobacteriota	g__RB41	0.242575	0.00458649	-0.357398	2.09e-05	Low TC
	ASV510	p__Actinobacteriota	g__Microlunatus	0.262418	0.00210684	-0.314961	0.000198722	Low TC
	ASV511	p__Actinobacteriota	g__Microlunatus	0.261074	0.00222503	-0.288948	0.000676701	Low TC
	ASV515	p__Gemmatimonadota	g__norank_f__Gemmatimonadaceae	0.179089	0.0376804	-0.229664	0.00737199	Low TC
	ASV642	p__Myxococcota	g__Phaselicystis	0.214415	0.0125169	-0.224582	0.00882705	Low TC
	ASV3043	p__Proteobacteria	g__IS-44	0.198827	0.0207879	-0.36953	1.03e-05	Low TC
	ASV948	p__Chloroflexi	g__norank_f__norank_o__C0119	0.253972	0.00295534	-0.291465	0.000604009	Low TC
	ASV675	p__Bacteroidota	g__Flavitalea	0.289361	0.000664248	-0.349573	3.24e-05	Low TC
	ASV417	p__Planctomycetota	g__Pirellula	0.17848	0.0383466	-0.246546	0.00394408	Low TC
	ASV173	p__Actinobacteriota	g__Solirubrobacter	0.072166	0.405532	-0.410943	7.39e-07	Low TC
	ASV528	p__Acidobacteriota	g__norank_f__Vicinamibacteraceae	0.141987	0.100439	-0.279736	0.00101668	Low TC
	ASV514	p__unclassified_k__norank_d__Bacteria	g__unclassified_k__norank_d__Bacteria	0.0633982	0.465081	-0.562218	1.29e-12	Low TC
	ASV177	p__unclassified_k__norank_d__Bacteria	g__unclassified_k__norank_d__Bacteria	0.016253	0.851583	-0.319696	0.00015703	Low TC
	ASV766	p__Actinobacteriota	g__Mycobacterium	0.0571723	0.510125	-0.234568	0.00617373	Low TC
	ASV584	p__Chloroflexi	g__norank_f__norank_o__norank_c__P2-11E	0.0566629	0.513907	-0.226818	0.00815829	Low TC
	ASV557	p__unclassified_k__norank_d__Bacteria	g__unclassified_k__norank_d__Bacteria	0.0542026	0.532378	-0.329732	9.41e-05	Low TC
	ASV555	p__Proteobacteria	g__Acidibacter	0.151185	0.080058	-0.210637	0.0141984	Low TC
	ASV587	p__Planctomycetota	g__norank_f__WD2101_soil_group	0.00088347	0.991886	-0.221175	0.00993941	Low TC
	ASV668	p__Chloroflexi	g__norank_f__Roseiflexaceae	0.00136333	0.987479	-0.273775	0.00131352	Low TC
	ASV2862	p__Nitrospirota	g__Nitrospira	0.107079	0.216408	-0.522766	7.82e-11	Low TC
	ASV253	p__unclassified_k__norank_d__Bacteria	g__unclassified_k__norank_d__Bacteria	0.055227	0.524647	-0.345495	4.06e-05	Low TC
	ASV882	p__Proteobacteria	g__Dongia	0.0321008	0.711677	-0.345221	4.12e-05	Low TC
	ASV1600	p__unclassified_k__norank_d__Bacteria	g__unclassified_k__norank_d__Bacteria	0.00256544	0.976441	-0.317402	0.000176091	Low TC
	ASV903	p__unclassified_k__norank_d__Bacteria	g__unclassified_k__norank_d__Bacteria	0.148174	0.0863277	-0.276025	0.00119324	Low TC
	ASV9244	p__Proteobacteria	g__norank_f__TRA3-20	0.153848	0.0748216	-0.305722	0.000311113	Low TC
	ASV1646	p__Chloroflexi	g__norank_f__norank_o__C0119	0.0476139	0.583424	-0.374663	7.57e-06	Low TC
	ASV1973	p__Proteobacteria	g__norank_f__Xanthobacteraceae	0.0616795	0.477293	-0.138609	0.108876	Low TC
	ASV157	p__Actinobacteriota	g__Streptomyces	0.090743	0.29524	-0.148208	0.0862537	Low TC
	ASV2364	p__Proteobacteria	g__Allorhizobium-Neorhizobium-Pararhizobium-Rhizobium	0.0184144	0.832119	-0.0591338	0.495694	Low TC
	ASV955	p__Actinobacteriota	g__Dactylosporangium	0.0865104	0.318432	-0.112703	0.1931	Low TC
	ASV412	p__Proteobacteria	g__Allorhizobium-Neorhizobium-Pararhizobium-Rhizobium	0.0151403	0.861639	-0.0651868	0.452557	Low TC
	ASV562	p__Proteobacteria	g__unclassified_f__Xanthobacteraceae	0.0239612	0.782659	-0.0653146	0.45167	Low TC
	ASV230	p__Actinobacteriota	g__unclassified_f__Micromonosporaceae	0.0271382	0.754704	-0.0294617	0.734456	Low TC
	ASV96	p__Proteobacteria	g__mle1-7	-0.180417	0.0362621	-0.336858	6.47e-05	Low TC
	ASV78	p__Actinobacteriota	g__Streptomyces	-0.25856	0.00246245	-0.516361	1.45e-10	Low TC
	ASV1598	p__Actinobacteriota	g__norank_f__67-14	-0.279714	0.00101766	-0.321329	0.000144653	Low TC
	ASV33	p__Firmicutes	g__Bacillus	-0.312941	0.000219459	-0.647197	2.23e-17	Low TC
	ASV302	p__Firmicutes	g__unclassified_o__Bacillales	-0.211617	0.0137445	-0.22372	0.00909759	Low TC
	ASV10	p__Actinobacteriota	g__Nocardioides	-0.461761	1.73e-08	-0.531384	3.34e-11	Low TC
	ASV7	p__Proteobacteria	g__norank_f__SC-I-84	-0.343858	4.44e-05	-0.368971	1.06e-05	Low TC
	ASV1697	p__Firmicutes	g__Bacillus	-0.202904	0.0182643	-0.363651	1.46e-05	Low TC
	ASV9	p__Proteobacteria	g__norank_f__SC-I-84	-0.389544	3.01e-06	-0.709503	5.89e-22	Low TC
	ASV797	p__Actinobacteriota	g__norank_f__norank_o__Gaiellales	-0.345557	4.05e-05	-0.506035	3.83e-10	Low TC
	ASV92	p__Proteobacteria	g__norank_f__Acetobacteraceae	-0.309362	0.000261198	-0.333172	7.86e-05	Low TC
	ASV76	p__Actinobacteriota	g__norank_f__norank_o__Gaiellales	-0.284549	0.000823319	-0.370166	9.92e-06	Low TC
	ASV998	p__Actinobacteriota	g__Streptosporangium	-0.169587	0.0492568	-0.17046	0.0480824	Low TC
	ASV24	p__Actinobacteriota	g__unclassified_f__Nocardioidaceae	-0.19773	0.0215167	-0.382192	4.78e-06	Low TC
	ASV1619	p__Firmicutes	g__Bacillus	-0.231109	0.00699915	-0.398268	1.72e-06	Low TC
	ASV1612	p__Gemmatimonadota	g__norank_f__Gemmatimonadaceae	-0.177369	0.039588	-0.214483	0.0124885	Low TC
	ASV3891	p__Firmicutes	g__Bacillus	-0.190227	0.0271118	-0.313257	0.000216089	Low TC
	ASV17	p__Proteobacteria	g__norank_f__Xanthobacteraceae	-0.291814	0.000594518	-0.297563	0.000456676	Low TC
	ASV35	p__Acidobacteriota	g__norank_f__norank_o__Acidobacteriales	-0.246918	0.00388825	-0.419429	4.12e-07	Low TC
	ASV5395	p__Firmicutes	g__unclassified_o__Bacillales	-0.347706	3.59e-05	-0.461142	1.82e-08	Low TC
	ASV1660	p__Actinobacteriota	g__Angustibacter	-0.172013	0.046052	-0.233291	0.00646784	Low TC
	ASV8916	p__Proteobacteria	g__Castellaniella	-0.236773	0.005694	-0.333243	7.83e-05	Low TC
	ASV49	p__Gemmatimonadota	g__norank_f__Gemmatimonadaceae	-0.31	0.000253258	-0.459067	2.14e-08	Low TC
	ASV20	p__Proteobacteria	g__Chujaibacter	-0.528918	4.27e-11	-0.681626	9.09e-20	Low TC
	ASV5575	p__Proteobacteria	g__Acidibacter	-0.274439	0.00127689	-0.444261	6.76e-08	Low TC
	ASV60	p__Acidobacteriota	g__Granulicella	-0.383857	4.31e-06	-0.478515	4.36e-09	Low TC
	ASV161	p__Planctomycetota	g__norank_f__WD2101_soil_group	-0.410431	7.65e-07	-0.459542	2.06e-08	Low TC
	ASV1631	p__Actinobacteriota	g__norank_f__norank_o__Gaiellales	-0.290827	0.000621709	-0.407337	9.43e-07	Low TC
	ASV8002	p__Proteobacteria	g__Rhodanobacter	-0.215559	0.0120432	-0.301278	0.000383977	Low TC
	ASV196	p__Bacteroidota	g__norank_f__Chitinophagaceae	-0.444147	6.81e-08	-0.585431	8.83e-14	Low TC
	ASV108	p__Bacteroidota	g__Mucilaginibacter	-0.39362	2.32e-06	-0.55135	4.21e-12	Low TC
	ASV242	p__Proteobacteria	g__MND1	-0.324448	0.000123495	-0.356782	2.16e-05	Low TC
	ASV6	p__unclassified_k__norank_d__Bacteria	g__unclassified_k__norank_d__Bacteria	-0.35366	2.58e-05	-0.357338	2.09e-05	Low TC
	ASV7634	p__Chloroflexi	g__Nitrolancea	-0.324083	0.000125818	-0.592178	3.89e-14	Low TC
	ASV410	p__Chloroflexi	g__norank_f__Ktedonobacteraceae	-0.298941	0.000428348	-0.485109	2.48e-09	Low TC
	ASV181	p__Actinobacteriota	g__norank_f__norank_o__Gaiellales	-0.325581	0.000116556	-0.579868	1.71e-13	Low TC
	ASV1617	p__Acidobacteriota	g__Acidipila	-0.500421	6.4e-10	-0.596406	2.3e-14	Low TC
	ASV8525	p__Chloroflexi	g__norank_f__norank_o__norank_c__TK10	-0.309056	0.000265093	-0.344528	4.28e-05	Low TC
	ASV1475	p__Proteobacteria	g__Hyphomicrobium	-0.337295	6.32e-05	-0.362208	1.58e-05	Low TC
	ASV55	p__Acidobacteriota	g__unclassified_o__Acidobacteriales	-0.491051	1.48e-09	-0.632937	1.78e-16	Low TC
	ASV164	p__Proteobacteria	g__unclassified_f__Comamonadaceae	-0.285932	0.000774352	-0.367704	1.15e-05	Low TC
	ASV379	p__Proteobacteria	g__norank_f__norank_o__KF-JG30-C25	-0.379284	5.72e-06	-0.477748	4.65e-09	Low TC
	ASV199	p__Proteobacteria	g__Burkholderia-Caballeronia-Paraburkholderia	-0.208577	0.015196	-0.259335	0.00238688	Low TC
	ASV31	p__Acidobacteriota	g__norank_f__norank_o__Acidobacteriales	-0.388333	3.25e-06	-0.48436	2.65e-09	Low TC
	ASV9278	p__Planctomycetota	g__norank_f__Pirellulaceae	-0.303793	0.000341005	-0.426388	2.52e-07	Low TC
	ASV988	p__Firmicutes	g__Bacillus	-0.285489	0.00078974	-0.321076	0.000146509	Low TC
	ASV125	p__Planctomycetota	g__norank_f__WD2101_soil_group	-0.474349	6.18e-09	-0.553921	3.2e-12	Low TC
	ASV320	p__Proteobacteria	g__Mizugakiibacter	-0.365806	1.28e-05	-0.551904	3.97e-12	Low TC
	ASV285	p__Gemmatimonadota	g__Gemmatimonas	-0.295337	0.000506113	-0.445354	6.22e-08	Low TC
	ASV67	p__Acidobacteriota	g__norank_f__norank_o__Acidobacteriales	-0.344409	4.31e-05	-0.53836	1.64e-11	Low TC
	ASV1351	p__unclassified_k__norank_d__Bacteria	g__unclassified_k__norank_d__Bacteria	-0.339967	5.48e-05	-0.505988	3.84e-10	Low TC
	ASV1761	p__Chloroflexi	g__norank_f__Ktedonobacteraceae	-0.24466	0.00423832	-0.398401	1.7e-06	Low TC
	ASV406	p__Chloroflexi	g__norank_f__JG30-KF-AS9	-0.354015	2.53e-05	-0.521169	9.14e-11	Low TC
	ASV354	p__Chloroflexi	g__norank_f__norank_o__norank_c__SHA-26	-0.406376	1.01e-06	-0.606878	6.09e-15	Low TC
	ASV1	p__Proteobacteria	g__Chujaibacter	-0.48641	2.22e-09	-0.617383	1.53e-15	Low TC
	ASV34	p__Proteobacteria	g__Ellin6067	-0.409086	8.38e-07	-0.456149	2.7e-08	Low TC
	ASV28	p__Actinobacteriota	g__Crossiella	-0.475692	5.52e-09	-0.543186	9.99e-12	Low TC
	ASV184	p__unclassified_k__norank_d__Bacteria	g__unclassified_k__norank_d__Bacteria	-0.469075	9.56e-09	-0.494596	1.08e-09	Low TC
	ASV1628	p__Acidobacteriota	g__norank_f__norank_o__Acidobacteriales	-0.377502	6.38e-06	-0.504825	4.28e-10	Low TC
	ASV141	p__Gemmatimonadota	g__Gemmatimonas	-0.398471	1.7e-06	-0.494212	1.12e-09	Low TC
	ASV1671	p__Planctomycetota	g__norank_f__WD2101_soil_group	-0.354813	2.42e-05	-0.388662	3.19e-06	Low TC
	ASV271	p__Chloroflexi	g__Nitrolancea	-0.335669	6.89e-05	-0.527946	4.7e-11	Low TC
	ASV247	p__Bacteroidota	g__norank_f__Chitinophagaceae	-0.358896	1.92e-05	-0.479031	4.17e-09	Low TC
	ASV3436	p__Proteobacteria	g__Rhodanobacter	-0.185336	0.031392	-0.291188	0.000611639	Low TC
	ASV73	p__Acidobacteriota	g__Candidatus_Solibacter	-0.358334	1.98e-05	-0.36448	1.39e-05	Low TC
	ASV7722	p__Bacteroidota	g__Puia	-0.399747	1.56e-06	-0.50137	5.87e-10	Low TC
	ASV113	p__Actinobacteriota	g__norank_f__norank_o__Gaiellales	-0.406402	1e-06	-0.418183	4.49e-07	Low TC
	ASV1694	p__Proteobacteria	g__norank_f__norank_o__Elsterales	-0.265417	0.00186337	-0.329791	9.38e-05	Low TC
	ASV319	p__Gemmatimonadota	g__unclassified_f__Gemmatimonadaceae	-0.399886	1.55e-06	-0.541228	1.22e-11	Low TC
	ASV1605	p__Actinobacteriota	g__norank_f__norank_o__Gaiellales	-0.348988	3.35e-05	-0.479426	4.03e-09	Low TC
	ASV8017	p__Proteobacteria	g__norank_f__norank_o__Elsterales	-0.329343	9.6e-05	-0.436495	1.21e-07	Low TC
	ASV195	p__Proteobacteria	g__norank_f__norank_o__Elsterales	-0.428809	2.12e-07	-0.573013	3.8e-13	Low TC
	ASV1702	p__Acidobacteriota	g__Acidipila	-0.215882	0.0119127	-0.539852	1.41e-11	Low TC
	ASV32	p__Acidobacteriota	g__Acidipila	-0.374968	7.44e-06	-0.415243	5.5e-07	Low TC
	ASV1624	p__Proteobacteria	g__Bradyrhizobium	-0.268899	0.00161293	-0.43956	9.62e-08	Low TC
	ASV8210	p__Proteobacteria	g__Pseudolabrys	-0.332481	8.15e-05	-0.465554	1.27e-08	Low TC
	ASV1722	p__Proteobacteria	g__norank_f__Micropepsaceae	-0.41147	7.13e-07	-0.483949	2.74e-09	Low TC
	ASV235	p__Acidobacteriota	g__Granulicella	-0.396031	1.99e-06	-0.52372	7.13e-11	Low TC
	ASV1706	p__Planctomycetota	g__norank_f__norank_o__norank_c__vadinHA49	-0.35446	2.47e-05	-0.413437	6.23e-07	Low TC
	ASV9320	p__Acidobacteriota	g__Granulicella	-0.254396	0.00290639	-0.261586	0.00217933	Low TC
	ASV1586	p__Gemmatimonadota	g__norank_f__Gemmatimonadaceae	-0.290353	0.000635192	-0.57214	4.2e-13	Low TC
	ASV3784	p__Firmicutes	g__Sporosarcina	-0.356464	2.2e-05	-0.572761	3.91e-13	Low TC
	ASV261	p__Verrucomicrobiota	g__norank_f__Opitutaceae	-0.397638	1.79e-06	-0.525481	6e-11	Low TC
	ASV441	p__Bacteroidota	g__norank_f__env.OPS_17	-0.342173	4.86e-05	-0.399326	1.6e-06	Low TC
	ASV237	p__Bacteroidota	g__Niastella	-0.269732	0.00155774	-0.468255	1.02e-08	Low TC
	ASV97	p__Acidobacteriota	g__unclassified_o__Acidobacteriales	-0.302908	0.000355594	-0.367736	1.15e-05	Low TC
	ASV63	p__Verrucomicrobiota	g__Candidatus_Udaeobacter	-0.323249	0.000131263	-0.514213	1.78e-10	Low TC
	ASV7844	p__Actinobacteriota	g__Conexibacter	-0.292274	0.000582214	-0.470443	8.54e-09	Low TC
	ASV5775	p__Actinobacteriota	g__unclassified_f__Intrasporangiaceae	-0.461042	1.83e-08	-0.519775	1.05e-10	Low TC
	ASV215	p__Proteobacteria	g__unclassified_f__Alcaligenaceae	-0.300468	0.000398846	-0.431569	1.73e-07	Low TC
	ASV228	p__Proteobacteria	g__Reyranella	-0.348264	3.49e-05	-0.461694	1.74e-08	Low TC
	ASV9412	p__Bacteroidota	g__unclassified_f__Microscillaceae	-0.266502	0.00178177	-0.310357	0.000248914	Low TC
	ASV1615	p__Firmicutes	g__Paenibacillus	-0.20795	0.0155116	-0.416194	5.16e-07	Low TC
	ASV367	p__Chloroflexi	g__norank_f__Roseiflexaceae	-0.34876	3.39e-05	-0.405413	1.07e-06	Low TC
	ASV272	p__Actinobacteriota	g__norank_f__norank_o__IMCC26256	-0.31895	0.000163009	-0.547273	6.5e-12	Low TC
	ASV234	p__Verrucomicrobiota	g__Candidatus_Udaeobacter	-0.288165	0.000700886	-0.462821	1.59e-08	Low TC
	ASV1845	p__Chloroflexi	g__unclassified_f__Ktedonobacteraceae	-0.397744	1.78e-06	-0.409426	8.19e-07	Low TC
	ASV8805	p__Proteobacteria	g__Rhodovastum	-0.291769	0.000595728	-0.29672	0.000474853	Low TC
	ASV1727	p__Acidobacteriota	g__norank_f__norank_o__Acidobacteriales	-0.213982	0.0127002	-0.625679	4.93e-16	Low TC
	ASV5508	p__Firmicutes	g__Bacillus	-0.369568	1.03e-05	-0.519952	1.03e-10	Low TC
	ASV9172	p__Myxococcota	g__Haliangium	-0.377037	6.56e-06	-0.587523	6.86e-14	Low TC
	ASV1744	p__Firmicutes	g__Bacillus	-0.39781	1.77e-06	-0.566903	7.63e-13	Low TC
	ASV8568	p__Chloroflexi	g__unclassified_p__Chloroflexi	-0.222809	0.00939138	-0.253957	0.00295706	Low TC
	ASV1609	p__Actinobacteriota	g__norank_f__norank_o__Gaiellales	-0.326175	0.000113063	-0.502235	5.43e-10	Low TC
	ASV8600	p__Actinobacteriota	g__Mycobacterium	-0.432896	1.57e-07	-0.449982	4.36e-08	Low TC
	ASV5866	p__Actinobacteriota	g__Mycobacterium	-0.463106	1.55e-08	-0.472902	6.97e-09	Low TC
	ASV1844	p__Chloroflexi	g__norank_f__norank_o__norank_c__OLB14	-0.420265	3.88e-07	-0.464542	1.38e-08	Low TC
	ASV1590	p__Acidobacteriota	g__norank_f__norank_o__Vicinamibacterales	-0.246973	0.00388005	-0.456857	2.55e-08	Low TC
	ASV147	p__Bacteroidota	g__unclassified_f__Chitinophagaceae	-0.193243	0.0247289	-0.303751	0.000341693	Low TC
	ASV1760	p__Chloroflexi	g__norank_f__norank_o__norank_c__SHA-26	-0.316099	0.000187849	-0.460376	1.93e-08	Low TC
	ASV1856	p__Proteobacteria	g__norank_f__Diplorickettsiaceae	-0.239164	0.00521156	-0.457857	2.36e-08	Low TC
	ASV10047	p__Actinobacteriota	g__norank_f__67-14	-0.19052	0.0268718	-0.190891	0.0265712	Low TC
	ASV754	p__Proteobacteria	g__Nordella	-0.0467347	0.590402	-0.313065	0.000218125	Low TC
	ASV580	p__Firmicutes	g__Sporosarcina	-0.0660789	0.446382	-0.4144	5.83e-07	Low TC
	ASV866	p__Methylomirabilota	g__norank_f__norank_o__Rokubacteriales	-0.0667647	0.441667	-0.244392	0.00428172	Low TC
	ASV640	p__Chloroflexi	g__norank_f__norank_o__norank_c__TK10	-0.0729836	0.400219	-0.170006	0.0486896	Low TC
	ASV313	p__Acidobacteriota	g__Bryobacter	-0.136051	0.115629	-0.199727	0.0202066	Low TC
	ASV89	p__Proteobacteria	g__MND1	-0.0191714	0.825325	-0.373646	8.05e-06	Low TC
	ASV176	p__Myxococcota	g__norank_f__Myxococcaceae	-0.114535	0.185917	-0.226813	0.0081597	Low TC
	ASV576	p__unclassified_k__norank_d__Bacteria	g__unclassified_k__norank_d__Bacteria	-0.10068	0.245286	-0.337908	6.12e-05	Low TC
	ASV1519	p__Chloroflexi	g__norank_f__norank_o__C0119	-0.0767026	0.376578	-0.464078	1.44e-08	Low TC
	ASV1751	p__Nitrospirota	g__Nitrospira	-0.162752	0.0592922	-0.227948	0.00783762	Low TC
	ASV537	p__Acidobacteriota	g__norank_f__Vicinamibacteraceae	-0.000400519	0.996321	-0.393625	2.32e-06	Low TC
	ASV54	p__Actinobacteriota	g__Blastococcus	-0.126947	0.142318	-0.337053	6.4e-05	Low TC
	ASV1608	p__Bdellovibrionota	g__norank_f__norank_o__0319-6G20	-0.150651	0.0811424	-0.199822	0.0201461	Low TC
	ASV149	p__Acidobacteriota	g__Bryobacter	-0.0777633	0.369994	-0.494089	1.13e-09	Low TC
	ASV1102	p__Actinobacteriota	g__norank_f__norank_o__IMCC26256	-0.0749258	0.387764	-0.196942	0.0220529	Low TC
	ASV1304	p__Acidobacteriota	g__norank_f__Blastocatellaceae	-0.0112268	0.897172	-0.235626	0.0059392	Low TC
	ASV346	p__Planctomycetota	g__norank_f__WD2101_soil_group	-0.0890586	0.304332	-0.236763	0.00569602	Low TC
	ASV736	p__Actinobacteriota	g__norank_f__norank_o__Gaiellales	-0.0546013	0.529362	-0.269431	0.00157748	Low TC
	ASV5652	p__Chloroflexi	g__norank_f__norank_o__norank_c__KD4-96	-0.092677	0.285025	-0.536352	2.02e-11	Low TC
	ASV353	p__Acidobacteriota	g__JGI_0001001-H03	-0.124041	0.151752	-0.536981	1.89e-11	Low TC
	ASV216	p__Proteobacteria	g__MND1	-0.159602	0.0644524	-0.281587	0.000937862	Low TC
	ASV839	p__Acidobacteriota	g__norank_f__norank_o__11-24	-0.116969	0.176675	-0.270276	0.0015226	Low TC
	ASV1732	p__Proteobacteria	g__Dokdonella	-0.14694	0.0890083	-0.336715	6.52e-05	Low TC
	ASV4160	p__Acidobacteriota	g__Bryobacter	-0.0703656	0.417378	-0.247368	0.00382166	Low TC
	ASV133	p__Proteobacteria	g__Ralstonia	-0.168115	0.0512891	-0.281093	0.000958348	Low TC
	ASV1604	p__Proteobacteria	g__MND1	-0.138678	0.108699	-0.420028	3.95e-07	Low TC
	ASV5459	p__Acidobacteriota	g__norank_f__norank_o__Acidobacteriales	-0.143141	0.097676	-0.194826	0.0235512	Low TC
	ASV5403	p__Actinobacteriota	g__unclassified_f__Nocardioidaceae	-0.0649325	0.454326	-0.189581	0.0276466	Low TC
	ASV699	p__Proteobacteria	g__unclassified_f__Oxalobacteraceae	-0.125159	0.148069	-0.183432	0.0332073	Low TC
	ASV1623	p__Acidobacteriota	g__norank_f__norank_o__Acidobacteriales	-0.132008	0.126957	-0.307666	0.000283459	Low TC
	ASV160	p__Proteobacteria	g__norank_f__Mitochondria	-0.159788	0.0641388	-0.229773	0.00734336	Low TC
	ASV1640	p__Proteobacteria	g__Chujaibacter	-0.0869889	0.315753	-0.440064	9.26e-08	Low TC
	ASV1719	p__Bacteroidota	g__norank_f__Chitinophagaceae	-0.144841	0.0937174	-0.415408	5.44e-07	Low TC
	ASV577	p__Proteobacteria	g__Devosia	0.0378888	0.662626	0.0839491	0.333024	Undetermined
	ASV9861	p__Proteobacteria	g__norank_f__A0839	0.057715	0.506111	0.116391	0.178839	Undetermined
	ASV544	p__Bacteroidota	g__unclassified_f__Chitinophagaceae	-0.0322541	0.710362	0.103265	0.233317	Undetermined
	ASV858	p__Proteobacteria	g__unclassified_f__Comamonadaceae	-0.0303257	0.726972	0.0796211	0.358635	Undetermined
	ASV923	p__Actinobacteriota	g__norank_f__norank_o__IMCC26256	-0.132683	0.125008	0.14975	0.0829977	Undetermined
	ASV1790	p__Proteobacteria	g__Labrys	-0.00931468	0.914612	0.123899	0.152225	Undetermined
	ASV109	p__Planctomycetota	g__norank_f__WD2101_soil_group	-0.113524	0.189855	0.116851	0.177117	Undetermined
	ASV4497	p__Proteobacteria	g__norank_f__SC-I-84	-0.0383309	0.658934	0.0902492	0.297886	Undetermined
	ASV1184	p__Proteobacteria	g__norank_f__SC-I-84	-0.0151673	0.861395	0.152989	0.0764799	Undetermined
	ASV8925	p__Cyanobacteria	g__norank_f__norank_o__Chloroplast	-0.0843608	0.33065	0.0852071	0.325805	Undetermined
	ASV2752	p__Proteobacteria	g__norank_f__Mitochondria	-0.00100151	0.990802	0.0425238	0.62434	Undetermined
	ASV10427	p__Proteobacteria	g__norank_f__Mitochondria	-0.114561	0.185813	0.117072	0.17629	Undetermined
	ASV5795	p__Actinobacteriota	g__norank_f__Solirubrobacteraceae	-0.0077286	0.92911	-0.0623364	0.472605	Undetermined
	ASV1120	p__Actinobacteriota	g__norank_f__norank_o__norank_c__MB-A2-108	-0.0455742	0.599672	-0.127012	0.14211	Undetermined
	ASV2339	p__Firmicutes	g__Bacillus	-0.0445519	0.60789	-0.0714729	0.410069	Undetermined
	ASV967	p__Gemmatimonadota	g__norank_f__Gemmatimonadaceae	-0.095668	0.269698	-0.162227	0.0601286	Undetermined
	ASV723	p__Bacteroidota	g__norank_f__Chitinophagaceae	-0.0617782	0.476586	-0.0684529	0.430182	Undetermined
	ASV9180	p__unclassified_k__norank_d__Bacteria	g__unclassified_k__norank_d__Bacteria	-0.0217513	0.802273	-0.0559581	0.519164	Undetermined
	ASV140	p__Proteobacteria	g__Ramlibacter	-0.0344474	0.691634	-0.0415369	0.632412	Undetermined
	ASV2235	p__Acidobacteriota	g__norank_f__norank_o__Vicinamibacterales	0.105261	0.224355	0.0927899	0.284436	Undetermined
	ASV582	p__Proteobacteria	g__Pseudolabrys	0.108561	0.21008	0.0421013	0.62779	Undetermined
	ASV1481	p__Chloroflexi	g__norank_f__norank_o__norank_c__Gitt-GS-136	0.135369	0.11748	0.0218296	0.801576	Undetermined
	ASV775	p__Proteobacteria	g__MND1	0.127994	0.139029	0.0254637	0.769402	Undetermined
	ASV1086	p__Bacteroidota	g__Flavisolibacter	0.0828982	0.339133	0.00944483	0.913424	Undetermined
	ASV11	p__Proteobacteria	g__Noviherbaspirillum	-0.117392	0.175104	0.00590016	0.945852	Undetermined
	ASV708	p__Actinobacteriota	g__Solirubrobacter	-0.0810516	0.350038	0.0498271	0.566027	Undetermined
	ASV703	p__Chloroflexi	g__norank_f__norank_o__norank_c__KD4-96	-0.117776	0.173688	0.0427971	0.622112	Undetermined
	ASV1126	p__Actinobacteriota	g__Conexibacter	-0.0680468	0.432929	0.0390867	0.652642	Undetermined
	ASV693	p__Acidobacteriota	g__norank_f__norank_o__Vicinamibacterales	-0.116601	0.178049	0.0939358	0.278505	Undetermined
	ASV835	p__Actinobacteriota	g__Gaiella	-0.116094	0.179957	0.0809398	0.350705	Undetermined
	ASV364	p__Acidobacteriota	g__Candidatus_Solibacter	-0.0950478	0.272829	0.0662379	0.445287	Undetermined
	ASV691	p__Proteobacteria	g__norank_f__norank_o__Azospirillales	-0.154197	0.074157	0.0363816	0.675272	Undetermined
	ASV277	p__Acidobacteriota	g__norank_f__norank_o__Vicinamibacterales	-0.167136	0.0526793	0.0573805	0.508582	Undetermined
	ASV121	p__Gemmatimonadota	g__unclassified_f__Gemmatimonadaceae	-0.166296	0.0538968	0.119801	0.166354	Undetermined
	ASV942	p__Proteobacteria	g__Nitrosospira	-0.115874	0.180791	0.100811	0.244671	Undetermined
	ASV4151	p__Actinobacteriota	g__Nakamurella	-0.110321	0.202738	0.085163	0.326056	Undetermined
	ASV10077	p__Acidobacteriota	g__norank_f__Vicinamibacteraceae	-0.111334	0.198597	0.0732962	0.398198	Undetermined
	ASV8629	p__Proteobacteria	g__norank_f__Steroidobacteraceae	-0.109498	0.206148	0.0983934	0.256227	Undetermined
	ASV4591	p__Planctomycetota	g__norank_f__WD2101_soil_group	-0.137879	0.110772	0.0322215	0.710641	Undetermined
	ASV545	p__Acidobacteriota	g__norank_f__norank_o__Vicinamibacterales	-0.166795	0.0531716	0.123316	0.154178	Undetermined
	ASV10016	p__Firmicutes	g__Cohnella	-0.0931541	0.282542	0.0143859	0.868469	Undetermined
	ASV704	p__Acidobacteriota	g__norank_f__norank_o__Vicinamibacterales	-0.0657777	0.448462	0.0160946	0.853013	Undetermined
	ASV387	p__Acidobacteriota	g__norank_f__norank_o__11-24	-0.134391	0.12018	0.0657316	0.44878	Undetermined
	ASV192	p__Bacteroidota	g__unclassified_f__Chitinophagaceae	-0.168413	0.0508722	0.112955	0.1921	Undetermined
	ASV8685	p__Gemmatimonadota	g__Gemmatimonas	-0.154412	0.0737507	0.0534354	0.538205	Undetermined
	ASV10116	p__Acidobacteriota	g__norank_f__norank_o__Vicinamibacterales	-0.148034	0.0866287	0.117666	0.174091	Undetermined
	ASV2	p__Actinobacteriota	g__unclassified_f__Micrococcaceae	0.167095	0.0527379	-0.146556	0.0898539	Undetermined
	ASV318	p__Acidobacteriota	g__norank_f__norank_o__Subgroup_17	0.130437	0.13158	-0.0933563	0.281494	Undetermined
	ASV696	p__Acidobacteriota	g__norank_f__norank_o__norank_c__Subgroup_5	0.0988349	0.254089	-0.0427509	0.622489	Undetermined
	ASV951	p__Actinobacteriota	g__Nocardioides	0.0428583	0.621613	-0.0148315	0.864433	Undetermined
	ASV1089	p__Chloroflexi	g__norank_f__norank_o__S085	0.0388095	0.654947	-0.00287761	0.973576	Undetermined
	ASV4033	p__Proteobacteria	g__unclassified_f__Acetobacteraceae	0.153998	0.0745353	-0.0159096	0.854684	Undetermined
	ASV1621	p__Acidobacteriota	g__Candidatus_Solibacter	0.149758	0.082981	-0.141798	0.100897	Undetermined
	ASV711	p__Gemmatimonadota	g__norank_f__Gemmatimonadaceae	-0.101469	0.24159	-0.00399863	0.963288	Undetermined
	ASV614	p__Acidobacteriota	g__RB41	-0.165015	0.0557992	-0.108956	0.208415	Undetermined
	ASV282	p__unclassified_k__norank_d__Bacteria	g__unclassified_k__norank_d__Bacteria	-0.107972	0.212579	-0.0768066	0.375929	Undetermined
	ASV1053	p__Proteobacteria	g__Rhodoplanes	-0.133765	0.121933	-0.0252674	0.77113	Undetermined
	ASV862	p__Acidobacteriota	g__RB41	-0.164243	0.0569713	-0.116189	0.179599	Undetermined
	ASV11932	p__Proteobacteria	g__Allorhizobium-Neorhizobium-Pararhizobium-Rhizobium	-0.151596	0.0792318	-0.0850456	0.326726	Undetermined
NS	ASV1197	p__Myxococcota	g__norank_f__norank_o__norank_c__bacteriap25	0.527741	0.0565021	4.8e-11	0.515104	High pH
	ASV2816	p__Actinobacteriota	g__Microlunatus	0.478938	0.0708704	4.2e-09	0.414037	High pH
	ASV863	p__Acidobacteriota	g__norank_f__norank_o__11-24	0.262744	0.0272647	0.00207907	0.753597	High pH
	ASV2794	p__Proteobacteria	g__norank_f__Sutterellaceae	0.673074	0.0237913	3.82e-19	0.784163	High pH
	ASV1109	p__Desulfobacterota	g__norank_f__norank_o__norank_c__norank_p__Desulfobacterota	0.213716	0.064026	0.0128141	0.460664	High pH
	ASV1487	p__Methylomirabilota	g__norank_f__WX65	0.289683	0.0386424	0.000654672	0.656337	High pH
	ASV1055	p__Verrucomicrobiota	g__norank_f__Pedosphaeraceae	0.4096	0.0298835	8.1e-07	0.730799	High pH
	ASV1621	p__Acidobacteriota	g__Candidatus_Solibacter	0.175759	0.00967608	0.0414458	0.911313	High pH
	ASV2405	p__Proteobacteria	g__Steroidobacter	0.285328	0.0613423	0.000795379	0.479708	High pH
	ASV6661	p__Acidobacteriota	g__norank_f__norank_o__Vicinamibacterales	0.240952	0.173604	0.00487508	0.0440452	High pH
	ASV3389	p__Desulfobacterota	g__norank_f__Geobacteraceae	0.304004	0.202013	0.000337607	0.0187921	High pH
	ASV548	p__Actinobacteriota	g__Rubrobacter	0.503031	-0.0855529	5.04e-10	0.323838	High pH
	ASV747	p__Actinobacteriota	g__norank_f__norank_o__norank_c__MB-A2-108	0.308801	-0.0402404	0.000268371	0.643084	High pH
	ASV569	p__Actinobacteriota	g__Pseudonocardia	0.307485	-0.0671037	0.000285924	0.439347	High pH
	ASV6496	p__Chloroflexi	g__norank_f__norank_o__norank_c__KD4-96	0.251727	-0.0892623	0.00322768	0.303223	High pH
	ASV2793	p__Acidobacteriota	g__norank_f__Vicinamibacteraceae	0.508053	-0.16132	3.18e-10	0.061595	High pH
	ASV2842	p__Actinobacteriota	g__Solirubrobacter	0.580648	-0.11828	1.56e-13	0.17184	High pH
	ASV653	p__Actinobacteriota	g__Rubrobacter	0.627747	-0.165414	3.7e-16	0.0552011	High pH
	ASV1535	p__Methylomirabilota	g__norank_f__norank_o__Rokubacteriales	0.186015	-0.149995	0.0307657	0.0824913	High pH
	ASV221	p__Actinobacteriota	g__Mycobacterium	0.227666	-0.165541	0.00791651	0.0550115	High pH
	ASV2786	p__Chloroflexi	g__UTCFX1	0.627513	-0.0840716	3.82e-16	0.332317	High pH
	ASV3402	p__Proteobacteria	g__Acidibacter	0.259466	-0.149314	0.00237437	0.0839093	High pH
	ASV11121	p__Chloroflexi	g__UTCFX1	0.505063	-0.15202	4.19e-10	0.0783859	High pH
	ASV635	p__Proteobacteria	g__Mesorhizobium	0.321153	-0.157599	0.00014594	0.0679203	High pH
	ASV2856	p__Acidobacteriota	g__Bryobacter	0.382263	-0.154654	4.76e-06	0.073294	High pH
	ASV2785	p__unclassified_k__norank_d__Bacteria	g__unclassified_k__norank_d__Bacteria	0.686738	-0.135165	3.76e-20	0.118041	High pH
	ASV3714	p__Acidobacteriota	g__RB41	0.40825	-0.113183	8.87e-07	0.191197	High pH
	ASV12456	p__Actinobacteriota	g__Gaiella	0.651893	-0.144662	1.1e-17	0.0941295	High pH
	ASV2841	p__Chloroflexi	g__UTCFX1	0.434735	-0.0939169	1.37e-07	0.278602	High pH
	ASV3106	p__Acidobacteriota	g__RB41	0.570782	-0.100975	4.91e-13	0.243898	High pH
	ASV2958	p__Acidobacteriota	g__RB41	0.743014	-0.121454	5.9e-25	0.160543	High pH
	ASV944	p__Bacteroidota	g__unclassified_f__Microscillaceae	0.656086	-0.136357	5.77e-18	0.114802	High pH
	ASV7748	p__Acidobacteriota	g__norank_f__norank_o__Subgroup_17	0.277591	-0.121692	0.00111555	0.159721	High pH
	ASV3677	p__Actinobacteriota	g__Agromyces	0.580395	-0.101994	1.61e-13	0.239151	High pH
	ASV10684	p__Actinobacteriota	g__Streptomyces	0.309393	-0.0970401	0.000260808	0.262857	High pH
	ASV3093	p__Bacteroidota	g__Terrimonas	0.357198	-0.0900159	2.11e-05	0.299143	High pH
	ASV684	p__Bacteroidota	g__unclassified_f__Microscillaceae	0.636578	-0.0977733	1.06e-16	0.25925	High pH
	ASV2010	p__Nitrospirota	g__Nitrospira	0.225218	-0.0344755	0.00863201	0.691395	High pH
	ASV10630	p__Actinobacteriota	g__norank_f__norank_o__IMCC26256	0.296464	-0.076454	0.000480504	0.378131	High pH
	ASV2814	p__unclassified_k__norank_d__Bacteria	g__unclassified_k__norank_d__Bacteria	0.659569	-0.0734319	3.35e-18	0.397323	High pH
	ASV3233	p__Myxococcota	g__norank_f__BIrii41	0.603329	-0.152279	9.61e-15	0.0778716	High pH
	ASV3322	p__Proteobacteria	g__norank_f__Steroidobacteraceae	0.737315	-0.131195	2.06e-24	0.129333	High pH
	ASV3559	p__Actinobacteriota	g__norank_f__Ilumatobacteraceae	0.739774	-0.0255851	1.21e-24	0.768334	High pH
	ASV2713	p__Proteobacteria	g__Rhodomicrobium	0.380473	-0.142142	5.31e-06	0.100064	High pH
	ASV12681	p__Myxococcota	g__norank_f__norank_o__norank_c__bacteriap25	0.545234	-0.138019	8.06e-12	0.110405	High pH
	ASV1033	p__Bacteroidota	g__norank_f__AKYH767	0.235637	-0.167938	0.00593679	0.0515384	High pH
	ASV4624	p__Methylomirabilota	g__norank_f__norank_o__Rokubacteriales	0.699514	-0.132654	3.83e-21	0.125091	High pH
	ASV4064	p__Actinobacteriota	g__norank_f__norank_o__norank_c__MB-A2-108	0.293752	-0.0835877	0.000544277	0.335117	High pH
	ASV1114	p__Acidobacteriota	g__Candidatus_Koribacter	0.513683	-0.168462	1.87e-10	0.0508035	High pH
	ASV4765	p__Actinobacteriota	g__norank_f__norank_o__IMCC26256	0.180546	-0.0854085	0.036127	0.324658	High pH
	ASV10663	p__Actinobacteriota	g__norank_f__norank_o__norank_c__MB-A2-108	0.241383	-0.0777161	0.00479683	0.370285	High pH
	ASV4859	p__Acidobacteriota	g__norank_f__norank_o__norank_c__Subgroup_18	0.620467	-0.0896083	1.01e-15	0.301345	High pH
	ASV2444	p__NB1-j	g__norank_f__norank_o__norank_c__norank_p__NB1-j	0.619402	-0.14677	1.16e-15	0.0893817	High pH
	ASV4565	p__Actinobacteriota	g__norank_f__norank_o__Microtrichales	0.37248	-0.134711	8.64e-06	0.119292	High pH
	ASV4550	p__Verrucomicrobiota	g__Candidatus_Udaeobacter	0.40273	-0.120618	1.28e-06	0.163464	High pH
	ASV2788	p__Proteobacteria	g__unclassified_f__Comamonadaceae	0.667338	-0.117513	9.74e-19	0.174657	High pH
	ASV2799	p__Acidobacteriota	g__norank_f__Vicinamibacteraceae	0.747514	-0.146206	2.15e-25	0.0906319	High pH
	ASV2893	p__Proteobacteria	g__unclassified_f__Xanthobacteraceae	0.494815	-0.0669985	1.06e-09	0.440066	High pH
	ASV2821	p__Acidobacteriota	g__norank_f__Vicinamibacteraceae	0.678725	-0.0455809	1.49e-19	0.599618	High pH
	ASV2817	p__Myxococcota	g__Haliangium	0.446894	-0.168085	5.53e-08	0.0513322	High pH
	ASV2828	p__Bacteroidota	g__Puia	0.604885	-0.156228	7.88e-15	0.0703814	High pH
	ASV2848	p__Chloroflexi	g__UTCFX1	0.626743	-0.104481	4.25e-16	0.227826	High pH
	ASV3063	p__Actinobacteriota	g__norank_f__norank_o__Gaiellales	0.409789	-0.140574	7.99e-07	0.103904	High pH
	ASV2929	p__Actinobacteriota	g__Iamia	0.465838	-0.12103	1.24e-08	0.162021	High pH
	ASV2963	p__Chloroflexi	g__norank_f__norank_o__Ardenticatenales	0.526495	-0.109484	5.43e-11	0.206208	High pH
	ASV3096	p__Proteobacteria	g__norank_f__Rhizobiales_Incertae_Sedis	0.375698	-0.092493	7.11e-06	0.285987	High pH
	ASV1749	p__Planctomycetota	g__Gemmata	0.211087	-0.0714781	0.0139884	0.410035	High pH
	ASV3410	p__Gemmatimonadota	g__norank_f__norank_o__norank_c__S0134_terrestrial_group	0.691554	-0.146695	1.61e-20	0.089547	High pH
	ASV3423	p__Acidobacteriota	g__norank_f__norank_o__Vicinamibacterales	0.569811	-0.159283	5.49e-13	0.0649956	High pH
	ASV15309	p__Chloroflexi	g__norank_f__norank_o__S085	0.237127	-0.0378527	0.00562018	0.662927	High pH
	ASV2666	p__Chloroflexi	g__norank_f__norank_o__norank_c__OLB14	0.519584	-0.0583619	1.07e-10	0.501347	High pH
	ASV11124	p__RCP2-54	g__norank_f__norank_o__norank_c__norank_p__RCP2-54	0.566448	-0.165368	8.03e-13	0.0552695	High pH
	ASV4590	p__Proteobacteria	g__Sphingomonas	0.203122	-0.125328	0.018137	0.147519	High pH
	ASV4149	p__Proteobacteria	g__Allorhizobium-Neorhizobium-Pararhizobium-Rhizobium	0.707791	-0.152843	8.16e-22	0.0767645	High pH
	ASV2940	p__unclassified_k__norank_d__Bacteria	g__unclassified_k__norank_d__Bacteria	0.547677	-0.127371	6.23e-12	0.140978	High pH
	ASV909	p__Acidobacteriota	g__RB41	0.546999	-0.256162	6.69e-12	0.0027099	High pH
	ASV4472	p__Actinobacteriota	g__norank_f__norank_o__norank_c__MB-A2-108	0.3791	-0.241614	5.78e-06	0.00475545	High pH
	ASV2835	p__Proteobacteria	g__norank_f__Methyloligellaceae	0.581055	-0.306979	1.49e-13	0.000292962	High pH
	ASV661	p__Acidobacteriota	g__RB41	0.739686	-0.234002	1.23e-24	0.00630267	High pH
	ASV931	p__Actinobacteriota	g__norank_f__67-14	0.318894	-0.300027	0.000163469	0.000407181	High pH
	ASV574	p__Chloroflexi	g__norank_f__JG30-KF-CM45	0.427559	-0.252139	2.31e-07	0.00317602	High pH
	ASV4444	p__Actinobacteriota	g__norank_f__67-14	0.294041	-0.289893	0.000537123	0.000648511	High pH
	ASV14779	p__Actinobacteriota	g__norank_f__67-14	0.486254	-0.226273	2.25e-09	0.00831698	High pH
	ASV12673	p__Chloroflexi	g__UTCFX1	0.364194	-0.231674	1.41e-05	0.00685797	High pH
	ASV851	p__Proteobacteria	g__Rhodoplanes	0.50857	-0.401962	3.03e-10	1.35e-06	High pH
	ASV563	p__Acidobacteriota	g__norank_f__Vicinamibacteraceae	0.678045	-0.312952	1.67e-19	0.000219336	High pH
	ASV9679	p__Acidobacteriota	g__norank_f__norank_o__Vicinamibacterales	0.412125	-0.198751	6.82e-07	0.0208377	High pH
	ASV744	p__Actinobacteriota	g__norank_f__norank_o__norank_c__MB-A2-108	0.408881	-0.286742	8.5e-07	0.000746935	High pH
	ASV706	p__Proteobacteria	g__norank_f__KF-JG30-B3	0.616517	-0.245123	1.71e-15	0.0041643	High pH
	ASV1071	p__Myxococcota	g__norank_f__norank_o__norank_c__bacteriap25	0.714965	-0.189348	2.04e-22	0.0278425	High pH
	ASV10628	p__Acidobacteriota	g__norank_f__norank_o__Subgroup_7	0.570607	-0.318217	5.01e-13	0.000169087	High pH
	ASV541	p__Proteobacteria	g__MND1	0.72633	-0.363517	2.09e-23	1.47e-05	High pH
	ASV632	p__Actinobacteriota	g__norank_f__norank_o__Gaiellales	0.316881	-0.185472	0.00018071	0.031266	High pH
	ASV936	p__Acidobacteriota	g__norank_f__norank_o__Vicinamibacterales	0.773033	-0.291909	4.57e-28	0.000591951	High pH
	ASV3025	p__Acidobacteriota	g__RB41	0.771484	-0.222538	6.79e-28	0.0094802	High pH
	ASV2787	p__Chloroflexi	g__UTCFX1	0.502191	-0.383789	5.45e-10	4.33e-06	High pH
	ASV3009	p__Proteobacteria	g__Ellin6067	0.511132	-0.17783	2.38e-10	0.0390687	High pH
	ASV559	p__Methylomirabilota	g__norank_f__norank_o__Rokubacteriales	0.312924	-0.288848	0.000219636	0.000679741	High pH
	ASV1079	p__Proteobacteria	g__Phyllobacterium	0.486698	-0.306699	2.16e-09	0.000296911	High pH
	ASV609	p__Acidobacteriota	g__norank_f__Blastocatellaceae	0.581264	-0.311924	1.45e-13	0.000230642	High pH
	ASV681	p__Proteobacteria	g__norank_f__Xanthobacteraceae	0.279215	-0.187834	0.00103995	0.0291391	High pH
	ASV870	p__Actinobacteriota	g__norank_f__norank_o__IMCC26256	0.508675	-0.333436	3e-10	7.75e-05	High pH
	ASV1307	p__Actinobacteriota	g__Gaiella	0.298737	-0.176657	0.000432435	0.0404001	High pH
	ASV1128	p__Proteobacteria	g__Lysobacter	0.371634	-0.181278	9.09e-06	0.0353667	High pH
	ASV799	p__Acidobacteriota	g__norank_f__norank_o__Vicinamibacterales	0.364459	-0.187518	1.39e-05	0.0294162	High pH
	ASV11219	p__Proteobacteria	g__Pedomicrobium	0.334185	-0.232234	7.46e-05	0.00672049	High pH
	ASV888	p__Proteobacteria	g__norank_f__TRA3-20	0.285866	-0.17921	0.000776607	0.0375501	High pH
	ASV840	p__Proteobacteria	g__norank_f__norank_o__CCD24	0.720845	-0.214939	6.37e-23	0.0122982	High pH
	ASV787	p__Acidobacteriota	g__Vicinamibacter	0.406023	-0.264539	1.03e-06	0.00193183	High pH
	ASV1303	p__Proteobacteria	g__Microvirga	0.206025	-0.187717	0.0165161	0.0292413	High pH
	ASV596	p__Acidobacteriota	g__norank_f__norank_o__Vicinamibacterales	0.500153	-0.387695	6.56e-10	3.39e-06	High pH
	ASV4658	p__Bacteroidota	g__unclassified_f__Chitinophagaceae	0.276787	-0.233105	0.00115487	0.00651165	High pH
	ASV4556	p__Acidobacteriota	g__norank_f__norank_o__11-24	0.216211	-0.171355	0.0117804	0.0469031	High pH
	ASV2421	p__Acidobacteriota	g__norank_f__norank_o__norank_c__Subgroup_11	0.637009	-0.221221	9.95e-17	0.00992351	High pH
	ASV3062	p__Acidobacteriota	g__RB41	0.590484	-0.193577	4.79e-14	0.024476	High pH
	ASV630	p__Acidobacteriota	g__norank_f__Vicinamibacteraceae	0.462975	-0.363853	1.57e-08	1.44e-05	High pH
	ASV4775	p__Myxococcota	g__Haliangium	0.390129	-0.29817	2.9e-06	0.000443994	High pH
	ASV698	p__Firmicutes	g__Bacillus	0.276177	-0.243741	0.0011855	0.00438885	High pH
	ASV937	p__Proteobacteria	g__Nordella	0.311703	-0.275985	0.000233138	0.00119527	High pH
	ASV939	p__Actinobacteriota	g__unclassified_o__Frankiales	0.219409	-0.214897	0.0105629	0.0123154	High pH
	ASV3146	p__Proteobacteria	g__norank_f__norank_o__PLTA13	0.28315	-0.191012	0.0008757	0.0264736	High pH
	ASV3041	p__Actinobacteriota	g__Rhizocola	0.389346	-0.273599	3.05e-06	0.00132338	High pH
	ASV1206	p__Myxococcota	g__norank_f__BIrii41	0.61681	-0.225072	1.65e-15	0.00867653	High pH
	ASV1075	p__Actinobacteriota	g__norank_f__Micromonosporaceae	0.361329	-0.307189	1.67e-05	0.000290023	High pH
	ASV2800	p__Bacteroidota	g__unclassified_f__Chitinophagaceae	0.689037	-0.181656	2.52e-20	0.0349792	High pH
	ASV1167	p__Actinobacteriota	g__Ilumatobacter	0.565481	-0.252041	8.95e-13	0.00318821	High pH
	ASV1088	p__Actinobacteriota	g__Gaiella	0.558217	-0.249181	2e-12	0.0035636	High pH
	ASV15276	p__Acidobacteriota	g__RB41	0.293489	-0.230331	0.000550862	0.00719775	High pH
	ASV3446	p__Chloroflexi	g__norank_f__norank_o__C0119	0.272795	-0.260037	0.00136925	0.00232036	High pH
	ASV1466	p__Chloroflexi	g__norank_f__Anaerolineaceae	0.385087	-0.241199	3.99e-06	0.00483006	High pH
	ASV1138	p__Proteobacteria	g__norank_f__norank_o__norank_c__Alphaproteobacteria	0.274139	-0.243362	0.00129333	0.00445217	High pH
	ASV1280	p__Acidobacteriota	g__norank_f__norank_o__Vicinamibacterales	0.558859	-0.227877	1.87e-12	0.00785743	High pH
	ASV70	p__Proteobacteria	g__unclassified_f__Comamonadaceae	0.300538	-0.267788	0.000397552	0.00168929	High pH
	ASV4736	p__Proteobacteria	g__Nordella	0.40109	-0.271521	1.43e-06	0.00144496	High pH
	ASV837	p__Proteobacteria	g__norank_f__Steroidobacteraceae	0.424159	-0.358987	2.95e-07	1.91e-05	High pH
	ASV3562	p__Acidobacteriota	g__RB41	0.537309	-0.216966	1.83e-11	0.0114827	High pH
	ASV986	p__Gemmatimonadota	g__unclassified_f__Gemmatimonadaceae	0.222784	-0.215046	0.00939965	0.0122536	High pH
	ASV566	p__unclassified_k__norank_d__Bacteria	g__unclassified_k__norank_d__Bacteria	0.666614	-0.192974	1.09e-18	0.0249342	High pH
	ASV3298	p__Bacteroidota	g__norank_f__Microscillaceae	0.437872	-0.250659	1.09e-07	0.00336484	High pH
	ASV5093	p__Bacteroidota	g__Solitalea	0.239428	-0.22824	0.00516062	0.00775657	High pH
	ASV809	p__Actinobacteriota	g__Gaiella	0.469726	-0.278033	9.06e-09	0.0010945	High pH
	ASV1095	p__Acidobacteriota	g__norank_f__Vicinamibacteraceae	0.343515	-0.23616	4.52e-05	0.00582402	High pH
	ASV730	p__Acidobacteriota	g__Subgroup_10	0.369874	-0.238721	1.01e-05	0.00529808	High pH
	ASV1155	p__Acidobacteriota	g__Bryobacter	0.355526	-0.22606	2.32e-05	0.00837982	High pH
	ASV1067	p__Proteobacteria	g__Pedomicrobium	0.319173	-0.204577	0.000161203	0.0173082	High pH
	ASV2956	p__Actinobacteriota	g__norank_f__Ilumatobacteraceae	0.636842	-0.247961	1.02e-16	0.00373541	High pH
	ASV2919	p__Actinobacteriota	g__Nocardioides	0.407412	-0.232771	9.38e-07	0.00659098	High pH
	ASV925	p__Acidobacteriota	g__norank_f__norank_o__Vicinamibacterales	0.630678	-0.198695	2.45e-16	0.0208743	High pH
	ASV784	p__Proteobacteria	g__Pseudolabrys	0.410703	-0.286474	7.51e-07	0.000755875	High pH
	ASV800	p__Gemmatimonadota	g__norank_f__Gemmatimonadaceae	0.362991	-0.222711	1.51e-05	0.0094234	High pH
	ASV5720	p__Planctomycetota	g__SH-PL14	0.357433	-0.315565	2.08e-05	0.000192882	High pH
	ASV1595	p__Actinobacteriota	g__Gaiella	0.260434	-0.18403	0.00228342	0.0326273	High pH
	ASV4850	p__Proteobacteria	g__Lysobacter	0.337523	-0.299085	6.25e-05	0.000425476	High pH
	ASV2932	p__Verrucomicrobiota	g__ADurb.Bin063-1	0.549076	-0.210233	5.37e-12	0.0143898	High pH
	ASV3532	p__Acidobacteriota	g__norank_f__norank_o__Vicinamibacterales	0.513671	-0.215356	1.87e-10	0.0121263	High pH
	ASV7602	p__Proteobacteria	g__Pedomicrobium	0.434223	-0.17547	1.43e-07	0.0417864	High pH
	ASV5746	p__Actinobacteriota	g__norank_f__67-14	0.237934	-0.225224	0.00545506	0.00863021	High pH
	ASV725	p__Bacteroidota	g__Terrimonas	0.643693	-0.250918	3.75e-17	0.00333109	High pH
	ASV3304	p__Proteobacteria	g__norank_f__norank_o__Azospirillales	0.510676	-0.17915	2.49e-10	0.0376143	High pH
	ASV769	p__Planctomycetota	g__Pirellula	0.501368	-0.227524	5.87e-10	0.00795647	High pH
	ASV11131	p__Acidobacteriota	g__norank_f__Vicinamibacteraceae	0.541683	-0.183743	1.17e-11	0.0329047	High pH
	ASV5475	p__Proteobacteria	g__Altererythrobacter	0.330765	-0.208243	8.92e-05	0.0153632	High pH
	ASV11755	p__Verrucomicrobiota	g__norank_f__Pedosphaeraceae	0.533988	-0.177054	2.57e-11	0.039946	High pH
	ASV1927	p__Methylomirabilota	g__norank_f__norank_o__Rokubacteriales	0.102015	0.403195	0.23905	1.24e-06	High TC
	ASV551	p__Acidobacteriota	g__RB41	0.0971241	0.198349	0.262442	0.0211026	High TC
	ASV3045	p__RCP2-54	g__norank_f__norank_o__norank_c__norank_p__RCP2-54	0.123994	0.288924	0.151909	0.00067741	High TC
	ASV5102	p__Bacteroidota	g__unclassified_f__Microscillaceae	0.0392323	0.243795	0.651432	0.00437987	High TC
	ASV512	p__Acidobacteriota	g__norank_f__norank_o__Vicinamibacterales	0.0533496	0.207793	0.538858	0.0155913	High TC
	ASV1987	p__Methylomirabilota	g__norank_f__norank_o__Rokubacteriales	0.0710735	0.259236	0.412697	0.00239639	High TC
	ASV3224	p__Actinobacteriota	g__norank_f__norank_o__IMCC26256	0.0357185	0.372921	0.680865	8.41e-06	High TC
	ASV2412	p__Chloroflexi	g__norank_f__Anaerolineaceae	0.110982	0.371716	0.200029	9.04e-06	High TC
	ASV4551	p__Actinobacteriota	g__Microlunatus	0.111458	0.451941	0.198096	3.75e-08	High TC
	ASV1386	p__Acidobacteriota	g__Bryobacter	0.12565	0.183766	0.146473	0.0328821	High TC
	ASV2304	p__Nitrospirota	g__norank_f__norank_o__norank_c__Thermodesulfovibrionia	0.00243644	0.343055	0.977626	4.64e-05	High TC
	ASV16	p__Proteobacteria	g__Ellin6067	-0.0962462	0.45394	0.266801	3.21e-08	High TC
	ASV667	p__Actinobacteriota	g__Solirubrobacter	-0.0960212	0.426554	0.267925	2.49e-07	High TC
	ASV1208	p__Acidobacteriota	g__norank_f__norank_o__Subgroup_7	-0.0498235	0.238619	0.566055	0.00531816	High TC
	ASV2275	p__Gemmatimonadota	g__norank_f__Gemmatimonadaceae	-0.0615698	0.296018	0.478078	0.000490495	High TC
	ASV1010	p__Proteobacteria	g__norank_f__Methyloligellaceae	-0.154929	0.567039	0.0727783	7.51e-13	High TC
	ASV2537	p__Proteobacteria	g__norank_f__norank_o__Rhizobiales	-0.151447	0.229569	0.0795305	0.00739717	High TC
	ASV2515	p__Actinobacteriota	g__norank_f__norank_o__Gaiellales	-0.010565	0.293433	0.903203	0.000552259	High TC
	ASV1481	p__Chloroflexi	g__norank_f__norank_o__norank_c__Gitt-GS-136	-0.0210599	0.360803	0.808435	1.72e-05	High TC
	ASV2931	p__Proteobacteria	g__norank_f__Xanthobacteraceae	-0.104376	0.254223	0.228299	0.00292626	High TC
	ASV1989	p__Firmicutes	g__Clostridium_sensu_stricto_13	-0.105893	0.604952	0.221571	7.81e-15	High TC
	ASV1954	p__Proteobacteria	g__norank_f__A21b	-0.0543982	0.177894	0.530897	0.0389976	High TC
	ASV4450	p__Actinobacteriota	g__Gaiella	-0.166114	0.178183	0.0541645	0.0386753	High TC
	ASV144	p__Proteobacteria	g__unclassified_f__Comamonadaceae	-0.0181024	0.353175	0.834923	2.65e-05	High TC
	ASV4437	p__Acidobacteriota	g__norank_f__norank_o__11-24	-0.107984	0.280768	0.21253	0.000972005	High TC
	ASV4570	p__unclassified_k__norank_d__Bacteria	g__unclassified_k__norank_d__Bacteria	-0.167963	0.199868	0.0515026	0.0201167	High TC
	ASV1921	p__Chloroflexi	g__norank_f__norank_o__norank_c__KD4-96	-0.0973672	0.285029	0.261244	0.000805982	High TC
	ASV2299	p__Proteobacteria	g__norank_f__Rhizobiales_Incertae_Sedis	-0.061792	0.238629	0.476488	0.00531629	High TC
	ASV4824	p__Gemmatimonadota	g__Gemmatimonas	-0.162562	0.297415	0.0595931	0.00045983	High TC
	ASV2115	p__Nitrospirota	g__Nitrospira	-0.0481542	0.18168	0.579154	0.0349546	High TC
	ASV2117	p__Proteobacteria	g__norank_f__norank_o__norank_c__Alphaproteobacteria	-0.0576774	0.427384	0.506388	2.34e-07	High TC
	ASV3133	p__Latescibacterota	g__norank_f__norank_o__norank_c__norank_p__Latescibacterota	-0.106506	0.327654	0.218894	0.000104784	High TC
	ASV3395	p__Nitrospirota	g__Nitrospira	-0.116065	0.238889	0.180068	0.00526511	High TC
	ASV9673	p__Chloroflexi	g__UTCFX1	-0.0951931	0.246062	0.272093	0.0040178	High TC
	ASV1086	p__Bacteroidota	g__Flavisolibacter	-0.160057	0.192885	0.0636853	0.0250023	High TC
	ASV4540	p__Desulfobacterota	g__Geobacter	-0.0828243	0.250405	0.339565	0.00339833	High TC
	ASV2132	p__Desulfobacterota	g__Geobacter	-0.101469	0.287405	0.24159	0.000725126	High TC
	ASV18111	p__Acidobacteriota	g__Candidatus_Koribacter	-0.13334	0.227533	0.123132	0.00795399	High TC
	ASV7084	p__Acidobacteriota	g__Candidatus_Koribacter	-0.13924	0.225231	0.107259	0.00862814	High TC
	ASV1910	p__Nitrospirota	g__norank_f__norank_o__norank_c__Thermodesulfovibrionia	-0.120708	0.616032	0.163148	1.83e-15	High TC
	ASV2044	p__Nitrospirota	g__norank_f__norank_o__norank_c__Thermodesulfovibrionia	-0.0779846	0.655167	0.36863	6.65e-18	High TC
	ASV1905	p__Nitrospirota	g__norank_f__norank_o__norank_c__4-29-1	-0.0463023	0.319965	0.593849	0.000154928	High TC
	ASV6869	p__Nitrospirota	g__norank_f__norank_o__norank_c__4-29-1	-0.167359	0.179784	0.05236	0.036932	High TC
	ASV24167	p__Proteobacteria	g__norank_f__SC-I-84	-0.0789079	0.640094	0.362969	6.36e-17	High TC
	ASV14464	p__Bacteroidota	g__norank_f__SB-5	-0.0130496	0.320889	0.880592	0.000147896	High TC
	ASV14702	p__Chloroflexi	g__norank_f__norank_o__SJA-15	-0.141693	0.312102	0.101151	0.000228643	High TC
	ASV6579	p__MBNT15	g__norank_f__norank_o__norank_c__norank_p__MBNT15	-0.00906741	0.512063	0.916871	2.18e-10	High TC
	ASV24169	p__Actinobacteriota	g__norank_f__norank_o__Gaiellales	-0.127389	0.431052	0.14092	1.8e-07	High TC
	ASV2282	p__Acidobacteriota	g__norank_f__norank_o__GOUTB8	-0.0944413	0.415919	0.275915	5.25e-07	High TC
	ASV1887	p__Proteobacteria	g__Ellin6067	-0.374462	0.487069	7.67e-06	2.09e-09	High TC
	ASV1948	p__Methylomirabilota	g__norank_f__norank_o__Rokubacteriales	-0.184222	0.447761	0.0324438	5.18e-08	High TC
	ASV2036	p__Actinobacteriota	g__norank_f__norank_o__Gaiellales	-0.362313	0.726081	1.57e-05	2.2e-23	High TC
	ASV972	p__Proteobacteria	g__Pedomicrobium	-0.178423	0.388163	0.03841	3.29e-06	High TC
	ASV1959	p__Actinobacteriota	g__norank_f__67-14	-0.323358	0.603934	0.000130538	8.9e-15	High TC
	ASV2059	p__Actinobacteriota	g__Pseudonocardia	-0.194529	0.480045	0.0237688	3.83e-09	High TC
	ASV1896	p__Proteobacteria	g__mle1-7	-0.426306	0.61736	2.53e-07	1.53e-15	High TC
	ASV2179	p__Proteobacteria	g__norank_f__A21b	-0.218682	0.248153	0.0108296	0.00370792	High TC
	ASV1051	p__Actinobacteriota	g__norank_f__norank_o__Gaiellales	-0.273804	0.386323	0.00131186	3.69e-06	High TC
	ASV2260	p__Actinobacteriota	g__norank_f__norank_o__IMCC26256	-0.201657	0.467593	0.0190066	1.08e-08	High TC
	ASV901	p__Actinobacteriota	g__norank_f__norank_o__norank_c__MB-A2-108	-0.462447	0.559963	1.64e-08	1.65e-12	High TC
	ASV1998	p__Verrucomicrobiota	g__Candidatus_Udaeobacter	-0.269464	0.330543	0.00157526	9.02e-05	High TC
	ASV1982	p__Acidobacteriota	g__norank_f__Vicinamibacteraceae	-0.289851	0.484996	0.000649736	2.5e-09	High TC
	ASV1956	p__Verrucomicrobiota	g__Candidatus_Udaeobacter	-0.308	0.384178	0.000278938	4.22e-06	High TC
	ASV1892	p__Desulfobacterota	g__Citrifermentans	-0.337192	0.413027	6.36e-05	6.41e-07	High TC
	ASV1984	p__Acidobacteriota	g__norank_f__norank_o__Elev-16S-573	-0.445567	0.481134	6.12e-08	3.49e-09	High TC
	ASV4439	p__Verrucomicrobiota	g__Candidatus_Udaeobacter	-0.182983	0.255619	0.033648	0.00276895	High TC
	ASV2001	p__Proteobacteria	g__norank_f__KF-JG30-B3	-0.395166	0.411432	2.1e-06	7.15e-07	High TC
	ASV994	p__Actinobacteriota	g__norank_f__norank_o__Gaiellales	-0.260507	0.429333	0.00227667	2.04e-07	High TC
	ASV2887	p__Acidobacteriota	g__norank_f__norank_o__Vicinamibacterales	-0.444773	0.637099	6.5e-08	9.82e-17	High TC
	ASV4456	p__Acidobacteriota	g__Candidatus_Solibacter	-0.273346	0.274358	0.00133766	0.0012813	High TC
	ASV1880	p__Methylomirabilota	g__norank_f__norank_o__Rokubacteriales	-0.239773	0.421699	0.00509461	3.51e-07	High TC
	ASV1889	p__Acidobacteriota	g__norank_f__norank_o__Acidobacteriales	-0.480929	0.722493	3.55e-09	4.57e-23	High TC
	ASV1879	p__Actinobacteriota	g__Gaiella	-0.393018	0.805233	2.42e-06	5.54e-32	High TC
	ASV1961	p__Methylomirabilota	g__norank_f__norank_o__Rokubacteriales	-0.253901	0.285395	0.0029637	0.000793022	High TC
	ASV4492	p__Acidobacteriota	g__norank_f__norank_o__norank_c__Subgroup_5	-0.319964	0.372287	0.000154934	8.74e-06	High TC
	ASV1985	p__Actinobacteriota	g__Conexibacter	-0.267657	0.712344	0.00169848	3.41e-22	High TC
	ASV1946	p__Myxococcota	g__P3OB-42	-0.287971	0.786258	0.000707023	1.36e-29	High TC
	ASV2141	p__Actinobacteriota	g__norank_f__norank_o__IMCC26256	-0.381512	0.434198	4.98e-06	1.43e-07	High TC
	ASV2074	p__Actinobacteriota	g__norank_f__norank_o__IMCC26256	-0.316379	0.340379	0.000185264	5.36e-05	High TC
	ASV4546	p__Acidobacteriota	g__Candidatus_Solibacter	-0.254321	0.301655	0.00291496	0.000377236	High TC
	ASV1980	p__Proteobacteria	g__Defluviicoccus	-0.292116	0.688459	0.000586407	2.78e-20	High TC
	ASV2308	p__Actinobacteriota	g__Gaiella	-0.263098	0.674055	0.00204925	3.25e-19	High TC
	ASV1884	p__Actinobacteriota	g__Acidothermus	-0.481051	0.633939	3.51e-09	1.55e-16	High TC
	ASV1922	p__Proteobacteria	g__norank_f__Xanthobacteraceae	-0.460159	0.637489	1.96e-08	9.29e-17	High TC
	ASV2009	p__Desulfobacterota	g__Geobacter	-0.181011	0.261894	0.0356419	0.00215225	High TC
	ASV2184	p__Acidobacteriota	g__norank_f__norank_o__Subgroup_13	-0.375542	0.399801	7.18e-06	1.56e-06	High TC
	ASV1882	p__Proteobacteria	g__norank_f__A21b	-0.423986	0.551499	2.99e-07	4.15e-12	High TC
	ASV2046	p__Nitrospirota	g__Nitrospira	-0.257738	0.522349	0.00254481	8.15e-11	High TC
	ASV2181	p__Proteobacteria	g__norank_f__SC-I-84	-0.277451	0.595808	0.0011223	2.48e-14	High TC
	ASV2071	p__Proteobacteria	g__norank_f__SC-I-84	-0.209685	0.603842	0.0146523	9e-15	High TC
	ASV4898	p__unclassified_k__norank_d__Bacteria	g__unclassified_k__norank_d__Bacteria	-0.215912	0.337348	0.0119004	6.3e-05	High TC
	ASV1060	p__Acidobacteriota	g__norank_f__norank_o__11-24	-0.288366	0.340427	0.000694603	5.35e-05	High TC
	ASV2142	p__Planctomycetota	g__norank_f__Pirellulaceae	-0.316771	0.383742	0.000181698	4.34e-06	High TC
	ASV6733	p__Acidobacteriota	g__norank_f__norank_o__Subgroup_17	-0.207326	0.633942	0.0158313	1.54e-16	High TC
	ASV2165	p__Proteobacteria	g__norank_f__A0839	-0.405059	0.408561	1.1e-06	8.68e-07	High TC
	ASV1999	p__Actinobacteriota	g__norank_f__norank_o__norank_c__MB-A2-108	-0.301775	0.755529	0.000375116	3.38e-26	High TC
	ASV1928	p__Proteobacteria	g__mle1-7	-0.320003	0.693157	0.000154635	1.21e-20	High TC
	ASV2482	p__Proteobacteria	g__mle1-7	-0.28827	0.578761	0.000697601	1.95e-13	High TC
	ASV1053	p__Proteobacteria	g__Rhodoplanes	-0.452451	0.524774	3.6e-08	6.43e-11	High TC
	ASV2322	p__Actinobacteriota	g__norank_f__norank_o__Gaiellales	-0.42242	0.669836	3.34e-07	6.5e-19	High TC
	ASV2151	p__Proteobacteria	g__unclassified_o__Burkholderiales	-0.400058	0.536845	1.53e-06	1.92e-11	High TC
	ASV2356	p__Gemmatimonadota	g__norank_f__Gemmatimonadaceae	-0.202305	0.203238	0.0186176	0.0180698	High TC
	ASV1990	p__Spirochaetota	g__Spirochaeta	-0.340435	0.425696	5.34e-05	2.64e-07	High TC
	ASV2087	p__Proteobacteria	g__norank_f__SC-I-84	-0.315737	0.692391	0.000191247	1.39e-20	High TC
	ASV1929	p__Acidobacteriota	g__norank_f__norank_o__Subgroup_7	-0.391996	0.556311	2.58e-06	2.47e-12	High TC
	ASV968	p__Acidobacteriota	g__Candidatus_Koribacter	-0.415181	0.454767	5.53e-07	3.01e-08	High TC
	ASV2332	p__Actinobacteriota	g__norank_f__67-14	-0.273411	0.56616	0.00133397	8.29e-13	High TC
	ASV1888	p__Proteobacteria	g__norank_f__Xanthobacteraceae	-0.366106	0.823521	1.26e-05	1.51e-34	High TC
	ASV5091	p__Acidobacteriota	g__norank_f__norank_o__norank_c__Subgroup_5	-0.267669	0.278484	0.00169766	0.00107337	High TC
	ASV2311	p__Actinobacteriota	g__unclassified_o__Microtrichales	-0.291975	0.321484	0.000590199	0.000143531	High TC
	ASV4695	p__Acidobacteriota	g__norank_f__norank_o__Acidobacteriales	-0.285851	0.330374	0.00077714	9.1e-05	High TC
	ASV1974	p__Acidobacteriota	g__Candidatus_Solibacter	-0.378374	0.489827	6.04e-06	1.65e-09	High TC
	ASV2407	p__Proteobacteria	g__norank_f__SC-I-84	-0.240223	0.358851	0.00500978	1.92e-05	High TC
	ASV6706	p__Actinobacteriota	g__norank_f__norank_o__IMCC26256	-0.197228	0.50221	0.0218569	5.44e-10	High TC
	ASV2301	p__Chloroflexi	g__norank_f__Anaerolineaceae	-0.332757	0.366689	8.04e-05	1.22e-05	High TC
	ASV2426	p__Acidobacteriota	g__Bryobacter	-0.302961	0.491141	0.000354703	1.47e-09	High TC
	ASV6585	p__Actinobacteriota	g__norank_f__Solirubrobacteraceae	-0.325889	0.342166	0.000114732	4.87e-05	High TC
	ASV2573	p__Proteobacteria	g__Ellin6067	-0.308793	0.51449	0.000268474	1.73e-10	High TC
	ASV1981	p__RCP2-54	g__norank_f__norank_o__norank_c__norank_p__RCP2-54	-0.357934	0.404778	2.02e-05	1.12e-06	High TC
	ASV2096	p__Acidobacteriota	g__norank_f__norank_o__norank_c__Subgroup_22	-0.333111	0.637177	7.89e-05	9.71e-17	High TC
	ASV1881	p__Acidobacteriota	g__norank_f__norank_o__Subgroup_2	-0.327387	0.438789	0.000106234	1.02e-07	High TC
	ASV1937	p__Acidobacteriota	g__norank_f__norank_o__Subgroup_7	-0.365813	0.58669	1.28e-05	7.58e-14	High TC
	ASV1923	p__Acidobacteriota	g__norank_f__norank_o__Acidobacteriales	-0.416859	0.549419	4.92e-07	5.18e-12	High TC
	ASV1898	p__Actinobacteriota	g__Conexibacter	-0.442778	0.682712	7.56e-08	7.55e-20	High TC
	ASV1906	p__Acidobacteriota	g__norank_f__norank_o__Subgroup_7	-0.294097	0.684257	0.000535735	5.78e-20	High TC
	ASV1890	p__Acidobacteriota	g__norank_f__norank_o__Acidobacteriales	-0.425127	0.464465	2.75e-07	1.39e-08	High TC
	ASV1893	p__Proteobacteria	g__Pseudolabrys	-0.322995	0.557883	0.000132967	2.08e-12	High TC
	ASV1912	p__Actinobacteriota	g__norank_f__norank_o__Gaiellales	-0.362082	0.406154	1.59e-05	1.02e-06	High TC
	ASV1900	p__Acidobacteriota	g__norank_f__norank_o__Subgroup_7	-0.276268	0.720947	0.00118089	6.24e-23	High TC
	ASV2053	p__Proteobacteria	g__Rhodomicrobium	-0.312411	0.521735	0.000225224	8.65e-11	High TC
	ASV2192	p__Chloroflexi	g__UTCFX1	-0.409162	0.522659	8.34e-07	7.91e-11	High TC
	ASV6501	p__Acidobacteriota	g__Candidatus_Solibacter	-0.247228	0.355463	0.00384219	2.33e-05	High TC
	ASV1971	p__Actinobacteriota	g__Microlunatus	-0.216838	0.426995	0.0115325	2.41e-07	High TC
	ASV1938	p__Proteobacteria	g__norank_f__A21b	-0.34727	0.725916	3.68e-05	2.27e-23	High TC
	ASV2159	p__Acidobacteriota	g__norank_f__norank_o__Acidobacteriales	-0.312588	0.372027	0.000223282	8.87e-06	High TC
	ASV2084	p__unclassified_k__norank_d__Bacteria	g__unclassified_k__norank_d__Bacteria	-0.358568	0.759363	1.95e-05	1.36e-26	High TC
	ASV1878	p__Bacteroidota	g__norank_f__Bacteroidetes_vadinHA17	-0.310651	0.476152	0.000245384	5.31e-09	High TC
	ASV7164	p__Gemmatimonadota	g__norank_f__Gemmatimonadaceae	-0.331075	0.493597	8.78e-05	1.18e-09	High TC
	ASV6530	p__Acidobacteriota	g__norank_f__norank_o__Acidobacteriales	-0.318079	0.466568	0.000170258	1.17e-08	High TC
	ASV2266	p__Proteobacteria	g__GOUTA6	-0.319359	0.411922	0.000159708	6.91e-07	High TC
	ASV2037	p__Proteobacteria	g__Rhizobacter	-0.252695	0.471391	0.00310761	7.9e-09	High TC
	ASV6515	p__Proteobacteria	g__norank_f__norank_o__Elsterales	-0.355091	0.448291	2.38e-05	4.97e-08	High TC
	ASV2392	p__Actinobacteriota	g__norank_f__norank_o__IMCC26256	-0.376211	0.600269	6.9e-06	1.42e-14	High TC
	ASV6669	p__Proteobacteria	g__norank_f__SC-I-84	-0.172551	0.335278	0.0453651	7.04e-05	High TC
	ASV2467	p__Bacteroidota	g__norank_f__norank_o__norank_c__SJA-28	-0.402037	0.435011	1.34e-06	1.35e-07	High TC
	ASV4737	p__Proteobacteria	g__Rhodoplanes	-0.405525	0.440706	1.06e-06	8.83e-08	High TC
	ASV1992	p__Proteobacteria	g__Rhodoferax	-0.179168	0.416921	0.0375956	4.9e-07	High TC
	ASV2161	p__Proteobacteria	g__GOUTA6	-0.320906	0.667695	0.000147772	9.2e-19	High TC
	ASV2425	p__Acidobacteriota	g__Bryobacter	-0.328377	0.559043	0.000100944	1.83e-12	High TC
	ASV2276	p__Nitrospirota	g__Nitrospira	-0.288677	0.496982	0.000684991	8.72e-10	High TC
	ASV1936	p__Desulfobacterota	g__norank_f__Geobacteraceae	-0.273674	0.375832	0.00131914	7.06e-06	High TC
	ASV6618	p__Verrucomicrobiota	g__ADurb.Bin063-1	-0.17114	0.317201	0.047184	0.000177856	High TC
	ASV2188	p__Proteobacteria	g__norank_f__A21b	-0.275696	0.529357	0.00121019	4.09e-11	High TC
	ASV2063	p__Desulfobacterota	g__norank_f__Geobacteraceae	-0.286272	0.639556	0.000762705	6.88e-17	High TC
	ASV2017	p__Proteobacteria	g__GOUTA6	-0.338268	0.692804	6e-05	1.29e-20	High TC
	ASV2187	p__Actinobacteriota	g__norank_f__67-14	-0.327201	0.691249	0.000107255	1.7e-20	High TC
	ASV2167	p__Nitrospirota	g__norank_f__norank_o__norank_c__Thermodesulfovibrionia	-0.221691	0.473185	0.00976328	6.81e-09	High TC
	ASV2591	p__Proteobacteria	g__norank_f__A21b	-0.187795	0.455342	0.0291737	2.88e-08	High TC
	ASV6823	p__Chloroflexi	g__UTCFX1	-0.223611	0.232011	0.00913225	0.00677501	High TC
	ASV2448	p__Firmicutes	g__Clostridium_sensu_stricto_1	-0.199517	0.415206	0.020341	5.52e-07	High TC
	ASV6825	p__Proteobacteria	g__GOUTA6	-0.31739	0.494781	0.000176193	1.06e-09	High TC
	ASV6771	p__Proteobacteria	g__Ellin6067	-0.278563	0.508464	0.00106971	3.06e-10	High TC
	ASV5482	p__Chloroflexi	g__norank_f__norank_o__norank_c__KD4-96	-0.170012	0.322818	0.0486823	0.000134165	High TC
	ASV1606	p__Acidobacteriota	g__norank_f__norank_o__Vicinamibacterales	-0.575939	0.100092	2.71e-13	0.248068	Low pH
	ASV842	p__Proteobacteria	g__IS-44	-0.393178	0.0469076	2.39e-06	0.589027	Low pH
	ASV849	p__Bacteroidota	g__norank_f__Chitinophagaceae	-0.253488	0.119277	0.00301225	0.16823	Low pH
	ASV1091	p__Acidobacteriota	g__norank_f__norank_o__Acidobacteriales	-0.511309	0.147309	2.34e-10	0.0882002	Low pH
	ASV1940	p__Verrucomicrobiota	g__Candidatus_Udaeobacter	-0.178011	0.135408	0.0388664	0.117375	Low pH
	ASV900	p__Proteobacteria	g__Rhodanobacter	-0.216909	0.0135735	0.0115048	0.875835	Low pH
	ASV2338	p__Planctomycetota	g__Pir4_lineage	-0.254567	0.0919131	0.00288673	0.289031	Low pH
	ASV775	p__Proteobacteria	g__MND1	-0.269461	0.109698	0.00157546	0.205317	Low pH
	ASV552	p__Chloroflexi	g__UTCFX1	-0.196346	0.0180036	0.022467	0.835811	Low pH
	ASV298	p__Acidobacteriota	g__norank_f__norank_o__Acidobacteriales	-0.49241	0.0652339	1.31e-09	0.45223	Low pH
	ASV1399	p__Actinobacteriota	g__norank_f__Ilumatobacteraceae	-0.217642	0.0373163	0.0112213	0.667418	Low pH
	ASV190	p__Bacteroidota	g__norank_f__norank_o__Kapabacteriales	-0.434264	0.00547311	1.42e-07	0.949766	Low pH
	ASV4483	p__Proteobacteria	g__norank_f__SC-I-84	-0.172398	0.0528614	0.0455595	0.542585	Low pH
	ASV1907	p__Acidobacteriota	g__norank_f__norank_o__Acidobacteriales	-0.36704	0.154015	1.19e-05	0.0745035	Low pH
	ASV282	p__unclassified_k__norank_d__Bacteria	g__unclassified_k__norank_d__Bacteria	-0.361285	0.0369236	1.67e-05	0.670714	Low pH
	ASV1030	p__Bacteroidota	g__norank_f__Chitinophagaceae	-0.252734	0.103705	0.00310279	0.231318	Low pH
	ASV2495	p__Actinobacteriota	g__Kribbella	-0.253429	0.00876314	0.00301929	0.919651	Low pH
	ASV4503	p__Acidobacteriota	g__norank_f__norank_o__Acidobacteriales	-0.174716	0.12128	0.0426869	0.161148	Low pH
	ASV1031	p__Actinobacteriota	g__norank_f__norank_o__IMCC26256	-0.223306	0.158036	0.00923007	0.0671523	Low pH
	ASV138	p__Actinobacteriota	g__norank_f__norank_o__Gaiellales	-0.347473	0.0678918	3.64e-05	0.43398	Low pH
	ASV1250	p__Acidobacteriota	g__Candidatus_Koribacter	-0.517107	0.132711	1.35e-10	0.124928	Low pH
	ASV2120	p__Proteobacteria	g__unclassified_f__Oxalobacteraceae	-0.229216	0.164422	0.00749122	0.0566978	Low pH
	ASV274	p__Acidobacteriota	g__norank_f__norank_o__Acidobacteriales	-0.553995	0.0686632	3.17e-12	0.428763	Low pH
	ASV2551	p__Actinobacteriota	g__norank_f__norank_o__IMCC26256	-0.444031	0.130983	6.87e-08	0.129959	Low pH
	ASV1597	p__Acidobacteriota	g__norank_f__norank_o__Acidobacteriales	-0.290766	0.107591	0.000623447	0.214208	Low pH
	ASV4	p__Acidobacteriota	g__norank_f__norank_o__Acidobacteriales	-0.518278	0.0387544	1.21e-10	0.655405	Low pH
	ASV2480	p__Bacteroidota	g__norank_f__Saprospiraceae	-0.250419	0.107892	0.00339643	0.21292	Low pH
	ASV2101	p__Gemmatimonadota	g__norank_f__Gemmatimonadaceae	-0.205531	0.162824	0.0167823	0.0591788	Low pH
	ASV780	p__Proteobacteria	g__norank_f__A21b	-0.295542	0.0215189	0.000501363	0.804343	Low pH
	ASV1479	p__Proteobacteria	g__unclassified_f__Rhodocyclaceae	-0.174009	0.136127	0.0435465	0.115421	Low pH
	ASV4920	p__Chloroflexi	g__norank_f__norank_o__norank_c__Anaerolineae	-0.395888	0.144734	2.01e-06	0.093964	Low pH
	ASV5254	p__Chloroflexi	g__norank_f__norank_o__norank_c__AD3	-0.235651	0.0713697	0.00593386	0.410747	Low pH
	ASV1034	p__Bacteroidota	g__norank_f__Saprospiraceae	-0.261805	0.00487987	0.00216007	0.955205	Low pH
	ASV344	p__Acidobacteriota	g__norank_f__norank_o__Subgroup_15	-0.465197	0.168042	1.31e-08	0.0513916	Low pH
	ASV1183	p__Proteobacteria	g__unclassified_f__Xanthomonadaceae	-0.263676	0.131222	0.00200143	0.129254	Low pH
	ASV335	p__Actinobacteriota	g__Nocardioides	-0.191242	0.0216786	0.0262888	0.80292	Low pH
	ASV1622	p__Gemmatimonadota	g__Gemmatimonas	-0.218708	0.0261475	0.0108201	0.763389	Low pH
	ASV793	p__Proteobacteria	g__Ellin6067	-0.396179	0.027105	1.97e-06	0.754995	Low pH
	ASV49	p__Gemmatimonadota	g__norank_f__Gemmatimonadaceae	-0.221538	0.0211942	0.00981519	0.807237	Low pH
	ASV111	p__Proteobacteria	g__Pseudolabrys	-0.437631	0.0320619	1.11e-07	0.712011	Low pH
	ASV13	p__Acidobacteriota	g__norank_f__norank_o__Acidobacteriales	-0.471311	0.119533	7.95e-09	0.167314	Low pH
	ASV2349	p__Acidobacteriota	g__norank_f__norank_o__Acidobacteriales	-0.250848	0.000437963	0.00334028	0.995978	Low pH
	ASV786	p__Chloroflexi	g__norank_f__norank_o__C0119	-0.185838	0.0813607	0.0309283	0.348197	Low pH
	ASV1665	p__RCP2-54	g__norank_f__norank_o__norank_c__norank_p__RCP2-54	-0.386198	0.0586497	3.72e-06	0.499236	Low pH
	ASV130	p__Acidobacteriota	g__norank_f__norank_o__Vicinamibacterales	-0.547019	0.0687407	6.68e-12	0.428241	Low pH
	ASV4488	p__Acidobacteriota	g__Candidatus_Solibacter	-0.386643	0.115461	3.62e-06	0.182361	Low pH
	ASV6749	p__Acidobacteriota	g__norank_f__norank_o__Vicinamibacterales	-0.32615	0.0609591	0.000113206	0.482462	Low pH
	ASV2234	p__Desulfobacterota	g__norank_f__Geobacteraceae	-0.211373	0.116464	0.0138564	0.178562	Low pH
	ASV6511	p__Acidobacteriota	g__norank_f__norank_o__Vicinamibacterales	-0.258358	0.0826085	0.00248243	0.340829	Low pH
	ASV1018	p__Gemmatimonadota	g__Gemmatimonas	-0.371614	0.0824048	9.1e-06	0.342025	Low pH
	ASV5510	p__Actinobacteriota	g__Terrabacter	-0.242171	0.139866	0.00465696	0.105674	Low pH
	ASV1029	p__Chloroflexi	g__norank_f__norank_o__norank_c__TK10	-0.32276	0.00821071	0.000134563	0.924701	Low pH
	ASV1918	p__Acidobacteriota	g__RB41	-0.326503	0.117315	0.000111175	0.175389	Low pH
	ASV4711	p__Gemmatimonadota	g__norank_f__Gemmatimonadaceae	-0.423776	0.154645	3.03e-07	0.0733109	Low pH
	ASV7121	p__Acidobacteriota	g__Candidatus_Koribacter	-0.197194	0.155328	0.0218805	0.0720347	Low pH
	ASV7130	p__Actinobacteriota	g__norank_f__norank_o__Gaiellales	-0.293886	0.0986001	0.000540949	0.255225	Low pH
	ASV1952	p__Bacteroidota	g__norank_f__Chitinophagaceae	-0.48687	0.467856	2.13e-09	1.06e-08	Low pH
	ASV14	p__Proteobacteria	g__Bradyrhizobium	-0.728736	0.299783	1.27e-23	0.000411838	Low pH
	ASV1100	p__Proteobacteria	g__MND1	-0.381539	0.357372	4.98e-06	2.09e-05	Low pH
	ASV783	p__Actinobacteriota	g__CL500-29_marine_group	-0.408601	0.364521	8.66e-07	1.38e-05	Low pH
	ASV771	p__Acidobacteriota	g__Bryobacter	-0.579672	0.238965	1.75e-13	0.00525035	Low pH
	ASV1913	p__Proteobacteria	g__norank_f__TRA3-20	-0.487837	0.338906	1.96e-09	5.8e-05	Low pH
	ASV693	p__Acidobacteriota	g__norank_f__norank_o__Vicinamibacterales	-0.660393	0.35902	2.95e-18	1.9e-05	Low pH
	ASV1324	p__Actinobacteriota	g__norank_f__norank_o__Gaiellales	-0.370946	0.278322	9.47e-06	0.00108093	Low pH
	ASV923	p__Actinobacteriota	g__norank_f__norank_o__IMCC26256	-0.515692	0.207235	1.55e-10	0.0158781	Low pH
	ASV2432	p__Actinobacteriota	g__norank_f__Ilumatobacteraceae	-0.455031	0.210652	2.95e-08	0.0141913	Low pH
	ASV4646	p__Planctomycetota	g__Pirellula	-0.313108	0.222461	0.000217668	0.00950571	Low pH
	ASV1024	p__Myxococcota	g__Haliangium	-0.320458	0.188063	0.000151139	0.0289402	Low pH
	ASV88	p__Actinobacteriota	g__norank_f__norank_o__Gaiellales	-0.433222	0.341322	1.54e-07	5.09e-05	Low pH
	ASV2401	p__Proteobacteria	g__norank_f__norank_o__norank_c__Alphaproteobacteria	-0.469693	0.437731	9.08e-09	1.1e-07	Low pH
	ASV1977	p__Bacteroidota	g__Terrimonas	-0.39847	0.30967	1.7e-06	0.000257341	Low pH
	ASV628	p__Acidobacteriota	g__Bryobacter	-0.526481	0.16942	5.44e-11	0.0494829	Low pH
	ASV2005	p__Acidobacteriota	g__norank_f__norank_o__Vicinamibacterales	-0.404353	0.19711	1.15e-06	0.0219375	Low pH
	ASV732	p__Gemmatimonadota	g__norank_f__Gemmatimonadaceae	-0.517859	0.319633	1.26e-10	0.000157532	Low pH
	ASV178	p__Acidobacteriota	g__Candidatus_Solibacter	-0.574314	0.479945	3.27e-13	3.86e-09	Low pH
	ASV2130	p__Acidobacteriota	g__norank_f__norank_o__norank_c__Subgroup_5	-0.321836	0.244768	0.000140998	0.00422097	Low pH
	ASV2104	p__Acidobacteriota	g__Bryobacter	-0.532646	0.421333	2.94e-11	3.6e-07	Low pH
	ASV1914	p__Actinobacteriota	g__Jatrophihabitans	-0.34229	0.253543	4.83e-05	0.0030057	Low pH
	ASV2079	p__Actinobacteriota	g__unclassified_o__Frankiales	-0.565216	0.389411	9.22e-13	3.04e-06	Low pH
	ASV4797	p__Actinobacteriota	g__norank_f__norank_o__Gaiellales	-0.250671	0.223929	0.00336334	0.00903123	Low pH
	ASV2112	p__Acidobacteriota	g__Candidatus_Solibacter	-0.395926	0.248338	2e-06	0.00368158	Low pH
	ASV1355	p__Bacteroidota	g__norank_f__Microscillaceae	-0.263799	0.228963	0.00199134	0.0075592	Low pH
	ASV4676	p__Acidobacteriota	g__norank_f__norank_o__Acidobacteriales	-0.340687	0.20979	5.27e-05	0.0146017	Low pH
	ASV2098	p__Acidobacteriota	g__norank_f__norank_o__Subgroup_7	-0.412354	0.207082	6.71e-07	0.0159578	Low pH
	ASV4905	p__Chloroflexi	g__norank_f__norank_o__norank_c__P2-11E	-0.418663	0.40891	4.34e-07	8.48e-07	Low pH
	ASV2122	p__Acidobacteriota	g__norank_f__norank_o__Acidobacteriales	-0.447111	0.203448	5.44e-08	0.0179486	Low pH
	ASV1942	p__Proteobacteria	g__unclassified_f__Xanthobacteraceae	-0.230717	0.201371	0.0070986	0.0191807	Low pH
	ASV2217	p__Gemmatimonadota	g__Gemmatimonas	-0.500753	0.26257	6.21e-10	0.00209383	Low pH
	ASV1941	p__Acidobacteriota	g__Candidatus_Solibacter	-0.474706	0.458884	6e-09	2.17e-08	Low pH
	ASV5839	p__Actinobacteriota	g__unclassified_f__Intrasporangiaceae	-0.244559	0.17123	0.00425469	0.0470667	Low pH
	ASV2127	p__Actinobacteriota	g__norank_f__norank_o__IMCC26256	-0.468224	0.374085	1.02e-08	7.84e-06	Low pH
	ASV5769	p__Actinobacteriota	g__norank_f__norank_o__Gaiellales	-0.375462	0.176042	7.22e-06	0.0411135	Low pH
	ASV914	p__Chloroflexi	g__norank_f__norank_o__norank_c__TK10	-0.448717	0.368137	4.81e-08	1.12e-05	Low pH
	ASV672	p__Chloroflexi	g__UTCFX1	-0.371404	0.292807	9.21e-06	0.000568254	Low pH
	ASV2077	p__Acidobacteriota	g__JGI_0001001-H03	-0.360676	0.31491	1.73e-05	0.00019922	Low pH
	ASV2088	p__Myxococcota	g__Anaeromyxobacter	-0.296112	0.224368	0.000488377	0.00889342	Low pH
	ASV720	p__Actinobacteriota	g__unclassified_f__Kineosporiaceae	-0.380842	0.3722	5.19e-06	8.78e-06	Low pH
	ASV1983	p__Proteobacteria	g__Rhodanobacter	-0.435206	0.363103	1.33e-07	1.5e-05	Low pH
	ASV2162	p__Planctomycetota	g__norank_f__CPla-3_termite_group	-0.420038	0.412289	3.94e-07	6.74e-07	Low pH
	ASV2126	p__Chloroflexi	g__HSB_OF53-F07	-0.313572	0.305189	0.000212776	0.000319115	Low pH
	ASV2062	p__Acidobacteriota	g__norank_f__norank_o__Acidobacteriales	-0.294256	0.233217	0.000531857	0.0064852	Low pH
	ASV2289	p__Chloroflexi	g__JG30a-KF-32	-0.339366	0.237302	5.66e-05	0.00558394	Low pH
	ASV2150	p__Chloroflexi	g__HSB_OF53-F07	-0.372995	0.333613	8.37e-06	7.68e-05	Low pH
	ASV2018	p__Acidobacteriota	g__Geothrix	-0.218302	0.184813	0.0109715	0.031882	Low pH
	ASV2054	p__Acidobacteriota	g__norank_f__norank_o__norank_c__Subgroup_5	-0.398643	0.309527	1.68e-06	0.000259126	Low pH
	ASV6493	p__Chloroflexi	g__norank_f__Anaerolineaceae	-0.27574	0.265141	0.0012079	0.00188464	Low pH
	ASV2510	p__Actinobacteriota	g__unclassified_o__Microtrichales	-0.37955	0.3591	5.62e-06	1.89e-05	Low pH
	ASV3552	p__Proteobacteria	g__norank_f__SC-I-84	-0.278396	0.24201	0.00107746	0.00468516	Low pH
	ASV6258	p__Chloroflexi	g__norank_f__Anaerolineaceae	-0.270071	0.231366	0.00153572	0.00693455	Low pH
	ASV12	p__Proteobacteria	g__Bradyrhizobium	-0.496667	-0.0189037	8.97e-10	0.827727	Low pH
	ASV117	p__Myxococcota	g__Haliangium	-0.410621	-0.14102	7.55e-07	0.102799	Low pH
	ASV36	p__Proteobacteria	g__unclassified_f__Comamonadaceae	-0.243588	-0.153488	0.00441429	0.0755133	Low pH
	ASV524	p__Bacteroidota	g__unclassified_o__Chitinophagales	-0.392818	-0.0648298	2.45e-06	0.455042	Low pH
	ASV318	p__Acidobacteriota	g__norank_f__norank_o__Subgroup_17	-0.209532	-0.0316983	0.0147262	0.715135	Low pH
	ASV71	p__Proteobacteria	g__Arenimonas	-0.518761	-0.0550611	1.15e-10	0.525895	Low pH
	ASV3078	p__Myxococcota	g__Pajaroellobacter	-0.195922	-0.0120607	0.0227649	0.889581	Low pH
	ASV777	p__Proteobacteria	g__norank_f__Micropepsaceae	-0.277537	-0.164854	0.00111819	0.0560417	Low pH
	ASV749	p__Desulfobacterota	g__norank_f__norank_o__norank_c__norank_p__Desulfobacterota	-0.220005	-0.128711	0.0103488	0.136811	Low pH
	ASV110	p__Actinobacteriota	g__Gaiella	-0.284664	-0.148006	0.000819134	0.0866885	Low pH
	ASV1126	p__Actinobacteriota	g__Conexibacter	-0.174362	-0.0168892	0.0431165	0.845844	Low pH
	ASV4877	p__Acidobacteriota	g__norank_f__Vicinamibacteraceae	-0.211125	-0.0219577	0.0139706	0.800435	Low pH
	ASV726	p__Proteobacteria	g__unclassified_f__Comamonadaceae	-0.255176	-0.138347	0.00281803	0.109554	Low pH
	ASV1226	p__Myxococcota	g__Haliangium	-0.244174	-0.122448	0.00431728	0.157124	Low pH
	ASV1089	p__Chloroflexi	g__norank_f__norank_o__S085	-0.313775	-0.0740146	0.000210657	0.393578	Low pH
	ASV910	p__Bacteroidota	g__norank_f__Chitinophagaceae	-0.284184	-0.0470929	0.000836682	0.587555	Low pH
	ASV10	p__Actinobacteriota	g__Nocardioides	-0.549432	-0.117166	5.17e-12	0.175941	Low pH
	ASV916	p__Proteobacteria	g__Massilia	-0.346885	-0.0222509	3.76e-05	0.797828	Low pH
	ASV1790	p__Proteobacteria	g__Labrys	-0.249264	-0.0233014	0.00355212	0.788502	Low pH
	ASV835	p__Actinobacteriota	g__Gaiella	-0.233471	-0.149143	0.00642572	0.0842692	Low pH
	ASV4844	p__Cyanobacteria	g__norank_f__norank_o__Chloroplast	-0.179882	-0.13643	0.0368283	0.114608	Low pH
	ASV6729	p__Acidobacteriota	g__norank_f__norank_o__norank_c__Subgroup_5	-0.320752	-0.139842	0.000148919	0.105735	Low pH
	ASV676	p__Chloroflexi	g__norank_f__norank_o__norank_c__P2-11E	-0.195858	-0.0778953	0.02281	0.36918	Low pH
	ASV9	p__Proteobacteria	g__norank_f__SC-I-84	-0.182749	-0.118919	0.0338792	0.169522	Low pH
	ASV4435	p__Acidobacteriota	g__RB41	-0.220863	-0.116805	0.010047	0.177287	Low pH
	ASV10587	p__Acidobacteriota	g__RB41	-0.278534	-0.142919	0.00107108	0.0982042	Low pH
	ASV2220	p__Bacteroidota	g__Parafilimonas	-0.307525	-0.103289	0.000285381	0.233204	Low pH
	ASV561	p__Acidobacteriota	g__Bryobacter	-0.223209	-0.107499	0.00926115	0.214604	Low pH
	ASV9269	p__Actinobacteriota	g__unclassified_f__Nocardioidaceae	-0.187387	-0.0900811	0.029532	0.298791	Low pH
	ASV56	p__Acidobacteriota	g__Bryobacter	-0.504944	-0.140861	4.23e-10	0.103193	Low pH
	ASV107	p__Acidobacteriota	g__Bryobacter	-0.545546	-0.0872844	7.8e-12	0.314105	Low pH
	ASV4562	p__Acidobacteriota	g__norank_f__norank_o__Vicinamibacterales	-0.264216	-0.120284	0.00195764	0.16464	Low pH
	ASV540	p__Chloroflexi	g__UTCFX1	-0.270568	-0.109643	0.00150404	0.205547	Low pH
	ASV1589	p__Bacteroidota	g__Edaphobaculum	-0.32758	-0.0325901	0.000105184	0.707481	Low pH
	ASV217	p__Actinobacteriota	g__Conexibacter	-0.307746	-0.0477955	0.000282367	0.581988	Low pH
	ASV41	p__Proteobacteria	g__Sphingomonas	-0.172427	-0.0769258	0.0455218	0.375186	Low pH
	ASV119	p__Actinobacteriota	g__norank_f__norank_o__Gaiellales	-0.273502	-0.127892	0.00132879	0.139347	Low pH
	ASV438	p__Chloroflexi	g__norank_f__norank_o__SBR1031	-0.366374	-0.141916	1.24e-05	0.100609	Low pH
	ASV1588	p__Planctomycetota	g__norank_f__WD2101_soil_group	-0.36283	-0.16449	1.53e-05	0.0565933	Low pH
	ASV2003	p__Acidobacteriota	g__RB41	-0.331828	-0.166359	8.44e-05	0.0538055	Low pH
	ASV1069	p__Actinobacteriota	g__norank_f__norank_o__IMCC26256	-0.32079	-0.152135	0.000148633	0.078157	Low pH
	ASV865	p__Bacteroidota	g__Parafilimonas	-0.181675	-0.00569819	0.03496	0.947703	Low pH
	ASV59	p__Chloroflexi	g__norank_f__norank_o__C0119	-0.244805	-0.0879899	0.00421508	0.310195	Low pH
	ASV647	p__Acidobacteriota	g__RB41	-0.41364	-0.0605405	6.15e-07	0.48548	Low pH
	ASV220	p__Chloroflexi	g__norank_f__norank_o__C0119	-0.281523	-0.0565917	0.000940504	0.514437	Low pH
	ASV169	p__Acidobacteriota	g__Candidatus_Koribacter	-0.340894	-0.153322	5.21e-05	0.075833	Low pH
	ASV43	p__Acidobacteriota	g__Bryobacter	-0.237264	-0.0847582	0.00559177	0.328369	Low pH
	ASV845	p__Armatimonadota	g__norank_f__Fimbriimonadaceae	-0.179236	-0.0255154	0.0375219	0.768946	Low pH
	ASV2307	p__Verrucomicrobiota	g__Candidatus_Udaeobacter	-0.313455	-0.153092	0.000213999	0.0762795	Low pH
	ASV5771	p__Actinobacteriota	g__Phycicoccus	-0.257588	-0.0675496	0.00256018	0.436306	Low pH
	ASV1620	p__Bacteroidota	g__UTBCD1	-0.325586	-0.0928987	0.000116524	0.28387	Low pH
	ASV2223	p__Bacteroidota	g__norank_f__Chitinophagaceae	-0.176525	-0.128525	0.0405528	0.137383	Low pH
	ASV518	p__Proteobacteria	g__Ellin6067	-0.336785	-0.227387	6.5e-05	0.00799542	Low pH
	ASV96	p__Proteobacteria	g__mle1-7	-0.477226	-0.378122	4.86e-09	6.14e-06	Low pH
	ASV85	p__Acidobacteriota	g__norank_f__Vicinamibacteraceae	-0.493724	-0.199275	1.17e-09	0.0204968	Low pH
	ASV259	p__Proteobacteria	g__Dokdonella	-0.292528	-0.180303	0.00057554	0.0363821	Low pH
	ASV2125	p__Acidobacteriota	g__Bryobacter	-0.225301	-0.179983	0.00860673	0.0367207	Low pH
	ASV340	p__Bacteroidota	g__norank_f__AKYH767	-0.241649	-0.222772	0.00474917	0.00940355	Low pH
	ASV1044	p__Bacteroidota	g__norank_f__AKYH767	-0.276571	-0.176758	0.00116564	0.040284	Low pH
	ASV395	p__Proteobacteria	g__MND1	-0.385159	-0.202391	3.97e-06	0.0185666	Low pH
	ASV209	p__Verrucomicrobiota	g__unclassified_f__Pedosphaeraceae	-0.305786	-0.22314	0.000310161	0.00928361	Low pH
	ASV364	p__Acidobacteriota	g__Candidatus_Solibacter	-0.312213	-0.294361	0.000227414	0.000529298	Low pH
	ASV64	p__Proteobacteria	g__Acidibacter	-0.464367	-0.299911	1.4e-08	0.000409384	Low pH
	ASV189	p__Verrucomicrobiota	g__Candidatus_Udaeobacter	-0.316442	-0.219097	0.00018469	0.0106768	Low pH
	ASV21	p__Proteobacteria	g__norank_f__A21b	-0.353945	-0.228589	2.54e-05	0.00766081	Low pH
	ASV1649	p__Acidobacteriota	g__norank_f__norank_o__Vicinamibacterales	-0.244806	-0.202139	0.00421484	0.0187165	Low pH
	ASV4557	p__Latescibacterota	g__norank_f__norank_o__norank_c__norank_p__Latescibacterota	-0.243011	-0.18743	0.0045117	0.029494	Low pH
	ASV866	p__Methylomirabilota	g__norank_f__norank_o__Rokubacteriales	-0.360873	-0.204837	1.71e-05	0.0171634	Low pH
	ASV4520	p__Actinobacteriota	g__Kitasatospora	-0.252157	-0.169477	0.00317377	0.0494054	Low pH
	ASV2190	p__Proteobacteria	g__norank_f__norank_o__Azospirillales	-0.194197	-0.180909	0.0240131	0.0357482	Low pH
	ASV69	p__Acidobacteriota	g__norank_f__norank_o__Acidobacteriales	-0.388759	-0.200674	3.17e-06	0.0196097	Low pH
	ASV277	p__Acidobacteriota	g__norank_f__norank_o__Vicinamibacterales	-0.263152	-0.169475	0.00204472	0.0494078	Low pH
	ASV4664	p__Acidobacteriota	g__norank_f__norank_o__Vicinamibacterales	-0.240527	-0.194225	0.00495328	0.0239931	Low pH
	ASV1211	p__Acidobacteriota	g__norank_f__norank_o__11-24	-0.241497	-0.201894	0.00477636	0.0188633	Low pH
	ASV1422	p__Bacteroidota	g__unclassified_o__Chitinophagales	-0.338701	-0.241276	5.86e-05	0.00481614	Low pH
	ASV942	p__Proteobacteria	g__Nitrosospira	-0.236036	-0.212502	0.00585048	0.0133451	Low pH
	ASV25	p__Proteobacteria	g__norank_f__Micropepsaceae	-0.343789	-0.292168	4.46e-05	0.000585022	Low pH
	ASV30	p__Bacteroidota	g__Flavisolibacter	-0.2741	-0.250068	0.00129546	0.00344314	Low pH
	ASV533	p__Acidobacteriota	g__norank_f__norank_o__Vicinamibacterales	-0.328092	-0.327569	0.00010244	0.000105242	Low pH
	ASV3	p__Proteobacteria	g__norank_f__SC-I-84	-0.297969	-0.282053	0.000448146	0.00091894	Low pH
	ASV54	p__Actinobacteriota	g__Blastococcus	-0.326051	-0.312386	0.000113781	0.000225492	Low pH
	ASV135	p__Proteobacteria	g__Mesorhizobium	-0.352278	-0.27033	2.79e-05	0.00151916	Low pH
	ASV996	p__Actinobacteriota	g__norank_f__norank_o__norank_c__MB-A2-108	-0.376636	-0.261089	6.72e-06	0.0022237	Low pH
	ASV131	p__Acidobacteriota	g__norank_f__norank_o__Subgroup_7	-0.405105	-0.174498	1.1e-06	0.0429512	Low pH
	ASV116	p__Acidobacteriota	g__norank_f__norank_o__Acidobacteriales	-0.319156	-0.247239	0.000161334	0.00384066	Low pH
	ASV15	p__Proteobacteria	g__Sphingomonas	-0.274021	-0.214946	0.00129983	0.0122953	Low pH
	ASV231	p__Proteobacteria	g__Bauldia	-0.338585	-0.303607	5.9e-05	0.000344027	Low pH
	ASV509	p__Acidobacteriota	g__RB41	0.081595	-0.606376	0.346806	6.5e-15	Low TC
	ASV18	p__Actinobacteriota	g__Blastococcus	0.102377	-0.334307	0.237381	7.41e-05	Low TC
	ASV636	p__Actinobacteriota	g__Rubrobacter	0.0976796	-0.262295	0.25971	0.00211747	Low TC
	ASV173	p__Actinobacteriota	g__Solirubrobacter	0.122745	-0.613408	0.156109	2.59e-15	Low TC
	ASV521	p__Myxococcota	g__unclassified_f__Myxococcaceae	0.0998091	-0.21829	0.249415	0.0109757	Low TC
	ASV553	p__Acidobacteriota	g__RB41	0.102492	-0.512154	0.236851	2.16e-10	Low TC
	ASV511	p__Actinobacteriota	g__Microlunatus	0.040575	-0.397429	0.640323	1.82e-06	Low TC
	ASV560	p__Chloroflexi	g__norank_f__norank_o__norank_c__KD4-96	0.0585918	-0.254349	0.49966	0.00291169	Low TC
	ASV68	p__Chloroflexi	g__norank_f__norank_o__norank_c__KD4-96	0.0368545	-0.200707	0.671294	0.0195892	Low TC
	ASV564	p__Actinobacteriota	g__norank_f__67-14	0.0425464	-0.17423	0.624155	0.0432772	Low TC
	ASV824	p__Methylomirabilota	g__norank_f__norank_o__Rokubacteriales	0.148118	-0.340936	0.0864483	5.2e-05	Low TC
	ASV558	p__Actinobacteriota	g__Nocardioides	0.15243	-0.36019	0.0775743	1.78e-05	Low TC
	ASV10615	p__Proteobacteria	g__norank_f__SC-I-84	0.0962965	-0.236909	0.266549	0.00566553	Low TC
	ASV740	p__Actinobacteriota	g__Actinoplanes	0.0453001	-0.29269	0.60187	0.000571307	Low TC
	ASV627	p__Actinobacteriota	g__norank_f__norank_o__Gaiellales	0.151856	-0.261198	0.0787112	0.00221393	Low TC
	ASV607	p__Actinobacteriota	g__Rubrobacter	0.0349181	-0.297682	0.687639	0.000454172	Low TC
	ASV15307	p__Entotheonellaeota	g__norank_f__Entotheonellaceae	0.117511	-0.22647	0.174665	0.00825911	Low TC
	ASV599	p__Proteobacteria	g__norank_f__Xanthobacteraceae	0.166035	-0.280973	0.0542805	0.000963367	Low TC
	ASV644	p__Bacteroidota	g__Flavisolibacter	0.0881607	-0.342393	0.309253	4.81e-05	Low TC
	ASV583	p__Acidobacteriota	g__RB41	0.00217095	-0.476352	0.980063	5.23e-09	Low TC
	ASV4677	p__Myxococcota	g__norank_f__norank_o__norank_c__bacteriap25	0.162507	-0.24428	0.059682	0.00429992	Low TC
	ASV593	p__RCP2-54	g__norank_f__norank_o__norank_c__norank_p__RCP2-54	0.0922131	-0.304548	0.287453	0.000329011	Low TC
	ASV572	p__Actinobacteriota	g__Microlunatus	0.116949	-0.329797	0.176749	9.38e-05	Low TC
	ASV759	p__Proteobacteria	g__Microvirga	0.142239	-0.232547	0.0998293	0.00664472	Low TC
	ASV542	p__Actinobacteriota	g__norank_f__67-14	0.0280779	-0.288158	0.746494	0.000701127	Low TC
	ASV773	p__Actinobacteriota	g__norank_f__norank_o__norank_c__MB-A2-108	0.105825	-0.322432	0.221869	0.000136817	Low TC
	ASV846	p__Proteobacteria	g__norank_f__norank_o__Elsterales	0.00326019	-0.425823	0.970064	2.62e-07	Low TC
	ASV87	p__Proteobacteria	g__Acidibacter	0.0308901	-0.451845	0.722097	3.78e-08	Low TC
	ASV48	p__Nitrospirota	g__Nitrospira	0.0961516	-0.608988	0.267273	4.63e-15	Low TC
	ASV5795	p__Actinobacteriota	g__norank_f__Solirubrobacteraceae	0.09598	-0.314968	0.268132	0.000198648	Low TC
	ASV1427	p__Actinobacteriota	g__norank_f__norank_o__Gaiellales	0.000220858	-0.186737	0.997972	0.0301113	Low TC
	ASV613	p__Actinobacteriota	g__Rubrobacter	0.118429	-0.407419	0.171297	9.38e-07	Low TC
	ASV594	p__Acidobacteriota	g__norank_f__norank_o__norank_c__Subgroup_11	0.0720057	-0.428735	0.406579	2.13e-07	Low TC
	ASV1081	p__Actinobacteriota	g__norank_f__67-14	0.0883523	-0.284281	0.308199	0.000833119	Low TC
	ASV746	p__Actinobacteriota	g__norank_f__norank_o__IMCC26256	0.0177053	-0.397047	0.838494	1.86e-06	Low TC
	ASV868	p__Acidobacteriota	g__norank_f__norank_o__Subgroup_17	0.0313406	-0.268826	0.718214	0.00161781	Low TC
	ASV650	p__Actinobacteriota	g__Gaiella	0.157225	-0.311861	0.0685849	0.000231344	Low TC
	ASV843	p__Proteobacteria	g__Hyphomicrobium	0.134107	-0.513675	0.120971	1.87e-10	Low TC
	ASV7676	p__Actinobacteriota	g__unclassified_f__Kineosporiaceae	0.110151	-0.282753	0.203439	0.000891135	Low TC
	ASV4466	p__Actinobacteriota	g__norank_f__norank_o__Gaiellales	0.11348	-0.210464	0.19003	0.0142801	Low TC
	ASV5410	p__Actinobacteriota	g__norank_f__norank_o__IMCC26256	0.0660351	-0.365147	0.446684	1.33e-05	Low TC
	ASV519	p__Actinobacteriota	g__Gaiella	0.0234588	-0.420301	0.787107	3.87e-07	Low TC
	ASV4698	p__Chloroflexi	g__norank_f__norank_o__norank_c__TK10	0.0660929	-0.391939	0.446285	2.59e-06	Low TC
	ASV830	p__Proteobacteria	g__Lysobacter	0.0279643	-0.291696	0.747485	0.000597701	Low TC
	ASV735	p__unclassified_k__norank_d__Bacteria	g__unclassified_k__norank_d__Bacteria	0.157828	-0.315234	0.0675163	0.000196056	Low TC
	ASV3085	p__Proteobacteria	g__MND1	0.139709	-0.288195	0.106071	0.000699937	Low TC
	ASV9926	p__Acidobacteriota	g__norank_f__norank_o__norank_c__Subgroup_25	0.024693	-0.214676	0.776194	0.0124075	Low TC
	ASV966	p__Acidobacteriota	g__unclassified_o__Vicinamibacterales	0.0610141	-0.403657	0.482067	1.21e-06	Low TC
	ASV1233	p__Actinobacteriota	g__Nocardioides	0.136381	-0.186634	0.114739	0.0302041	Low TC
	ASV5076	p__Myxococcota	g__norank_f__norank_o__norank_c__bacteriap25	0.05474	-0.351307	0.528315	2.94e-05	Low TC
	ASV1310	p__Acidobacteriota	g__norank_f__norank_o__norank_c__Subgroup_25	0.0234757	-0.254529	0.786957	0.0028911	Low TC
	ASV999	p__Bacteroidota	g__norank_f__Saprospiraceae	0.0324498	-0.308909	0.708683	0.000266976	Low TC
	ASV1004	p__Bacteroidota	g__norank_f__NS9_marine_group	0.0205965	-0.373528	0.812572	8.11e-06	Low TC
	ASV1406	p__Bacteroidota	g__Terrimonas	0.0305819	-0.277257	0.724757	0.00113173	Low TC
	ASV1073	p__Myxococcota	g__norank_f__Sandaracinaceae	0.0858348	-0.462687	0.32224	1.61e-08	Low TC
	ASV806	p__Acidobacteriota	g__norank_f__norank_o__Acidobacteriales	0.107714	-0.431161	0.21368	1.78e-07	Low TC
	ASV3259	p__Proteobacteria	g__norank_f__norank_o__211ds20	0.137243	-0.282873	0.112442	0.000886459	Low TC
	ASV5855	p__Actinobacteriota	g__norank_f__67-14	0.163179	-0.339003	0.0586192	5.77e-05	Low TC
	ASV1452	p__Latescibacterota	g__norank_f__Latescibacteraceae	0.00733532	-0.180409	0.932709	0.03627	Low TC
	ASV1697	p__Firmicutes	g__Bacillus	0.127431	-0.224403	0.140789	0.00888256	Low TC
	ASV671	p__Verrucomicrobiota	g__norank_f__Pedosphaeraceae	0.0629688	-0.438878	0.468116	1.01e-07	Low TC
	ASV4458	p__unclassified_k__norank_d__Bacteria	g__unclassified_k__norank_d__Bacteria	0.131071	-0.238105	0.129699	0.00542048	Low TC
	ASV629	p__Proteobacteria	g__unclassified_o__Burkholderiales	0.0666889	-0.353158	0.442186	2.65e-05	Low TC
	ASV4815	p__Bacteroidota	g__norank_f__env.OPS_17	0.081801	-0.16915	0.345586	0.0498523	Low TC
	ASV530	p__Proteobacteria	g__Ellin6067	0.0574959	-0.453537	0.507729	3.31e-08	Low TC
	ASV3164	p__Proteobacteria	g__norank_f__SC-I-84	0.141455	-0.411148	0.101731	7.29e-07	Low TC
	ASV3076	p__Actinobacteriota	g__CL500-29_marine_group	0.044714	-0.320575	0.606584	0.000150249	Low TC
	ASV1619	p__Firmicutes	g__Bacillus	0.098625	-0.189611	0.255104	0.0276217	Low TC
	ASV639	p__Myxococcota	g__norank_f__norank_o__norank_c__bacteriap25	0.134843	-0.316451	0.118925	0.000184605	Low TC
	ASV883	p__Proteobacteria	g__Steroidobacter	0.136218	-0.371941	0.115178	8.92e-06	Low TC
	ASV1013	p__Actinobacteriota	g__unclassified_f__Geodermatophilaceae	0.00741471	-0.437793	0.931982	1.1e-07	Low TC
	ASV677	p__Proteobacteria	g__norank_f__TRA3-20	0.122461	-0.573565	0.157078	3.57e-13	Low TC
	ASV1005	p__Armatimonadota	g__norank_f__norank_o__norank_c__norank_p__Armatimonadota	0.104479	-0.408252	0.227837	8.87e-07	Low TC
	ASV1000	p__Actinobacteriota	g__unclassified_f__Solirubrobacteraceae	0.009354	-0.372037	0.914253	8.87e-06	Low TC
	ASV934	p__Proteobacteria	g__Nordella	0.0681269	-0.227247	0.432386	0.00803511	Low TC
	ASV417	p__Planctomycetota	g__Pirellula	0.0488807	-0.408387	0.573437	8.79e-07	Low TC
	ASV622	p__Myxococcota	g__norank_f__norank_o__norank_c__bacteriap25	0.0405446	-0.378636	0.640573	5.95e-06	Low TC
	ASV867	p__Proteobacteria	g__MND1	0.0244545	-0.328328	0.778299	0.000101202	Low TC
	ASV762	p__Acidobacteriota	g__norank_f__Vicinamibacteraceae	0.020612	-0.368142	0.812434	1.12e-05	Low TC
	ASV4582	p__Acidobacteriota	g__norank_f__norank_o__Subgroup_7	0.0318425	-0.199309	0.713895	0.0204748	Low TC
	ASV884	p__Bacteroidota	g__norank_f__Saprospiraceae	0.000444029	-0.266314	0.995922	0.0017957	Low TC
	ASV620	p__Proteobacteria	g__unclassified_f__Rhizobiaceae	0.00962632	-0.186365	0.911767	0.0304472	Low TC
	ASV833	p__Proteobacteria	g__Dongia	0.113305	-0.254099	0.190716	0.00294057	Low TC
	ASV1302	p__Acidobacteriota	g__norank_f__norank_o__norank_c__Subgroup_18	0.108066	-0.25651	0.212178	0.00267269	Low TC
	ASV1769	p__Acidobacteriota	g__RB41	0.0543173	-0.269522	0.531509	0.00157147	Low TC
	ASV1855	p__Actinobacteriota	g__Gaiella	0.0361102	-0.196274	0.677559	0.0225171	Low TC
	ASV14856	p__Acidobacteriota	g__norank_f__Blastocatellaceae	0.0986307	-0.256463	0.255076	0.00267767	Low TC
	ASV2972	p__Actinobacteriota	g__Rubrobacter	0.15368	-0.278304	0.0751449	0.00108176	Low TC
	ASV565	p__unclassified_k__norank_d__Bacteria	g__unclassified_k__norank_d__Bacteria	0.0777231	-0.312666	0.370243	0.000222428	Low TC
	ASV898	p__Actinobacteriota	g__norank_f__67-14	0.160277	-0.242053	0.0633169	0.00467769	Low TC
	ASV5414	p__Proteobacteria	g__Sphingomonas	0.106371	-0.312803	0.219479	0.00022094	Low TC
	ASV9254	p__Actinobacteriota	g__Catellatospora	0.0928315	-0.249935	0.284219	0.00346094	Low TC
	ASV5629	p__Bacteroidota	g__norank_f__Chitinophagaceae	0.124941	-0.270529	0.148782	0.00150651	Low TC
	ASV673	p__Entotheonellaeota	g__norank_f__Entotheonellaceae	0.207443	-0.340876	0.0157708	5.22e-05	Low TC
	ASV568	p__Proteobacteria	g__Reyranella	0.215745	-0.425381	0.0119679	2.7e-07	Low TC
	ASV526	p__Bacteroidota	g__unclassified_f__Chitinophagaceae	0.260316	-0.341386	0.00229433	5.08e-05	Low TC
	ASV529	p__Verrucomicrobiota	g__Opitutus	0.321408	-0.404349	0.000144076	1.15e-06	Low TC
	ASV523	p__Proteobacteria	g__Steroidobacter	0.427769	-0.499463	2.28e-07	6.98e-10	Low TC
	ASV778	p__Proteobacteria	g__Skermanella	0.28251	-0.284892	0.000900703	0.000810887	Low TC
	ASV166	p__Actinobacteriota	g__Pseudonocardia	0.21347	-0.298606	0.0129203	0.000435081	Low TC
	ASV204	p__Proteobacteria	g__norank_f__TRA3-20	0.193757	-0.473935	0.0243409	6.4e-09	Low TC
	ASV701	p__Actinobacteriota	g__Solirubrobacter	0.321748	-0.411498	0.000141627	7.12e-07	Low TC
	ASV683	p__Proteobacteria	g__Dongia	0.306319	-0.368517	0.000302357	1.09e-05	Low TC
	ASV549	p__Acidobacteriota	g__norank_f__norank_o__Subgroup_7	0.218843	-0.428243	0.0107702	2.2e-07	Low TC
	ASV525	p__unclassified_k__norank_d__Bacteria	g__unclassified_k__norank_d__Bacteria	0.263993	-0.355043	0.00197564	2.39e-05	Low TC
	ASV659	p__Proteobacteria	g__Microvirga	0.318447	-0.481831	0.00016716	3.29e-09	Low TC
	ASV1802	p__Methylomirabilota	g__norank_f__norank_o__Rokubacteriales	0.246833	-0.290378	0.00390089	0.00063446	Low TC
	ASV801	p__Actinobacteriota	g__Virgisporangium	0.18321	-0.277808	0.0334243	0.00110521	Low TC
	ASV177	p__unclassified_k__norank_d__Bacteria	g__unclassified_k__norank_d__Bacteria	0.170702	-0.223964	0.0477615	0.0090202	Low TC
	ASV5394	p__Acidobacteriota	g__RB41	0.253241	-0.371974	0.00304171	8.9e-06	Low TC
	ASV588	p__Proteobacteria	g__norank_f__Xanthobacteraceae	0.440897	-0.499347	8.7e-08	7.05e-10	Low TC
	ASV803	p__Acidobacteriota	g__unclassified_o__Vicinamibacterales	0.239785	-0.337931	0.00509239	6.11e-05	Low TC
	ASV752	p__Proteobacteria	g__Nordella	0.257215	-0.359165	0.00259864	1.89e-05	Low TC
	ASV920	p__Actinobacteriota	g__unclassified_o__Microtrichales	0.361323	-0.38219	1.67e-05	4.78e-06	Low TC
	ASV705	p__Proteobacteria	g__norank_f__Micropepsaceae	0.174102	-0.334616	0.0434334	7.29e-05	Low TC
	ASV832	p__Bacteroidota	g__Flavitalea	0.294911	-0.421165	0.000516126	3.64e-07	Low TC
	ASV604	p__Actinobacteriota	g__norank_f__norank_o__Gaiellales	0.222192	-0.319418	0.00959494	0.000159235	Low TC
	ASV838	p__Proteobacteria	g__norank_f__norank_o__norank_c__Alphaproteobacteria	0.270396	-0.361266	0.00151493	1.67e-05	Low TC
	ASV1032	p__Acidobacteriota	g__norank_f__norank_o__norank_c__Subgroup_5	0.235081	-0.299689	0.00605903	0.00041366	Low TC
	ASV575	p__Proteobacteria	g__Steroidobacter	0.261883	-0.390147	0.0021532	2.9e-06	Low TC
	ASV645	p__Proteobacteria	g__norank_f__Xanthobacteraceae	0.183176	-0.281799	0.033458	0.000929184	Low TC
	ASV2911	p__Actinobacteriota	g__Rubrobacter	0.285332	-0.365765	0.000795233	1.29e-05	Low TC
	ASV1530	p__Actinobacteriota	g__norank_f__norank_o__norank_c__MB-A2-108	0.2458	-0.258318	0.00405815	0.00248642	Low TC
	ASV1074	p__Acidobacteriota	g__norank_f__norank_o__11-24	0.296316	-0.403934	0.000483782	1.18e-06	Low TC
	ASV861	p__Bacteroidota	g__norank_f__Microscillaceae	0.29851	-0.319826	0.000437034	0.00015601	Low TC
	ASV772	p__unclassified_k__norank_d__Bacteria	g__unclassified_k__norank_d__Bacteria	0.276132	-0.283893	0.00118776	0.000847516	Low TC
	ASV4536	p__Chloroflexi	g__norank_f__norank_o__norank_c__KD4-96	0.207844	-0.291932	0.0155652	0.000591344	Low TC
	ASV2949	p__Actinobacteriota	g__Rubrobacter	0.183104	-0.286485	0.0335281	0.000755524	Low TC
	ASV729	p__Acidobacteriota	g__Bryobacter	0.170301	-0.287949	0.0482941	0.00070772	Low TC
	ASV637	p__Chloroflexi	g__UTCFX1	0.174807	-0.226464	0.042578	0.00826103	Low TC
	ASV2944	p__Acidobacteriota	g__unclassified_f__Vicinamibacteraceae	0.394648	-0.462835	2.17e-06	1.59e-08	Low TC
	ASV764	p__Proteobacteria	g__Ramlibacter	0.234388	-0.257697	0.00621444	0.002549	Low TC
	ASV3159	p__Actinobacteriota	g__Nocardioides	0.264616	-0.37655	0.00192578	6.76e-06	Low TC
	ASV5431	p__Acidobacteriota	g__norank_f__norank_o__Vicinamibacterales	0.225139	-0.355957	0.00865601	2.27e-05	Low TC
	ASV903	p__unclassified_k__norank_d__Bacteria	g__unclassified_k__norank_d__Bacteria	0.180087	-0.226358	0.03661	0.00829187	Low TC
	ASV158	p__Myxococcota	g__Haliangium	0.225575	-0.351483	0.00852419	2.91e-05	Low TC
	ASV13617	p__Acidobacteriota	g__RB41	0.219855	-0.327548	0.0104024	0.000105356	Low TC
	ASV5405	p__Proteobacteria	g__unclassified_f__Xanthobacteraceae	0.231694	-0.317188	0.00685301	0.000177978	Low TC
	ASV930	p__unclassified_k__norank_d__Bacteria	g__unclassified_k__norank_d__Bacteria	0.256046	-0.259084	0.00272245	0.00241114	Low TC
	ASV513	p__Acidobacteriota	g__RB41	-0.0894629	-0.5214	0.302133	8.94e-11	Low TC
	ASV510	p__Actinobacteriota	g__Microlunatus	-0.0864783	-0.412416	0.318612	6.68e-07	Low TC
	ASV544	p__Bacteroidota	g__unclassified_f__Chitinophagaceae	-0.0996731	-0.460249	0.250064	1.95e-08	Low TC
	ASV2914	p__Proteobacteria	g__Phenylobacterium	-0.0845497	-0.459596	0.329565	2.05e-08	Low TC
	ASV4600	p__Acidobacteriota	g__norank_f__norank_o__norank_c__Subgroup_5	-0.0185713	-0.246813	0.83071	0.00390388	Low TC
	ASV731	p__Proteobacteria	g__norank_f__Xanthobacteraceae	-0.00214423	-0.308639	0.980309	0.000270482	Low TC
	ASV528	p__Acidobacteriota	g__norank_f__Vicinamibacteraceae	-0.0777214	-0.536049	0.370253	2.08e-11	Low TC
	ASV689	p__Acidobacteriota	g__norank_f__norank_o__Vicinamibacterales	-0.164789	-0.23821	0.05614	0.00539951	Low TC
	ASV573	p__Acidobacteriota	g__RB41	-0.103487	-0.367257	0.232306	1.18e-05	Low TC
	ASV514	p__unclassified_k__norank_d__Bacteria	g__unclassified_k__norank_d__Bacteria	-0.147949	-0.54252	0.0868114	1.07e-11	Low TC
	ASV223	p__Actinobacteriota	g__Kribbella	-0.0453535	-0.349835	0.601442	3.19e-05	Low TC
	ASV577	p__Proteobacteria	g__Devosia	-0.0656129	-0.473524	0.449602	6.62e-09	Low TC
	ASV515	p__Gemmatimonadota	g__norank_f__Gemmatimonadaceae	-0.0671164	-0.240237	0.43926	0.00500725	Low TC
	ASV5829	p__Planctomycetota	g__norank_f__WD2101_soil_group	-0.0017117	-0.318334	0.98428	0.000168105	Low TC
	ASV522	p__Actinobacteriota	g__norank_f__norank_o__Gaiellales	-0.0226102	-0.423698	0.794634	3.05e-07	Low TC
	ASV5664	p__Proteobacteria	g__Acidibacter	-0.148321	-0.175596	0.0860121	0.0416378	Low TC
	ASV590	p__Myxococcota	g__Haliangium	-0.0711689	-0.197593	0.412068	0.0216088	Low TC
	ASV532	p__Latescibacterota	g__norank_f__norank_o__norank_c__norank_p__Latescibacterota	-0.0159774	-0.221661	0.854072	0.00977342	Low TC
	ASV642	p__Myxococcota	g__Phaselicystis	-0.0170095	-0.392595	0.844759	2.48e-06	Low TC
	ASV1129	p__Proteobacteria	g__norank_f__SC-I-84	-0.159419	-0.329098	0.0647643	9.73e-05	Low TC
	ASV601	p__unclassified_k__norank_d__Bacteria	g__unclassified_k__norank_d__Bacteria	-0.0164533	-0.288429	0.849775	0.000692637	Low TC
	ASV5027	p__Bacteroidota	g__Chryseolinea	-0.140852	-0.288053	0.103214	0.000704425	Low TC
	ASV912	p__Acidobacteriota	g__norank_f__Vicinamibacteraceae	-0.131721	-0.276974	0.127791	0.0011456	Low TC
	ASV856	p__Actinobacteriota	g__norank_f__norank_o__IMCC26256	-0.114984	-0.264421	0.184183	0.0019412	Low TC
	ASV696	p__Acidobacteriota	g__norank_f__norank_o__norank_c__Subgroup_5	-0.154682	-0.339354	0.0732415	5.66e-05	Low TC
	ASV766	p__Actinobacteriota	g__Mycobacterium	-0.0643405	-0.46977	0.45846	9.03e-09	Low TC
	ASV157	p__Actinobacteriota	g__Streptomyces	-0.125476	-0.552461	0.147036	3.74e-12	Low TC
	ASV660	p__Actinobacteriota	g__Gaiella	-0.0941134	-0.253534	0.277593	0.00300678	Low TC
	ASV1118	p__Proteobacteria	g__unclassified_f__Oxalobacteraceae	-0.0614657	-0.527848	0.478824	4.75e-11	Low TC
	ASV951	p__Actinobacteriota	g__Nocardioides	-0.121274	-0.216065	0.161168	0.0118388	Low TC
	ASV615	p__Actinobacteriota	g__unclassified_f__Intrasporangiaceae	-0.0890328	-0.334033	0.304473	7.52e-05	Low TC
	ASV874	p__Actinobacteriota	g__Pseudonocardia	-0.0473864	-0.440457	0.585226	9e-08	Low TC
	ASV712	p__Chloroflexi	g__norank_f__Roseiflexaceae	-0.0424801	-0.316166	0.624697	0.000187227	Low TC
	ASV4484	p__Proteobacteria	g__Pedomicrobium	-0.15133	-0.216396	0.0797642	0.0117069	Low TC
	ASV2364	p__Proteobacteria	g__Allorhizobium-Neorhizobium-Pararhizobium-Rhizobium	-0.0520268	-0.323436	0.548985	0.000130023	Low TC
	ASV1112	p__Chloroflexi	g__norank_f__Anaerolineaceae	-0.0264143	-0.278688	0.761048	0.00106394	Low TC
	ASV584	p__Chloroflexi	g__norank_f__norank_o__norank_c__P2-11E	-0.0300498	-0.331689	0.729359	8.5e-05	Low TC
	ASV5463	p__Proteobacteria	g__unclassified_f__Comamonadaceae	-0.0819063	-0.419373	0.344963	4.13e-07	Low TC
	ASV621	p__Chloroflexi	g__UTCFX1	-0.0323308	-0.207309	0.709704	0.0158396	Low TC
	ASV580	p__Firmicutes	g__Sporosarcina	-0.156181	-0.494642	0.0704666	1.08e-09	Low TC
	ASV795	p__Proteobacteria	g__norank_f__norank_o__R7C24	-0.141787	-0.354919	0.100924	2.4e-05	Low TC
	ASV1108	p__Acidobacteriota	g__norank_f__norank_o__norank_c__Subgroup_5	-0.141741	-0.346821	0.101036	3.77e-05	Low TC
	ASV5469	p__Bacteroidota	g__Chryseolinea	-0.050495	-0.34968	0.560826	3.22e-05	Low TC
	ASV831	p__Proteobacteria	g__Ellin6067	-0.0317777	-0.229902	0.714453	0.00730927	Low TC
	ASV3081	p__Actinobacteriota	g__Conexibacter	-0.040392	-0.212059	0.641833	0.0135439	Low TC
	ASV4452	p__Verrucomicrobiota	g__norank_f__Pedosphaeraceae	-0.149611	-0.269334	0.0832875	0.00158386	Low TC
	ASV955	p__Actinobacteriota	g__Dactylosporangium	-0.142859	-0.318947	0.0983467	0.000163037	Low TC
	ASV872	p__Actinobacteriota	g__Conexibacter	-0.147697	-0.188229	0.0873559	0.0287963	Low TC
	ASV13785	p__Chloroflexi	g__norank_f__Roseiflexaceae	-0.0710169	-0.240604	0.41307	0.00493897	Low TC
	ASV412	p__Proteobacteria	g__Allorhizobium-Neorhizobium-Pararhizobium-Rhizobium	-0.128814	-0.408482	0.136493	8.73e-07	Low TC
	ASV711	p__Gemmatimonadota	g__norank_f__Gemmatimonadaceae	-0.00631316	-0.362021	0.942068	1.6e-05	Low TC
	ASV9702	p__Chloroflexi	g__norank_f__norank_o__norank_c__TK10	-0.0918316	-0.261916	0.289461	0.0021503	Low TC
	ASV517	p__Proteobacteria	g__Massilia	-0.0584885	-0.262034	0.500417	0.00213999	Low TC
	ASV10728	p__Acidobacteriota	g__norank_f__norank_o__norank_c__Subgroup_5	-0.152325	-0.233772	0.077782	0.0063557	Low TC
	ASV753	p__Actinobacteriota	g__norank_f__norank_o__Gaiellales	-0.152493	-0.235735	0.0774504	0.00591547	Low TC
	ASV4798	p__Actinobacteriota	g__norank_f__norank_o__IMCC26256	-0.0370808	-0.260931	0.669393	0.00223795	Low TC
	ASV589	p__Gemmatimonadota	g__norank_f__Gemmatimonadaceae	-0.127549	-0.291573	0.140419	0.000601051	Low TC
	ASV5793	p__Proteobacteria	g__Dongia	-0.0925574	-0.234233	0.28565	0.00624987	Low TC
	ASV1080	p__Actinobacteriota	g__Pseudonocardia	-0.156447	-0.426522	0.0699831	2.49e-07	Low TC
	ASV464	p__Methylomirabilota	g__norank_f__norank_o__Rokubacteriales	-0.0792395	-0.312478	0.36095	0.000224487	Low TC
	ASV991	p__Actinobacteriota	g__Nocardioides	-0.0400025	-0.314824	0.64505	0.000200062	Low TC
	ASV536	p__Proteobacteria	g__unclassified_f__Comamonadaceae	-0.136787	-0.361444	0.113651	1.65e-05	Low TC
	ASV556	p__Actinobacteriota	g__Solirubrobacter	-0.116942	-0.347651	0.176776	3.61e-05	Low TC
	ASV1144	p__Actinobacteriota	g__Actinocorallia	-0.167921	-0.30898	0.0515627	0.000266062	Low TC
	ASV697	p__Acidobacteriota	g__RB41	-0.119793	-0.354254	0.166385	2.49e-05	Low TC
	ASV670	p__Actinobacteriota	g__norank_f__norank_o__Gaiellales	-0.0977384	-0.410785	0.259421	7.47e-07	Low TC
	ASV4694	p__Proteobacteria	g__norank_f__Mitochondria	-0.121823	-0.227321	0.159268	0.00801407	Low TC
	ASV1035	p__Proteobacteria	g__norank_f__Steroidobacteraceae	-0.0521147	-0.386066	0.548309	3.75e-06	Low TC
	ASV557	p__unclassified_k__norank_d__Bacteria	g__unclassified_k__norank_d__Bacteria	-0.0103237	-0.291706	0.905403	0.000597445	Low TC
	ASV4440	p__Bacteroidota	g__norank_f__Chitinophagaceae	-0.150936	-0.257632	0.0805615	0.00255569	Low TC
	ASV4481	p__RCP2-54	g__norank_f__norank_o__norank_c__norank_p__RCP2-54	-0.0129454	-0.194904	0.881538	0.0234945	Low TC
	ASV4438	p__Proteobacteria	g__norank_f__A21b	-0.104572	-0.251097	0.227421	0.00330796	Low TC
	ASV4463	p__Acidobacteriota	g__RB41	-0.144005	-0.245079	0.0956482	0.00417133	Low TC
	ASV547	p__Actinobacteriota	g__unclassified_o__Frankiales	-0.0595618	-0.311995	0.492575	0.000229847	Low TC
	ASV2372	p__Proteobacteria	g__unclassified_f__Xanthobacteraceae	-0.144188	-0.23652	0.0952231	0.00574733	Low TC
	ASV1120	p__Actinobacteriota	g__norank_f__norank_o__norank_c__MB-A2-108	-0.119188	-0.388086	0.168549	3.31e-06	Low TC
	ASV695	p__Actinobacteriota	g__norank_f__Ilumatobacteraceae	-0.164893	-0.383779	0.0559826	4.33e-06	Low TC
	ASV4706	p__Acidobacteriota	g__norank_f__norank_o__norank_c__Subgroup_5	-0.150559	-0.316436	0.0813306	0.000184741	Low TC
	ASV926	p__Myxococcota	g__Haliangium	-0.039659	-0.288449	0.647893	0.000692013	Low TC
	ASV89	p__Proteobacteria	g__MND1	-0.166733	-0.44372	0.0532604	7.04e-08	Low TC
	ASV1217	p__Actinobacteriota	g__norank_f__norank_o__norank_c__MB-A2-108	-0.149638	-0.186579	0.0832313	0.0302531	Low TC
	ASV2582	p__Proteobacteria	g__MND1	-0.0916501	-0.279447	0.290419	0.00102954	Low TC
	ASV743	p__Actinobacteriota	g__norank_f__Sporichthyaceae	-0.120298	-0.320612	0.164591	0.000149976	Low TC
	ASV649	p__Actinobacteriota	g__Streptomyces	-0.139374	-0.488285	0.106918	1.88e-09	Low TC
	ASV4940	p__Bacteroidota	g__Parafilimonas	-0.0293144	-0.3552	0.735734	2.36e-05	Low TC
	ASV998	p__Actinobacteriota	g__Streptosporangium	-0.106166	-0.348182	0.220374	3.5e-05	Low TC
	ASV1356	p__Chloroflexi	g__norank_f__norank_o__Ardenticatenales	-0.0373343	-0.193858	0.667267	0.0242659	Low TC
	ASV2339	p__Firmicutes	g__Bacillus	-0.0671175	-0.207426	0.439252	0.0157793	Low TC
	ASV958	p__Proteobacteria	g__Microvirga	-0.103278	-0.382815	0.233258	4.6e-06	Low TC
	ASV2957	p__Proteobacteria	g__Sphingomonas	-0.0900974	-0.232118	0.298703	0.00674873	Low TC
	ASV940	p__Verrucomicrobiota	g__Ellin517	-0.0191259	-0.365499	0.825734	1.31e-05	Low TC
	ASV537	p__Acidobacteriota	g__norank_f__Vicinamibacteraceae	-0.154731	-0.323645	0.0731492	0.000128648	Low TC
	ASV675	p__Bacteroidota	g__Flavitalea	-0.15228	-0.40987	0.0778694	7.95e-07	Low TC
	ASV1699	p__Proteobacteria	g__Acidibacter	-0.0267888	-0.280975	0.757763	0.00096329	Low TC
	ASV253	p__unclassified_k__norank_d__Bacteria	g__unclassified_k__norank_d__Bacteria	-0.0301113	-0.396687	0.728827	1.91e-06	Low TC
	ASV882	p__Proteobacteria	g__Dongia	-0.149327	-0.536345	0.0838818	2.02e-11	Low TC
	ASV5642	p__Proteobacteria	g__norank_f__TRA3-20	-0.118019	-0.407502	0.172796	9.33e-07	Low TC
	ASV713	p__Actinobacteriota	g__Gaiella	-0.10655	-0.415999	0.218699	5.23e-07	Low TC
	ASV988	p__Firmicutes	g__Bacillus	-0.121452	-0.35322	0.160551	2.64e-05	Low TC
	ASV826	p__Bacteroidota	g__unclassified_o__Chitinophagales	-0.0186093	-0.233015	0.830369	0.00653306	Low TC
	ASV5657	p__Planctomycetota	g__norank_f__CPla-3_termite_group	-0.146306	-0.360288	0.0904108	1.77e-05	Low TC
	ASV608	p__Acidobacteriota	g__RB41	-0.147047	-0.435331	0.0887726	1.32e-07	Low TC
	ASV554	p__Proteobacteria	g__Rhodoplanes	-0.109465	-0.331652	0.206288	8.51e-05	Low TC
	ASV4708	p__Nitrospirota	g__Nitrospira	-0.0783554	-0.299432	0.36635	0.000418652	Low TC
	ASV4728	p__Bacteroidota	g__unclassified_f__Chitinophagaceae	-0.0556778	-0.188982	0.521263	0.0281515	Low TC
	ASV9283	p__Gemmatimonadota	g__unclassified_f__Gemmatimonadaceae	-0.134574	-0.33465	0.119672	7.27e-05	Low TC
	ASV1003	p__Proteobacteria	g__Ahniella	-0.0152568	-0.335469	0.860585	6.97e-05	Low TC
	ASV597	p__Gemmatimonadota	g__norank_f__Gemmatimonadaceae	-0.166168	-0.402651	0.0540849	1.29e-06	Low TC
	ASV9245	p__Proteobacteria	g__norank_f__Sphingomonadaceae	-0.155613	-0.245305	0.0715076	0.00413554	Low TC
	ASV567	p__Gemmatimonadota	g__norank_f__Gemmatimonadaceae	-0.0903989	-0.3902	0.297083	2.89e-06	Low TC
	ASV748	p__Proteobacteria	g__unclassified_f__Comamonadaceae	-0.124799	-0.32639	0.149249	0.000111822	Low TC
	ASV1009	p__Acidobacteriota	g__norank_f__Vicinamibacteraceae	-0.0356697	-0.432279	0.681277	1.65e-07	Low TC
	ASV9797	p__Chloroflexi	g__norank_f__norank_o__norank_c__TK10	-0.0878322	-0.415671	0.311066	5.34e-07	Low TC
	ASV1122	p__Firmicutes	g__Bacillus	-0.033756	-0.258389	0.697518	0.00247933	Low TC
	ASV699	p__Proteobacteria	g__unclassified_f__Oxalobacteraceae	-0.126705	-0.191869	0.143084	0.0257909	Low TC
	ASV664	p__Gemmatimonadota	g__norank_f__Gemmatimonadaceae	-0.131853	-0.441572	0.127406	8.27e-08	Low TC
	ASV5515	p__Actinobacteriota	g__Paenarthrobacter	-0.124748	-0.346808	0.149417	3.78e-05	Low TC
	ASV767	p__Chloroflexi	g__norank_f__norank_o__norank_c__TK10	-0.075457	-0.274325	0.384399	0.00128314	Low TC
	ASV2	p__Actinobacteriota	g__unclassified_f__Micrococcaceae	-0.216347	-0.3919	0.0117262	2.59e-06	Low TC
	ASV516	p__Actinobacteriota	g__norank_f__norank_o__Gaiellales	-0.179869	-0.277862	0.0368418	0.00110261	Low TC
	ASV91	p__Bacteroidota	g__norank_f__Chitinophagaceae	-0.191367	-0.348502	0.026189	3.44e-05	Low TC
	ASV850	p__Proteobacteria	g__Rhodoplanes	-0.173539	-0.361413	0.0441265	1.66e-05	Low TC
	ASV616	p__Proteobacteria	g__unclassified_f__Comamonadaceae	-0.171	-0.401293	0.0473679	1.41e-06	Low TC
	ASV708	p__Actinobacteriota	g__Solirubrobacter	-0.238325	-0.344853	0.0053765	4.2e-05	Low TC
	ASV1043	p__Bacteroidota	g__unclassified_f__Chitinophagaceae	-0.186066	-0.352879	0.0307195	2.69e-05	Low TC
	ASV571	p__Actinobacteriota	g__norank_f__67-14	-0.183496	-0.341173	0.0331443	5.13e-05	Low TC
	ASV703	p__Chloroflexi	g__norank_f__norank_o__norank_c__KD4-96	-0.275972	-0.296587	0.00119594	0.000477768	Low TC
	ASV617	p__Proteobacteria	g__Bradyrhizobium	-0.278384	-0.346625	0.00107805	3.82e-05	Low TC
	ASV754	p__Proteobacteria	g__Nordella	-0.209139	-0.513035	0.014918	1.99e-10	Low TC
	ASV634	p__Proteobacteria	g__Mesorhizobium	-0.311907	-0.466113	0.000230834	1.22e-08	Low TC
	ASV4543	p__Myxococcota	g__Haliangium	-0.189565	-0.451372	0.0276603	3.92e-08	Low TC
	ASV727	p__Acidobacteriota	g__norank_f__norank_o__norank_c__Subgroup_5	-0.265217	-0.360966	0.00187875	1.7e-05	Low TC
	ASV987	p__Proteobacteria	g__Reyranella	-0.346976	-0.431911	3.74e-05	1.69e-07	Low TC
	ASV1435	p__Bacteroidota	g__Puia	-0.277221	-0.329546	0.00113349	9.5e-05	Low TC
	ASV33	p__Firmicutes	g__Bacillus	-0.254905	-0.547756	0.00284842	6.18e-12	Low TC
	ASV938	p__Methylomirabilota	g__norank_f__norank_o__Rokubacteriales	-0.230984	-0.374799	0.00703071	7.51e-06	Low TC
	ASV1085	p__Acidobacteriota	g__norank_f__norank_o__Elev-16S-1166	-0.185101	-0.267975	0.0316114	0.00167616	Low TC
	ASV1037	p__Chloroflexi	g__norank_f__norank_o__S085	-0.271875	-0.322618	0.00142353	0.000135534	Low TC
	ASV7	p__Proteobacteria	g__norank_f__SC-I-84	-0.344337	-0.527571	4.32e-05	4.88e-11	Low TC
	ASV4777	p__Chloroflexi	g__norank_f__norank_o__SBR1031	-0.218988	-0.253952	0.0107166	0.00295771	Low TC
	ASV86	p__Acidobacteriota	g__norank_f__norank_o__Subgroup_2	-0.321411	-0.336917	0.000144057	6.45e-05	Low TC
	ASV1316	p__Latescibacterota	g__norank_f__norank_o__norank_c__norank_p__Latescibacterota	-0.195524	-0.228951	0.0230482	0.00756227	Low TC
	ASV585	p__Chloroflexi	g__UTCFX1	-0.232661	-0.324898	0.0066174	0.000120695	Low TC
	ASV885	p__Bacteroidota	g__Aurantisolimonas	-0.176253	-0.458209	0.0408675	2.29e-08	Low TC
	ASV614	p__Acidobacteriota	g__RB41	-0.285241	-0.382211	0.000798448	4.77e-06	Low TC
	ASV768	p__Proteobacteria	g__norank_f__Methyloligellaceae	-0.175239	-0.208563	0.0420602	0.0152031	Low TC
	ASV284	p__Verrucomicrobiota	g__Candidatus_Udaeobacter	-0.214062	-0.301616	0.0126662	0.000377924	Low TC
	ASV42	p__Verrucomicrobiota	g__ADurb.Bin063-1	-0.269767	-0.337988	0.00155546	6.09e-05	Low TC
	ASV4497	p__Proteobacteria	g__norank_f__SC-I-84	-0.23561	-0.253471	0.00594285	0.00301431	Low TC
	ASV691	p__Proteobacteria	g__norank_f__norank_o__Azospirillales	-0.340935	-0.360327	5.2e-05	1.76e-05	Low TC
	ASV961	p__Acidobacteriota	g__norank_f__norank_o__norank_c__Subgroup_25	-0.272524	-0.41657	0.00138506	5.02e-07	Low TC
	ASV598	p__Proteobacteria	g__Pseudomonas	-0.249359	-0.350309	0.00353902	3.11e-05	Low TC
	ASV313	p__Acidobacteriota	g__Bryobacter	-0.274011	-0.406868	0.00130041	9.73e-07	Low TC
	ASV562	p__Proteobacteria	g__unclassified_f__Xanthobacteraceae	-0.188636	-0.269143	0.0284462	0.00159657	Low TC
	ASV555	p__Proteobacteria	g__Acidibacter	-0.182118	-0.312054	0.0345108	0.000229179	Low TC
	ASV797	p__Actinobacteriota	g__norank_f__norank_o__Gaiellales	-0.241982	-0.343034	0.00469008	4.64e-05	Low TC
	ASV2546	p__Armatimonadota	g__norank_f__norank_o__Chthonomonadales	-0.221225	-0.362918	0.00992216	1.52e-05	Low TC
	ASV4647	p__Bacteroidota	g__norank_f__Chitinophagaceae	-0.266037	-0.280883	0.00181631	0.000967176	Low TC
	ASV409	p__Chloroflexi	g__norank_f__A4b	-0.319814	-0.331774	0.000156105	8.46e-05	Low TC
	ASV1021	p__Proteobacteria	g__norank_f__norank_o__Elsterales	-0.326456	-0.342532	0.000111443	4.77e-05	Low TC
	ASV92	p__Proteobacteria	g__norank_f__Acetobacteraceae	-0.329866	-0.375353	9.35e-05	7.26e-06	Low TC
	ASV668	p__Chloroflexi	g__norank_f__Roseiflexaceae	-0.225137	-0.304213	0.00865666	0.000334286	Low TC
	ASV921	p__Myxococcota	g__norank_f__norank_o__norank_c__bacteriap25	-0.188135	-0.394317	0.0288775	2.22e-06	Low TC
	ASV76	p__Actinobacteriota	g__norank_f__norank_o__Gaiellales	-0.292346	-0.434306	0.000580318	1.42e-07	Low TC
	ASV4835	p__Proteobacteria	g__Acidibacter	-0.203211	-0.3131	0.0180854	0.00021775	Low TC
	ASV176	p__Myxococcota	g__norank_f__Myxococcaceae	-0.263275	-0.333827	0.00203446	7.6e-05	Low TC
	ASV619	p__Acidobacteriota	g__norank_f__norank_o__11-24	-0.172686	-0.324156	0.0451933	0.000125351	Low TC
	ASV5587	p__Gemmatimonadota	g__Gemmatimonas	-0.19235	-0.376454	0.0254148	6.8e-06	Low TC
	ASV576	p__unclassified_k__norank_d__Bacteria	g__unclassified_k__norank_d__Bacteria	-0.192582	-0.351564	0.0252349	2.9e-05	Low TC
	ASV24	p__Actinobacteriota	g__unclassified_f__Nocardioidaceae	-0.207623	-0.400784	0.0156782	1.46e-06	Low TC
	ASV35	p__Acidobacteriota	g__norank_f__norank_o__Acidobacteriales	-0.273064	-0.455711	0.00135373	2.79e-08	Low TC
	ASV535	p__Acidobacteriota	g__norank_f__norank_o__Vicinamibacterales	-0.204017	-0.422247	0.0176233	3.38e-07	Low TC
	ASV45	p__Acidobacteriota	g__norank_f__norank_o__Acidobacteriales	-0.173329	-0.355789	0.0443866	2.29e-05	Low TC
	ASV194	p__Gemmatimonadota	g__Gemmatimonas	-0.209972	-0.312661	0.0145143	0.000222488	Low TC
	ASV782	p__Gemmatimonadota	g__norank_f__Gemmatimonadaceae	-0.232795	-0.321553	0.00658544	0.00014303	Low TC
	ASV1102	p__Actinobacteriota	g__norank_f__norank_o__IMCC26256	-0.310162	-0.4583	0.000251274	2.28e-08	Low TC
	ASV392	p__Actinobacteriota	g__norank_f__norank_o__Gaiellales	-0.208429	-0.484058	0.0152698	2.72e-09	Low TC
	ASV736	p__Actinobacteriota	g__norank_f__norank_o__Gaiellales	-0.204041	-0.489181	0.0176098	1.74e-09	Low TC
	ASV199	p__Proteobacteria	g__Burkholderia-Caballeronia-Paraburkholderia	-0.257478	-0.396447	0.00257146	1.94e-06	Low TC
	ASV1106	p__Chloroflexi	g__norank_f__Caldilineaceae	-0.249922	-0.351057	0.00346274	2.98e-05	Low TC
	ASV293	p__Proteobacteria	g__norank_f__norank_o__norank_c__Alphaproteobacteria	-0.219421	-0.259223	0.0105588	0.00239772	Low TC
	ASV947	p__Proteobacteria	g__norank_f__Xanthobacteraceae	-0.178927	-0.357442	0.0378568	2.08e-05	Low TC
	ASV1168	p__Verrucomicrobiota	g__Ellin517	-0.222528	-0.321386	0.00948354	0.000144237	Low TC
	ASV2614	p__Chloroflexi	g__norank_f__norank_o__norank_c__TK10	0.0268706	0.0141607	0.757047	0.87051	Undetermined
	ASV4521	p__Bacteroidota	g__Ferruginibacter	0.0984504	0.0698524	0.25595	0.420792	Undetermined
	ASV802	p__Proteobacteria	g__Reyranella	0.114417	0.0606616	0.186373	0.484606	Undetermined
	ASV3614	p__Chloroflexi	g__norank_f__norank_o__RBG-13-54-9	0.119694	0.0590802	0.166738	0.496086	Undetermined
	ASV1901	p__Acidobacteriota	g__Candidatus_Solibacter	-0.146237	0.103185	0.0905639	0.233678	Undetermined
	ASV2280	p__Proteobacteria	g__Variovorax	-0.157134	0.0520338	0.0687468	0.548931	Undetermined
	ASV1919	p__Latescibacterota	g__norank_f__norank_o__norank_c__norank_p__Latescibacterota	-0.143036	0.128801	0.0979265	0.136533	Undetermined
	ASV4640	p__Proteobacteria	g__Phenylobacterium	-0.0681298	0.0199599	0.432366	0.818263	Undetermined
	ASV4837	p__Actinobacteriota	g__norank_f__norank_o__Gaiellales	-0.0651398	0.0634455	0.452884	0.464747	Undetermined
	ASV4441	p__Acidobacteriota	g__norank_f__norank_o__Vicinamibacterales	-0.0924034	0.0635583	0.286456	0.463952	Undetermined
	ASV1101	p__Bacteroidota	g__Terrimonas	-0.16729	0.0864113	0.0524583	0.318989	Undetermined
	ASV2556	p__Bacteroidota	g__Aurantisolimonas	-0.157623	0.128142	0.0678783	0.138569	Undetermined
	ASV4914	p__Verrucomicrobiota	g__Opitutus	-0.154952	0.148311	0.0727353	0.0860342	Undetermined
	ASV4890	p__Chloroflexi	g__norank_f__Caldilineaceae	-0.103949	0.101018	0.230215	0.243696	Undetermined
	ASV4151	p__Actinobacteriota	g__Nakamurella	-0.12135	0.0352036	0.160905	0.685219	Undetermined
	ASV22	p__unclassified_k__norank_d__Bacteria	g__unclassified_k__norank_d__Bacteria	-0.159514	0.0235553	0.0646021	0.786253	Undetermined
	ASV381	p__Verrucomicrobiota	g__Lacunisphaera	0.0667804	-0.0190335	0.44156	0.826562	Undetermined
	ASV2363	p__Proteobacteria	g__Pseudomonas	0.161169	-0.0545065	0.0618422	0.530078	Undetermined
	ASV807	p__Actinobacteriota	g__norank_f__67-14	0.0640626	-0.0186316	0.460407	0.830169	Undetermined
	ASV875	p__Chloroflexi	g__norank_f__norank_o__norank_c__KD4-96	0.0374111	-0.0166086	0.666623	0.848374	Undetermined
	ASV4489	p__Verrucomicrobiota	g__norank_f__Pedosphaeraceae	0.167589	-0.0436605	0.0520321	0.615097	Undetermined
	ASV1020	p__Actinobacteriota	g__norank_f__norank_o__Gaiellales	0.160742	-0.142998	0.0625442	0.0980156	Undetermined
	ASV1973	p__Proteobacteria	g__norank_f__Xanthobacteraceae	-0.161972	-0.159222	0.0605369	0.0650993	Undetermined
	ASV11	p__Proteobacteria	g__Noviherbaspirillum	-0.145748	-0.0855898	0.0916583	0.323629	Undetermined
	ASV4491	p__Gemmatimonadota	g__norank_f__Gemmatimonadaceae	-0.0230147	-0.0118002	0.791044	0.891951	Undetermined
	ASV7318	p__Proteobacteria	g__norank_f__KF-JG30-B3	-0.163455	-0.0867245	0.0581877	0.317232	Undetermined
	ASV5442	p__Myxococcota	g__norank_f__BIrii41	-0.022842	-0.0180916	0.792576	0.83502	Undetermined
	ASV770	p__Proteobacteria	g__MND1	-0.065041	-0.0549803	0.453571	0.526504	Undetermined
	ASV4666	p__Bacteroidota	g__Terrimonas	-0.0808322	-0.0649671	0.351348	0.454086	Undetermined
	ASV6839	p__Myxococcota	g__norank_f__BIrii41	-0.100833	-0.0557722	0.244566	0.520556	Undetermined
	ASV3849	p__RCP2-54	g__norank_f__norank_o__norank_c__norank_p__RCP2-54	-0.0284768	-0.00623115	0.743017	0.942819	Undetermined
	ASV4434	p__unclassified_k__norank_d__Bacteria	g__unclassified_k__norank_d__Bacteria	-0.106525	-0.0180744	0.218809	0.835174	Undetermined
	ASV1755	p__Proteobacteria	g__Allorhizobium-Neorhizobium-Pararhizobium-Rhizobium	-0.164705	-0.15175	0.0562674	0.0789226	Undetermined
	ASV3242	p__Bacteroidota	g__Terrimonas	-0.101326	-0.0319074	0.242255	0.713338	Undetermined
	ASV305	p__Proteobacteria	g__Pseudomonas	-0.0422291	-0.0394799	0.626746	0.649378	Undetermined
	ASV5380	p__Gemmatimonadota	g__Gemmatimonas	-0.0556805	-0.0521401	0.521243	0.548114	Undetermined
	ASV5074	p__Acidobacteriota	g__norank_f__norank_o__Subgroup_12	-0.0399379	-0.0322523	0.645585	0.710377	Undetermined
	ASV4033	p__Proteobacteria	g__unclassified_f__Acetobacteraceae	-0.166201	-0.0411976	0.0540367	0.635198	Undetermined
	ASV1655	p__Myxococcota	g__Haliangium	-0.106287	-0.0875517	0.219845	0.31262	Undetermined
	ASV11549	p__Bacteroidota	g__unclassified_f__Chitinophagaceae	-0.124123	-0.0740097	0.15148	0.39361	Undetermined
	ASV10664	p__Gemmatimonadota	g__unclassified_f__Gemmatimonadaceae	-0.135428	-0.0388214	0.11732	0.654847	Undetermined
	ASV5581	p__Bacteroidota	g__Aurantisolimonas	-0.0548996	-0.0258103	0.527112	0.766352	Undetermined
	ASV16885	p__Bacteroidota	g__Ferruginibacter	-0.118217	-0.0988393	0.17207	0.254067	Undetermined
	ASV975	p__Firmicutes	g__unclassified_f__Planococcaceae	-0.105435	-0.0172094	0.223587	0.842959	Undetermined
	ASV6802	p__Chloroflexi	g__norank_f__JG30-KF-CM45	-0.154007	-0.00865493	0.0745187	0.92064	Undetermined
	ASV2235	p__Acidobacteriota	g__norank_f__norank_o__Vicinamibacterales	0.000502268	0.078371	0.995387	0.366254	Undetermined
	ASV6726	p__Proteobacteria	g__norank_f__SC-I-84	0.071976	0.0894486	0.406773	0.302211	Undetermined
	ASV4480	p__Actinobacteriota	g__norank_f__67-14	0.0336395	0.11464	0.698511	0.185512	Undetermined
	ASV4642	p__Proteobacteria	g__unclassified_f__Xanthobacteraceae	0.0112133	0.145617	0.897295	0.0919552	Undetermined
	ASV5044	p__Acidobacteriota	g__norank_f__norank_o__norank_c__Subgroup_22	0.0498786	0.0653559	0.565626	0.451383	Undetermined
	ASV1130	p__Actinobacteriota	g__Cryobacterium	0.0827867	0.133323	0.339785	0.123181	Undetermined
	ASV1616	p__Actinobacteriota	g__norank_f__67-14	-0.00830748	0.0346889	0.923816	0.689583	Undetermined
	ASV2176	p__Proteobacteria	g__unclassified_f__Xanthobacteraceae	-0.0953726	0.0958681	0.271186	0.268693	Undetermined
	ASV4448	p__Verrucomicrobiota	g__Opitutus	-0.0892477	0.140004	0.303302	0.105327	Undetermined
	ASV2989	p__Chloroflexi	g__unclassified_p__Chloroflexi	-0.0256225	0.161109	0.768004	0.0619402	Undetermined
	ASV5518	p__Proteobacteria	g__Sphingomonas	-0.0205098	0.051329	0.813346	0.554364	Undetermined
	ASV5174	p__Acidobacteriota	g__unclassified_f__Blastocatellaceae	-0.0937324	0.103813	0.279551	0.23083	Undetermined
	ASV1958	p__Desulfobacterota	g__Geobacter	-0.133453	0.147327	0.122814	0.0881592	Undetermined
	ASV4630	p__Bacteroidota	g__Terrimonas	-0.10704	0.122371	0.216578	0.157384	Undetermined
	ASV4471	p__Acidobacteriota	g__norank_f__norank_o__Vicinamibacterales	0.113197	-0.168076	0.191145	0.0513441	Undetermined
	ASV618	p__Actinobacteriota	g__norank_f__norank_o__Gaiellales	0.0259086	-0.155162	0.765488	0.0723423	Undetermined
	ASV361	p__Proteobacteria	g__Arenimonas	0.0724964	-0.136759	0.40338	0.113726	Undetermined
	ASV1195	p__Acidobacteriota	g__norank_f__norank_o__norank_c__Subgroup_5	0.0126379	-0.0919473	0.884333	0.288851	Undetermined
	ASV582	p__Proteobacteria	g__Pseudolabrys	0.0167014	-0.0755352	0.847537	0.383905	Undetermined
	ASV1132	p__Gemmatimonadota	g__norank_f__Gemmatimonadaceae	0.0277696	-0.0714151	0.749184	0.410448	Undetermined
	ASV7663	p__Acidobacteriota	g__norank_f__norank_o__Vicinamibacterales	0.0449102	-0.102677	0.605004	0.236001	Undetermined
	ASV2512	p__Bacteroidota	g__Edaphobaculum	0.0758484	-0.104003	0.381931	0.229974	Undetermined
	ASV3588	p__Actinobacteriota	g__Mycobacterium	0.0771977	-0.102356	0.373496	0.237478	Undetermined
	ASV4518	p__Actinobacteriota	g__Conexibacter	0.0379643	-0.126433	0.661994	0.143952	Undetermined
	ASV919	p__Actinobacteriota	g__Marmoricola	0.128529	-0.156981	0.137371	0.0690211	Undetermined
	ASV3207	p__Actinobacteriota	g__unclassified_f__Kineosporiaceae	0.0339089	-0.107692	0.696215	0.213776	Undetermined
	ASV1220	p__Desulfobacterota	g__norank_f__norank_o__norank_c__norank_p__Desulfobacterota	0.067138	-0.143625	0.439113	0.0965369	Undetermined
	ASV4670	p__Acidobacteriota	g__norank_f__norank_o__Vicinamibacterales	0.0607594	-0.140822	0.483901	0.103288	Undetermined
	ASV1883	p__Acidobacteriota	g__norank_f__norank_o__Vicinamibacterales	0.00588247	-0.0163986	0.946014	0.850269	Undetermined
	ASV1756	p__Actinobacteriota	g__Gaiella	0.0980119	-0.102654	0.258084	0.236108	Undetermined
	ASV4674	p__Firmicutes	g__Bacillus	0.0172992	-0.0948695	0.84215	0.273734	Undetermined
	ASV1994	p__Acidobacteriota	g__RB41	0.0478098	-0.0493657	0.581874	0.569634	Undetermined
	ASV11303	p__Bacteroidota	g__norank_f__Saprospiraceae	0.013338	-0.102809	0.877973	0.235395	Undetermined
	ASV631	p__Acidobacteriota	g__norank_f__norank_o__Vicinamibacterales	-0.0469228	-0.0981685	0.588906	0.257321	Undetermined
	ASV591	p__Acidobacteriota	g__norank_f__Vicinamibacteraceae	-0.0515253	-0.114083	0.552848	0.187669	Undetermined
	ASV858	p__Proteobacteria	g__unclassified_f__Comamonadaceae	-0.0451019	-0.11714	0.603462	0.176038	Undetermined
	ASV302	p__Firmicutes	g__unclassified_o__Bacillales	-0.0157325	-0.0615256	0.856284	0.478394	Undetermined
	ASV9734	p__Proteobacteria	g__unclassified_f__Xanthomonadaceae	-0.048011	-0.0897286	0.580285	0.300694	Undetermined
	ASV1259	p__Bacteroidota	g__norank_f__AKYH767	-0.112689	-0.156178	0.193156	0.0704715	Undetermined
	ASV4498	p__Actinobacteriota	g__Rubrobacter	-0.0844603	-0.0892445	0.330078	0.30332	Undetermined
	ASV1115	p__Acidobacteriota	g__RB41	-0.104008	-0.165543	0.229952	0.0550076	Undetermined
	ASV5058	p__Acidobacteriota	g__Bryobacter	-0.0223011	-0.0976353	0.797381	0.259927	Undetermined
	ASV1319	p__Nitrospirota	g__Nitrospira	-0.0203812	-0.137103	0.814496	0.112811	Undetermined
	ASV4475	p__Actinobacteriota	g__unclassified_f__Micromonosporaceae	-0.0642178	-0.104295	0.459319	0.228662	Undetermined
	ASV579	p__Gemmatimonadota	g__Gemmatimonas	-0.0714158	-0.101506	0.410444	0.241418	Undetermined
	ASV745	p__Proteobacteria	g__Novosphingobium	-0.114771	-0.119268	0.185004	0.168265	Undetermined
	ASV704	p__Acidobacteriota	g__norank_f__norank_o__Vicinamibacterales	-0.0576013	-0.120704	0.50695	0.163161	Undetermined
