# Supplementary material for: Land conversion to cropland homogenizes variation in soil biota, gene assemblages, and ecological strategies on local and regional scales
Source: ISME J. 2025 Dec 1;19(1):wraf264. doi: 10.1093/ismejo/wraf264 (PMC12746289; doi:10.1093/ismejo/wraf264)
Supplement: Table_S4_wraf264 [file table_s4_wraf264.xlsx]

## Sheet: Table S2
Table S4 The functional genes showed significant correlations with pH and total carbon in AS and NS.
Land use types	KO	Definition	pH	pH_pvalue	TC	TC_pvalue	Group
AS	K03569	rod shape-determining protein MreB and related proteins	0.810981	4.46224e-20	0.363278	0.000858085	High pH
	K01955	carbamoyl-phosphate synthase large subunit [EC:6.3.5.5]	0.732762	7.49841e-15	0.295704	0.00735804	High pH
	K01113	alkaline phosphatase D [EC:3.1.3.1]	0.848568	1.51229e-23	0.299045	0.0066893	High pH
	K01873	valyl-tRNA synthetase [EC:6.1.1.9]	0.487412	3.93499e-06	0.209459	0.0605583	High pH
	K06131	cardiolipin synthase A/B [EC:2.7.8.-]	0.638388	1.44293e-10	-0.243641	0.028392	High pH
	K15371	glutamate dehydrogenase [EC:1.4.1.2]	0.69989	3.59334e-13	-0.127921	0.255089	High pH
	K04090	indolepyruvate ferredoxin oxidoreductase [EC:1.2.7.8]	0.654089	3.55942e-11	0.32794	0.00280161	High pH
	K02027	multiple sugar transport system substrate-binding protein	0.519862	6.57086e-07	-0.395976	0.000253038	High pH
	K18138	multidrug efflux pump	0.368836	0.000703455	-0.365197	0.000801506	High pH
	K03695	ATP-dependent Clp protease ATP-binding subunit ClpB	0.63962	1.29657e-10	0.353247	0.0012174	High pH
	K12506	2-C-methyl-D-erythritol 4-phosphate cytidylyltransferase / 2-C-methyl-D-erythritol 2,4-cyclodiphosphate synthase [EC:2.7.7.60 4.6.1.12]	0.226092	0.0424007	0.140273	0.211657	High pH
	K03301	ATP:ADP antiporter, AAA family	0.775275	1.97262e-17	0.191781	0.086316	High pH
	K08981	putative membrane protein	0.64217	1.03756e-10	-0.28359	0.0103016	High pH
	K04077	chaperonin GroEL [EC:5.6.1.7]	0.849052	1.34555e-23	0.352064	0.00126773	High pH
	K02600	transcription termination/antitermination protein NusA	0.433476	5.29171e-05	0.0624832	0.579476	High pH
	K00111	glycerol-3-phosphate dehydrogenase [EC:1.1.5.3]	0.660121	2.03352e-11	-0.0567893	0.614566	High pH
	K15576	nitrate/nitrite transport system substrate-binding protein	0.963932	3.56664e-47	0.265632	0.0165407	High pH
	K01744	aspartate ammonia-lyase [EC:4.3.1.1]	0.657877	2.50814e-11	-0.190016	0.0893042	High pH
	K02112	F-type H+/Na+-transporting ATPase subunit beta [EC:7.1.2.2 7.2.2.1]	0.790203	1.78473e-18	0.296847	0.00712296	High pH
	K01761	methionine-gamma-lyase [EC:4.4.1.11]	0.58968	6.94496e-09	-0.0460011	0.683427	High pH
	K03568	TldD protein	0.810478	4.90492e-20	0.339235	0.00194778	High pH
	K07282	N/A	0.802223	2.22781e-19	0.281164	0.0110011	High pH
	K20035	3-(methylsulfanyl)propanoyl-CoA dehydrogenase [EC:1.3.99.41]	0.723987	2.22376e-14	0.205611	0.0655531	High pH
	K03781	catalase [EC:1.11.1.6]	0.86672	1.40605e-25	0.0634383	0.573681	High pH
	K00065	2-dehydro-3-deoxy-D-gluconate 5-dehydrogenase [EC:1.1.1.127]	0.698105	4.36803e-13	-0.102519	0.362437	High pH
	K07483	transposase	0.438967	4.14192e-05	0.388901	0.00033316	High pH
	K01007	pyruvate, water dikinase [EC:2.7.9.2]	0.808113	7.62452e-20	0.0561341	0.618662	High pH
	K13482	xanthine dehydrogenase large subunit [EC:1.17.1.4]	0.584886	9.82728e-09	0.513952	9.23056e-07	High pH
	K01999	branched-chain amino acid transport system substrate-binding protein	0.632584	2.3727e-10	0.356041	0.00110564	High pH
	K17837	metallo-beta-lactamase class B [EC:3.5.2.6]	0.405911	0.000170162	-0.116505	0.300303	High pH
	K03070	preprotein translocase subunit SecA [EC:7.4.2.8]	0.520886	6.19136e-07	0.113492	0.313062	High pH
	K15975	glyoxalase family protein	0.419109	9.85049e-05	0.354229	0.001177	High pH
	K01537	P-type Ca2+ transporter type 2C [EC:7.2.2.10]	0.699618	3.70209e-13	0.671633	6.73901e-12	High pH
	K10979	DNA end-binding protein Ku	0.373821	0.000586843	0.337176	0.00208334	High pH
	K02002	glycine betaine/proline transport system substrate-binding protein	0.84212	6.89012e-23	-0.108532	0.334818	High pH
	K02044	phosphonate transport system substrate-binding protein	0.926052	3.55826e-35	0.211352	0.0582168	High pH
	K01937	CTP synthase [EC:6.3.4.2]	0.613316	1.15101e-09	0.172085	0.124494	High pH
	K01182	oligo-1,6-glucosidase [EC:3.2.1.10]	0.576787	1.74457e-08	-0.0459946	0.68347	High pH
	K01687	dihydroxy-acid dehydratase [EC:4.2.1.9]	0.675809	4.45911e-12	0.126893	0.258958	High pH
	K01560	2-haloacid dehalogenase [EC:3.8.1.2]	0.495017	2.62948e-06	0.361355	0.000918414	High pH
	K00252	glutaryl-CoA dehydrogenase [EC:1.3.8.6]	0.584635	1.00061e-08	0.450279	2.46718e-05	High pH
	K09014	Fe-S cluster assembly protein SufB	0.652484	4.12235e-11	0.401905	0.000199987	High pH
	K09786	uncharacterized protein	0.3507	0.00132808	-0.220078	0.0483597	High pH
	K02358	elongation factor Tu	0.708876	1.31576e-13	0.0887922	0.43054	High pH
	K12339	S-sulfo-L-cysteine synthase (O-acetyl-L-serine-dependent) [EC:2.5.1.144]	0.405723	0.000171468	-0.2639	0.0172869	High pH
	K07161	uncharacterized protein	0.870212	5.28274e-26	0.346574	0.00152685	High pH
	K00341	NADH-quinone oxidoreductase subunit L [EC:7.1.1.2]	0.689006	1.15594e-12	-0.0182419	0.87159	High pH
	K11069	spermidine/putrescine transport system substrate-binding protein	0.566592	3.51536e-08	0.552576	8.86976e-08	High pH
	K16014	ATP-binding cassette, subfamily C, bacterial CydCD	0.526882	4.35167e-07	0.376927	0.000523405	High pH
	K03338	5-dehydro-2-deoxygluconokinase [EC:2.7.1.92]	0.906209	2.88757e-31	0.209765	0.060175	High pH
	K18351	two-component system, OmpR family, sensor histidine kinase VanS [EC:2.7.13.3]	0.46006	1.55277e-05	-0.431896	5.67371e-05	High pH
	K03324	phosphate:Na+ symporter	0.282562	0.0105932	-0.0684778	0.543563	High pH
	K05516	curved DNA-binding protein	0.483303	4.87307e-06	-0.204203	0.0674621	High pH
	K01649	2-isopropylmalate synthase [EC:2.3.3.13]	0.79512	7.74803e-19	-0.0174441	0.877161	High pH
	K06888	uncharacterized protein	0.35968	0.000974052	0.312041	0.00456977	High pH
	K02051	NitT/TauT family transport system substrate-binding protein	0.734217	6.23576e-15	-0.0545926	0.628345	High pH
	K15521	D-inositol-3-phosphate glycosyltransferase [EC:2.4.1.250]	0.271721	0.0141341	-0.180831	0.106195	High pH
	K06215	pyridoxal 5'-phosphate synthase pdxS subunit [EC:4.3.3.6]	0.537704	2.26303e-07	0.483477	4.8295e-06	High pH
	K00027	malate dehydrogenase (oxaloacetate-decarboxylating) [EC:1.1.1.38]	0.665039	1.27625e-11	0.469866	9.62122e-06	High pH
	K02045	sulfate/thiosulfate transport system ATP-binding protein [EC:7.3.2.3]	0.673603	5.55059e-12	0.339015	0.00196187	High pH
	K15512	benzoyl-CoA 2,3-epoxidase subunit B [EC:1.14.13.208]	0.435099	4.9243e-05	-0.0377646	0.737837	High pH
	K01799	maleate isomerase [EC:5.2.1.1]	0.877344	6.53347e-27	0.0116573	0.917734	High pH
	K00782	L-lactate dehydrogenase complex protein LldG	0.437369	4.44995e-05	0.151457	0.177102	High pH
	K07182	CBS domain-containing protein	0.825615	2.49904e-21	0.551795	9.3272e-08	High pH
	K03924	MoxR-like ATPase [EC:3.6.3.-]	0.613673	1.11886e-09	-0.278801	0.0117222	High pH
	K00822	beta-alanine--pyruvate transaminase [EC:2.6.1.18]	0.495917	2.50534e-06	0.172134	0.124387	High pH
	K00088	IMP dehydrogenase [EC:1.1.1.205]	0.335828	0.00217659	-0.27567	0.0127406	High pH
	K01845	glutamate-1-semialdehyde 2,1-aminomutase [EC:5.4.3.8]	0.565363	3.81913e-08	0.514407	8.99439e-07	High pH
	K20814	Pup amidohydrolase [EC:3.5.1.119]	0.751632	6.22261e-16	0.220682	0.0477321	High pH
	K21401	menaquinone-9 beta-reductase [EC:1.3.99.38]	0.673231	5.7584e-12	-0.0963598	0.392135	High pH
	K03518	aerobic carbon-monoxide dehydrogenase small subunit [EC:1.2.5.3]	0.813696	2.66477e-20	0.534881	2.68977e-07	High pH
	K19244	alanine dehydrogenase [EC:1.4.1.1]	0.697532	4.6488e-13	0.551993	9.20891e-08	High pH
	K00483	4-hydroxyphenylacetate 3-monooxygenase [EC:1.14.14.9]	0.550138	1.03742e-07	-0.182578	0.102805	High pH
	K02552	menaquinone-specific isochorismate synthase [EC:5.4.4.2]	0.532741	3.063e-07	-0.0176179	0.875947	High pH
	K00066	GDP-mannose 6-dehydrogenase [EC:1.1.1.132]	0.582227	1.18859e-08	0.199617	0.0739928	High pH
	K02010	iron(III) transport system ATP-binding protein [EC:7.2.2.7]	0.913712	1.24175e-32	0.017772	0.874871	High pH
	K01990	ABC-2 type transport system ATP-binding protein	0.332743	0.0024043	0.238601	0.0319435	High pH
	K12574	ribonuclease J [EC:3.1.-.-]	0.532455	3.11653e-07	0.373411	0.000595716	High pH
	K06400	site-specific DNA recombinase	0.711902	9.30019e-14	0.518866	6.96159e-07	High pH
	K15513	benzoyl-CoA-dihydrodiol lyase [EC:4.1.2.44]	0.30692	0.00532066	0.0782173	0.487633	High pH
	K00164	2-oxoglutarate dehydrogenase E1 component [EC:1.2.4.2]	0.278315	0.0118756	0.072632	0.519329	High pH
	K00053	ketol-acid reductoisomerase [EC:1.1.1.86]	0.706873	1.65144e-13	-0.16239	0.147499	High pH
	K00042	2-hydroxy-3-oxopropionate reductase [EC:1.1.1.60]	0.881	2.12703e-27	0.18967	0.0898993	High pH
	K02036	phosphate transport system ATP-binding protein [EC:7.3.2.1]	0.719711	3.72099e-14	0.471326	8.94829e-06	High pH
	K00337	NADH-quinone oxidoreductase subunit H [EC:7.1.1.2]	0.615378	9.76988e-10	-0.0333507	0.767556	High pH
	K01703	3-isopropylmalate/(R)-2-methylmalate dehydratase large subunit [EC:4.2.1.33 4.2.1.35]	0.7879	2.6181e-18	-0.00529766	0.962562	High pH
	K07552	MFS transporter, DHA1 family, multidrug resistance protein	0.40102	0.000207193	0.0906515	0.420911	High pH
	K00609	aspartate carbamoyltransferase catalytic subunit [EC:2.1.3.2]	0.698427	4.21705e-13	0.200275	0.0730261	High pH
	K00104	glycolate oxidase [EC:1.1.3.15]	0.864354	2.68671e-25	-0.0208088	0.853709	High pH
	K00003	homoserine dehydrogenase [EC:1.1.1.3]	0.668269	9.35264e-12	0.322891	0.00328171	High pH
	K09694	lipooligosaccharide transport system permease protein	0.74416	1.71104e-15	0.182009	0.103899	High pH
	K02906	large subunit ribosomal protein L3	0.367752	0.000731451	-0.342489	0.00174971	High pH
	K02030	polar amino acid transport system substrate-binding protein	0.453335	2.13807e-05	0.274332	0.0131987	High pH
	K03699	magnesium and cobalt exporter, CNNM family	0.513893	9.2618e-07	-0.336122	0.00215594	High pH
	K07238	zinc transporter, ZIP family	0.664584	1.33285e-11	0.294172	0.00768385	High pH
	K10112	multiple sugar transport system ATP-binding protein [EC:7.5.2.-]	0.609835	1.51379e-09	0.455304	1.94831e-05	High pH
	K02440	glycerol uptake facilitator protein	0.411917	0.000133059	0.392824	0.000286255	High pH
	K00789	S-adenosylmethionine synthetase [EC:2.5.1.6]	0.351008	0.00131425	0.182792	0.102396	High pH
	K01721	nitrile hydratase subunit alpha [EC:4.2.1.84]	0.85768	1.56647e-24	0.258497	0.0198026	High pH
	K01420	CRP/FNR family transcriptional regulator, anaerobic regulatory protein	0.33985	0.00190885	-0.259544	0.0192922	High pH
	K01840	phosphomannomutase [EC:5.4.2.8]	0.413349	0.000125394	0.0451358	0.689073	High pH
	K02035	peptide/nickel transport system substrate-binding protein	0.770776	3.9261e-17	0.118819	0.29074	High pH
	K00303	sarcosine oxidase, subunit beta [EC:1.5.3.24 1.5.3.1]	0.7081	1.43707e-13	0.496033	2.48975e-06	High pH
	K16937	thiosulfate dehydrogenase (quinone) large subunit [EC:1.8.5.2]	0.296248	0.00724527	-0.103713	0.356845	High pH
	K01903	succinyl-CoA synthetase beta subunit [EC:6.2.1.5]	0.494394	2.71882e-06	0.244795	0.0276271	High pH
	K00096	glycerol-1-phosphate dehydrogenase [NAD(P)+] [EC:1.1.1.261]	0.603394	2.49177e-09	0.0451123	0.689227	High pH
	K01848	methylmalonyl-CoA mutase, N-terminal domain [EC:5.4.99.2]	0.703694	2.35924e-13	0.481419	5.37028e-06	High pH
	K02886	large subunit ribosomal protein L2	0.710811	1.05455e-13	0.0207927	0.853821	High pH
	K05813	sn-glycerol 3-phosphate transport system substrate-binding protein	0.651192	4.63675e-11	0.0199505	0.85968	High pH
	K00768	nicotinate-nucleotide--dimethylbenzimidazole phosphoribosyltransferase [EC:2.4.2.21]	0.406785	0.000164227	0.0786316	0.485324	High pH
	K11473	glycolate oxidase iron-sulfur subunit	0.541421	1.79833e-07	-0.334289	0.00228764	High pH
	K13571	proteasome accessory factor A [EC:6.3.1.19]	0.798454	4.3431e-19	0.222085	0.0462991	High pH
	K00175	2-oxoglutarate/2-oxoacid ferredoxin oxidoreductase subunit beta [EC:1.2.7.3 1.2.7.11]	0.7296	1.11476e-14	0.590752	6.42119e-09	High pH
	K03111	single-strand DNA-binding protein	0.253481	0.0224127	-0.117814	0.294871	High pH
	K13282	cyanophycinase [EC:3.4.15.6]	0.735385	5.37256e-15	-0.091253	0.417823	High pH
	K01998	branched-chain amino acid transport system permease protein	0.675475	4.60998e-12	0.345893	0.00156211	High pH
	K05772	tungstate transport system substrate-binding protein	0.442767	3.48745e-05	0.280637	0.0111586	High pH
	K01858	myo-inositol-1-phosphate synthase [EC:5.5.1.4]	0.638456	1.43448e-10	0.367413	0.000740427	High pH
	K08602	oligoendopeptidase F [EC:3.4.24.-]	0.708765	1.33252e-13	-0.0316815	0.778885	High pH
	K03628	transcription termination factor Rho	0.742563	2.11438e-15	0.024616	0.827325	High pH
	K00450	gentisate 1,2-dioxygenase [EC:1.13.11.4]	0.613443	1.13946e-09	0.0320019	0.776707	High pH
	K01039	glutaconate CoA-transferase, subunit A [EC:2.8.3.12]	0.587698	8.02204e-09	0.494694	2.6755e-06	High pH
	K03531	cell division protein FtsZ	0.650279	5.03679e-11	0.479938	5.79398e-06	High pH
	K15583	oligopeptide transport system ATP-binding protein	0.828985	1.2387e-21	0.0897963	0.425324	High pH
	K18682	ribonucrease Y [EC:3.1.-.-]	0.687114	1.40887e-12	0.331285	0.00251923	High pH
	K02988	small subunit ribosomal protein S5	0.587403	8.19599e-09	0.0634682	0.5735	High pH
	K03040	DNA-directed RNA polymerase subunit alpha [EC:2.7.7.6]	0.523799	5.22092e-07	0.0799863	0.477812	High pH
	K06016	beta-ureidopropionase / N-carbamoyl-L-amino-acid hydrolase [EC:3.5.1.6 3.5.1.87]	0.530726	3.45878e-07	0.431567	5.75642e-05	High pH
	K01653	acetolactate synthase I/III small subunit [EC:2.2.1.6]	0.694395	6.52339e-13	-0.177165	0.113594	High pH
	K00239	succinate dehydrogenase flavoprotein subunit [EC:1.3.5.1]	0.711217	1.00644e-13	-0.0137889	0.902759	High pH
	K00830	alanine-glyoxylate transaminase / serine-glyoxylate transaminase / serine-pyruvate transaminase [EC:2.6.1.44 2.6.1.45 2.6.1.51]	0.525688	4.67057e-07	-0.023603	0.834328	High pH
	K01487	guanine deaminase [EC:3.5.4.3]	0.416699	0.00010903	0.30066	0.00638575	High pH
	K00809	deoxyhypusine synthase [EC:2.5.1.46]	0.562868	4.51411e-08	-0.0425108	0.706307	High pH
	K13598	two-component system, NtrC family, nitrogen regulation sensor histidine kinase NtrY [EC:2.7.13.3]	0.785636	3.79814e-18	0.0668157	0.55341	High pH
	K01470	creatinine amidohydrolase [EC:3.5.2.10]	0.637642	1.53907e-10	0.16628	0.137913	High pH
	K07006	uncharacterized protein	0.65026	5.04525e-11	0.358442	0.00101712	High pH
	K00166	2-oxoisovalerate dehydrogenase E1 component alpha subunit [EC:1.2.4.4]	0.298137	0.00686539	-0.184401	0.0993577	High pH
	K10027	phytoene desaturase [EC:1.3.99.26 1.3.99.28 1.3.99.29 1.3.99.31]	0.668456	9.18547e-12	-0.0338591	0.764115	High pH
	K03321	sulfate permease, SulP family	0.600323	3.14805e-09	0.506621	1.39478e-06	High pH
	K09461	anthraniloyl-CoA monooxygenase [EC:1.14.13.40]	0.699272	3.84508e-13	0.246685	0.0264129	High pH
	K02011	iron(III) transport system permease protein	0.878046	5.2824e-27	-0.0597372	0.596284	High pH
	K07001	NTE family protein	0.775738	1.8359e-17	0.395882	0.000253977	High pH
	K00376	nitrous-oxide reductase [EC:1.7.2.4]	0.338916	0.00196824	0.141151	0.208784	High pH
	K10552	fructose transport system substrate-binding protein	0.618826	7.40779e-10	0.373927	0.000584567	High pH
	K07112	uncharacterized protein	0.595156	4.63913e-09	0.281536	0.0108913	High pH
	K03392	aminocarboxymuconate-semialdehyde decarboxylase [EC:4.1.1.45]	0.67988	2.96237e-12	-0.0932964	0.407429	High pH
	K01669	deoxyribodipyrimidine photo-lyase [EC:4.1.99.3]	0.534817	2.70029e-07	0.227771	0.040851	High pH
	K02933	large subunit ribosomal protein L6	0.338563	0.00199111	0.0731977	0.516072	High pH
	K03727	ATP-dependent RNA helicase HelY [EC:3.6.4.-]	0.528639	3.91942e-07	-0.0719869	0.523056	High pH
	K03496	chromosome partitioning protein	0.443336	3.39826e-05	0.134495	0.231271	High pH
	K13796	tricarballylate dehydrogenase	0.831321	7.54664e-22	-0.0497523	0.659152	High pH
	K02470	DNA gyrase subunit B [EC:5.6.2.2]	0.499168	2.10146e-06	0.152417	0.174343	High pH
	K01869	leucyl-tRNA synthetase [EC:6.1.1.4]	0.558914	5.8672e-08	0.32575	0.00300155	High pH
	K13993	HSP20 family protein	0.675174	4.75034e-12	0.394307	0.000270155	High pH
	K00823	4-aminobutyrate aminotransferase [EC:2.6.1.19]	0.768329	5.67158e-17	0.503451	1.66236e-06	High pH
	K00052	3-isopropylmalate dehydrogenase [EC:1.1.1.85]	0.683497	2.04834e-12	0.0622292	0.581022	High pH
	K02931	large subunit ribosomal protein L5	0.478806	6.13865e-06	-0.132597	0.237984	High pH
	K03696	ATP-dependent Clp protease ATP-binding subunit ClpC	0.706803	1.66453e-13	0.483339	4.86397e-06	High pH
	K04043	molecular chaperone DnaK	0.709507	1.22439e-13	0.18951	0.0901752	High pH
	K10234	alpha-glucoside transport system permease protein	0.482838	4.99171e-06	-0.286635	0.00947852	High pH
	K01585	arginine decarboxylase [EC:4.1.1.19]	0.533619	2.90426e-07	-0.267529	0.0157557	High pH
	K14733	limonene 1,2-monooxygenase [EC:1.14.13.107]	0.345847	0.00156455	-0.31253	0.00450318	High pH
	K01996	branched-chain amino acid transport system ATP-binding protein	0.465119	1.21526e-05	0.254819	0.0216895	High pH
	K02878	large subunit ribosomal protein L16	0.595892	4.39141e-09	0.0989138	0.379648	High pH
	K03284	magnesium transporter	0.750981	6.8057e-16	0.327794	0.00281455	High pH
	K03798	cell division protease FtsH [EC:3.4.24.-]	0.727543	1.43861e-14	0.588192	7.73961e-09	High pH
	K03799	heat shock protein HtpX [EC:3.4.24.-]	0.729279	1.16018e-14	0.35699	0.00106985	High pH
	K00019	3-hydroxybutyrate dehydrogenase [EC:1.1.1.30]	0.683482	2.05163e-12	0.288867	0.00891222	High pH
	K00958	sulfate adenylyltransferase [EC:2.7.7.4]	0.728981	1.204e-14	0.585058	9.70689e-09	High pH
	K13896	microcin C transport system ATP-binding protein	0.490353	3.37094e-06	0.374082	0.000581266	High pH
	K00548	5-methyltetrahydrofolate--homocysteine methyltransferase [EC:2.1.1.13]	0.470959	9.11301e-06	-0.243591	0.0284249	High pH
	K06929	uncharacterized protein	0.596369	4.238e-09	-0.189562	0.0900849	High pH
	K00024	malate dehydrogenase [EC:1.1.1.37]	0.657752	2.53756e-11	-0.147222	0.189667	High pH
	K16877	2-furoyl-CoA dehydrogenase large subunit [EC:1.3.99.8]	0.414479	0.000119637	0.360221	0.000955773	High pH
	K07793	putative tricarboxylic transport membrane protein	0.955893	8.64633e-44	0.0382441	0.734631	High pH
	K01533	P-type Cu2+ transporter [EC:7.2.2.9]	0.87598	9.84236e-27	0.158962	0.156351	High pH
	K00803	alkyldihydroxyacetonephosphate synthase [EC:2.5.1.26]	0.741431	2.45451e-15	0.161885	0.148777	High pH
	K17285	methanethiol oxidase [EC:1.8.3.4]	0.758614	2.34005e-16	0.413064	0.000126887	High pH
	K06207	GTP-binding protein	0.420695	9.20985e-05	0.0071005	0.949837	High pH
	K03669	membrane glycosyltransferase [EC:2.4.1.-]	0.343225	0.00170752	-0.270612	0.0145483	High pH
	K03119	taurine dioxygenase [EC:1.14.11.17]	0.508691	1.24255e-06	-0.134137	0.232527	High pH
	K11072	spermidine/putrescine transport system ATP-binding protein [EC:7.6.2.11]	0.686598	1.48668e-12	0.477156	6.67574e-06	High pH
	K01995	branched-chain amino acid transport system ATP-binding protein	0.36202	0.000897141	0.306186	0.00543684	High pH
	K00505	tyrosinase [EC:1.14.18.1]	0.650781	4.8128e-11	0.498516	2.17724e-06	High pH
	K00381	sulfite reductase (NADPH) hemoprotein beta-component [EC:1.8.1.2]	0.653191	3.86455e-11	0.368672	0.000707633	High pH
	K03744	LemA protein	0.364041	0.000835165	0.128035	0.254662	High pH
	K01638	malate synthase [EC:2.3.3.9]	0.618543	7.57894e-10	0.437055	4.51294e-05	High pH
	K17734	serine protease AprX [EC:3.4.21.-]	0.577736	1.63239e-08	0.182369	0.103206	High pH
	K01561	haloacetate dehalogenase [EC:3.8.1.3]	0.832164	6.29911e-22	0.106841	0.342443	High pH
	K01619	deoxyribose-phosphate aldolase [EC:4.1.2.4]	0.348091	0.00145082	0.182555	0.102849	High pH
	K01950	NAD+ synthase (glutamine-hydrolysing) [EC:6.3.5.1]	0.31656	0.00398685	0.211855	0.0576073	High pH
	K00854	xylulokinase [EC:2.7.1.17]	0.529498	3.72307e-07	0.0374786	0.739752	High pH
	K00382	dihydrolipoamide dehydrogenase [EC:1.8.1.4]	0.571277	2.55514e-08	0.163527	0.144646	High pH
	K00764	amidophosphoribosyltransferase [EC:2.4.2.14]	0.396072	0.000252086	-0.173412	0.121574	High pH
	K02952	small subunit ribosomal protein S13	0.653666	3.70004e-11	0.188044	0.0927396	High pH
	K01689	enolase [EC:4.2.1.11]	0.570497	2.69557e-08	0.535429	2.60144e-07	High pH
	K01693	imidazoleglycerol-phosphate dehydratase [EC:4.2.1.19]	0.748897	9.04823e-16	-0.0618552	0.583301	High pH
	K07323	phospholipid transport system substrate-binding protein	0.455371	1.94211e-05	-0.320022	0.00358617	High pH
	K06889	uncharacterized protein	0.648142	6.10629e-11	0.352287	0.00125811	High pH
	K18929	L-lactate dehydrogenase complex protein LldF	0.805417	1.2513e-19	0.22795	0.040688	High pH
	K01424	L-asparaginase [EC:3.5.1.1]	0.561219	5.03803e-08	-0.384392	0.000395738	High pH
	K00331	NADH-quinone oxidoreductase subunit B [EC:7.1.1.2]	0.790415	1.72251e-18	0.156183	0.163813	High pH
	K00975	glucose-1-phosphate adenylyltransferase [EC:2.7.7.27]	0.714373	6.98345e-14	0.040054	0.72257	High pH
	K00620	glutamate N-acetyltransferase / amino-acid N-acetyltransferase [EC:2.3.1.35 2.3.1.1]	0.54949	1.08128e-07	-0.288534	0.00899478	High pH
	K06994	putative drug exporter of the RND superfamily	0.580895	1.30649e-08	0.434536	5.04888e-05	High pH
	K06200	carbon starvation protein	0.79759	5.05102e-19	0.324631	0.00310856	High pH
	K03432	proteasome alpha subunit [EC:3.4.25.1]	0.738074	3.80216e-15	0.283901	0.0102146	High pH
	K11717	cysteine desulfurase / selenocysteine lyase [EC:2.8.1.7 4.4.1.16]	0.530705	3.46317e-07	0.479861	5.81662e-06	High pH
	K01011	thiosulfate/3-mercaptopyruvate sulfurtransferase [EC:2.8.1.1 2.8.1.2]	0.412123	0.000131933	-0.119806	0.286724	High pH
	K04069	pyruvate formate lyase activating enzyme [EC:1.97.1.4]	0.800976	2.78316e-19	0.627442	3.65518e-10	High pH
	K14652	3,4-dihydroxy 2-butanone 4-phosphate synthase / GTP cyclohydrolase II [EC:4.1.99.12 3.5.4.25]	0.766894	7.02234e-17	0.275877	0.0126711	High pH
	K18902	multidrug efflux pump	0.41914	9.83759e-05	-0.0166734	0.882549	High pH
	K00362	nitrite reductase (NADH) large subunit [EC:1.7.1.15]	0.719202	3.95368e-14	-0.34063	0.00186052	High pH
	K07588	GTPase [EC:3.6.5.-]	0.438811	4.17117e-05	0.11718	0.297495	High pH
	K14393	cation/acetate symporter	0.948924	2.48473e-41	0.118403	0.292445	High pH
	K12508	feruloyl-CoA synthase [EC:6.2.1.34]	0.247416	0.0259555	0.222088	0.0462963	High pH
	K09121	pyridinium-3,5-bisthiocarboxylic acid mononucleotide nickel chelatase [EC:4.99.1.12]	0.58007	1.38502e-08	-0.245919	0.0268994	High pH
	K03333	cholesterol oxidase [EC:1.1.3.6]	0.522095	5.76936e-07	0.440862	3.80257e-05	High pH
	K01816	hydroxypyruvate isomerase [EC:5.3.1.22]	0.484471	4.58696e-06	0.322392	0.00333303	High pH
	K05606	methylmalonyl-CoA/ethylmalonyl-CoA epimerase [EC:5.1.99.1]	0.487916	3.83242e-06	0.237894	0.0324703	High pH
	K00428	cytochrome c peroxidase [EC:1.11.1.5]	0.590596	6.49488e-09	0.0448454	0.690973	High pH
	K01577	oxalyl-CoA decarboxylase [EC:4.1.1.8]	0.247788	0.0257253	0.129827	0.248016	High pH
	K03665	GTPase	0.545962	1.35285e-07	-0.312991	0.00444132	High pH
	K00948	ribose-phosphate pyrophosphokinase [EC:2.7.6.1]	0.336005	0.00216414	-0.00871513	0.93845	High pH
	K07045	uncharacterized protein	0.896201	1.30045e-29	0.204482	0.0670803	High pH
	K01712	urocanate hydratase [EC:4.2.1.49]	0.66431	1.36817e-11	0.374539	0.00057158	High pH
	K08483	phosphoenolpyruvate-protein phosphotransferase (PTS system enzyme I) [EC:2.7.3.9]	0.531751	3.25172e-07	-0.204382	0.0672167	High pH
	K07080	uncharacterized protein	0.932212	1.29131e-36	0.160416	0.15255	High pH
	K04102	4,5-dihydroxyphthalate decarboxylase [EC:4.1.1.55]	0.692947	7.61669e-13	-0.0797493	0.479121	High pH
	K01464	dihydropyrimidinase [EC:3.5.2.2]	0.908243	1.26364e-31	0.229804	0.0390366	High pH
	K01915	glutamine synthetase [EC:6.3.1.2]	0.757832	2.6153e-16	0.526996	4.32219e-07	High pH
	K01581	ornithine decarboxylase [EC:4.1.1.17]	0.53242	3.12308e-07	0.203246	0.0687854	High pH
	K03701	excinuclease ABC subunit A	0.502434	1.75805e-06	0.376656	0.00052868	High pH
	K06915	DNA double-strand break repair helicase HerA and related ATPase	0.863935	3.00969e-25	0.10715	0.341041	High pH
	K02935	large subunit ribosomal protein L7/L12	0.307706	0.00519869	-0.108063	0.33692	High pH
	K00001	alcohol dehydrogenase [EC:1.1.1.1]	0.648285	6.0281e-11	0.404252	0.000181981	High pH
	K02182	carnitine-CoA ligase [EC:6.2.1.48]	0.667579	9.99811e-12	-0.0712378	0.527401	High pH
	K00058	D-3-phosphoglycerate dehydrogenase / 2-oxoglutarate reductase [EC:1.1.1.95 1.1.1.399]	0.881332	1.91721e-27	0.00330162	0.976663	High pH
	K00114	alcohol dehydrogenase (cytochrome c) [EC:1.1.2.8]	0.325776	0.0029991	0.0839025	0.456453	High pH
	K00864	glycerol kinase [EC:2.7.1.30]	0.425843	7.38728e-05	0.305003	0.00562869	High pH
	K02584	Nif-specific regulatory protein	0.896202	1.29995e-29	0.200732	0.0723606	High pH
	K05815	sn-glycerol 3-phosphate transport system permease protein	0.511846	1.04028e-06	-0.0204266	0.856367	High pH
	K21148	[CysO sulfur-carrier protein]-thiocarboxylate-dependent cysteine synthase [EC:2.5.1.113]	0.435797	4.7737e-05	0.417958	0.000103408	High pH
	K10562	rhamnose transport system ATP-binding protein [EC:7.5.2.-]	0.756519	3.14906e-16	-0.13441	0.231568	High pH
	K00343	NADH-quinone oxidoreductase subunit N [EC:7.1.1.2]	0.347709	0.00146963	0.0676006	0.548749	High pH
	K05814	sn-glycerol 3-phosphate transport system permease protein	0.483852	4.73673e-06	-0.0110248	0.922183	High pH
	K02768	fructose PTS system EIIA component [EC:2.7.1.202]	0.807233	8.96906e-20	0.418164	0.000102513	High pH
	K03738	aldehyde:ferredoxin oxidoreductase [EC:1.2.7.5]	0.909124	8.78417e-32	0.332173	0.00244865	High pH
	K00372	assimilatory nitrate reductase catalytic subunit [EC:1.7.99.-]	0.768457	5.5642e-17	-0.0409994	0.716297	High pH
	K03702	excinuclease ABC subunit B	0.569217	2.94166e-08	0.212492	0.0568437	High pH
	K03090	RNA polymerase sigma-B factor	0.429949	6.17993e-05	0.333775	0.00232585	High pH
	K00074	3-hydroxybutyryl-CoA dehydrogenase [EC:1.1.1.157]	0.452398	2.23441e-05	0.0276692	0.806302	High pH
	K06015	N-acyl-D-amino-acid deacylase [EC:3.5.1.81]	0.765594	8.51133e-17	-0.0671971	0.551143	High pH
	K03455	monovalent cation:H+ antiporter-2, CPA2 family	0.869135	7.16601e-26	-0.0194646	0.863064	High pH
	K14338	cytochrome P450 / NADPH-cytochrome P450 reductase [EC:1.14.14.1 1.6.2.4]	0.307934	0.00516391	0.0902337	0.423064	High pH
	K03596	GTP-binding protein LepA	0.652132	4.25665e-11	0.165358	0.140141	High pH
	K00333	NADH-quinone oxidoreductase subunit D [EC:7.1.1.2]	0.822539	4.68131e-21	0.339823	0.00191057	High pH
	K00962	polyribonucleotide nucleotidyltransferase [EC:2.7.7.8]	0.536517	2.43411e-07	0.136236	0.225232	High pH
	K00850	6-phosphofructokinase 1 [EC:2.7.1.11]	0.835211	3.25031e-22	0.0731444	0.516378	High pH
	K02867	large subunit ribosomal protein L11	0.572181	2.40123e-08	-0.214039	0.0550208	High pH
	K01661	naphthoate synthase [EC:4.1.3.36]	0.776317	1.67813e-17	0.443874	3.31576e-05	High pH
	K03787	5'/3'-nucleotidase [EC:3.1.3.5 3.1.3.6]	0.688539	1.21387e-12	-0.192674	0.0848334	High pH
	K15987	K(+)-stimulated pyrophosphate-energized sodium pump [EC:7.1.3.2]	0.599468	3.35807e-09	0.187	0.0945989	High pH
	K18382	NAD+-dependent secondary alcohol dehydrogenase Adh1 [EC:1.1.1.-]	0.610216	1.46932e-09	0.454589	2.01538e-05	High pH
	K01066	acetyl esterase [EC:3.1.1.-]	0.624002	4.85876e-10	-0.271765	0.0141179	High pH
	K01595	phosphoenolpyruvate carboxylase [EC:4.1.1.31]	0.358057	0.00103089	-0.313712	0.004346	High pH
	K01902	succinyl-CoA synthetase alpha subunit [EC:6.2.1.5]	0.555179	7.49266e-08	0.0639576	0.570543	High pH
	K01283	peptidyl-dipeptidase A [EC:3.4.15.1]	0.656599	2.8242e-11	0.22807	0.0405795	High pH
	K00030	isocitrate dehydrogenase (NAD+) [EC:1.1.1.41]	0.703624	2.37787e-13	0.214344	0.0546681	High pH
	K14083	trimethylamine---corrinoid protein Co-methyltransferase [EC:2.1.1.250]	0.665894	1.17589e-11	0.207378	0.0632192	High pH
	K02003	putative ABC transport system ATP-binding protein	0.590084	6.74299e-09	0.133899	0.233366	High pH
	K00342	NADH-quinone oxidoreductase subunit M [EC:7.1.1.2]	0.755774	3.49698e-16	0.126094	0.261993	High pH
	K02232	adenosylcobyric acid synthase [EC:6.3.5.10]	0.453816	2.09019e-05	-0.32224	0.00334876	High pH
	K12941	aminobenzoyl-glutamate utilization protein B	0.792914	1.12977e-18	0.132788	0.237301	High pH
	K01912	phenylacetate-CoA ligase [EC:6.2.1.30]	0.754915	3.94496e-16	0.118012	0.294052	High pH
	K07114	Ca-activated chloride channel homolog	0.510334	1.13298e-06	-0.145821	0.193962	High pH
	K07053	3',5'-nucleoside bisphosphate phosphatase [EC:3.1.3.97]	0.414606	0.000119006	0.16589	0.138852	High pH
	K07180	serine protein kinase	0.583603	1.0774e-08	-0.131522	0.241842	High pH
	K00266	glutamate synthase (NADPH) small chain [EC:1.4.1.13]	0.413135	0.000126512	0.171711	0.125327	High pH
	K02519	translation initiation factor IF-2	0.348734	0.00141966	0.0804386	0.475318	High pH
	K00612	carbamoyltransferase [EC:2.1.3.-]	0.529855	3.64443e-07	-0.0209892	0.852455	High pH
	K08691	malyl-CoA/(S)-citramalyl-CoA lyase [EC:4.1.3.24 4.1.3.25]	0.863177	3.69092e-25	0.107598	0.339016	High pH
	K02057	simple sugar transport system permease protein	0.543152	1.61417e-07	0.315063	0.00417219	High pH
	K03336	3D-(3,5/4)-trihydroxycyclohexane-1,2-dione acylhydrolase (decyclizing) [EC:3.7.1.22]	0.772564	2.99235e-17	0.227387	0.0412012	High pH
	K00257	acyl-ACP dehydrogenase [EC:1.3.99.-]	0.554014	8.08201e-08	0.147235	0.189629	High pH
	K02450	general secretion pathway protein A	0.845208	3.36111e-23	0.0195525	0.862452	High pH
	K04477	putative hydrolase	0.766532	7.41046e-17	-0.0528296	0.639496	High pH
	K01911	o-succinylbenzoate---CoA ligase [EC:6.2.1.26]	0.563351	4.37085e-08	0.252612	0.0228933	High pH
	K01951	GMP synthase (glutamine-hydrolysing) [EC:6.3.5.2]	0.353406	0.0012108	-0.12383	0.270724	High pH
	K03043	DNA-directed RNA polymerase subunit beta [EC:2.7.7.6]	0.657622	2.56847e-11	0.0565044	0.616346	High pH
	K03711	Fur family transcriptional regulator, ferric uptake regulator	0.458478	1.67518e-05	0.037851	0.73726	High pH
	K03499	trk/ktr system potassium uptake protein	0.762584	1.32199e-16	0.112461	0.317509	High pH
	K11960	urea transport system permease protein	0.820706	6.76615e-21	0.282448	0.0106259	High pH
	K10823	oligopeptide transport system ATP-binding protein	0.723659	2.31415e-14	0.202132	0.0703516	High pH
	K03551	holliday junction DNA helicase RuvB [EC:5.6.2.4]	0.694691	6.31928e-13	0.0713656	0.526658	High pH
	K11645	fructose-bisphosphate aldolase, class I [EC:4.1.2.13]	0.546392	1.31659e-07	-0.167742	0.134436	High pH
	K11071	spermidine/putrescine transport system permease protein	0.608427	1.68962e-09	0.551294	9.63264e-08	High pH
	K07240	chromate transporter	0.656523	2.84407e-11	0.507572	1.32277e-06	High pH
	K04485	DNA repair protein RadA/Sms	0.426605	7.14778e-05	0.0619487	0.582731	High pH
	K01938	formate--tetrahydrofolate ligase [EC:6.3.4.3]	0.797422	5.20094e-19	0.350474	0.00133832	High pH
	K00134	glyceraldehyde 3-phosphate dehydrogenase (phosphorylating) [EC:1.2.1.12]	0.40349	0.000187658	-0.22984	0.0390058	High pH
	K10206	LL-diaminopimelate aminotransferase [EC:2.6.1.83]	0.517344	7.60088e-07	0.391902	0.000296695	High pH
	K00446	catechol 2,3-dioxygenase [EC:1.13.11.2]	0.395909	0.000253705	0.3949	0.000263954	High pH
	K01997	branched-chain amino acid transport system permease protein	0.566008	3.6567e-08	0.169058	0.131362	High pH
	K00758	thymidine phosphorylase [EC:2.4.2.4]	0.460139	1.54693e-05	0.346684	0.00152119	High pH
	K05878	phosphoenolpyruvate---glycerone phosphotransferase subunit DhaK [EC:2.7.1.121]	0.775095	2.02838e-17	0.462422	1.38555e-05	High pH
	K01724	4a-hydroxytetrahydrobiopterin dehydratase [EC:4.2.1.96]	0.612849	1.19429e-09	0.0904405	0.421997	High pH
	K01608	tartronate-semialdehyde synthase [EC:4.1.1.47]	0.641109	1.13863e-10	0.47631	6.96823e-06	High pH
	K13688	cyclic beta-1,2-glucan synthetase [EC:2.4.1.-]	0.791929	1.33487e-18	0.0206477	0.854829	High pH
	K11263	acetyl-CoA/propionyl-CoA carboxylase, biotin carboxylase, biotin carboxyl carrier protein [EC:6.4.1.2 6.4.1.3 6.3.4.14]	0.408125	0.000155497	0.048658	0.666198	High pH
	K00700	1,4-alpha-glucan branching enzyme [EC:2.4.1.18]	0.45592	1.89224e-05	-0.00838163	0.940801	High pH
	K03466	DNA segregation ATPase FtsK/SpoIIIE, S-DNA-T family	0.235868	0.0340204	0.00924725	0.9347	High pH
	K03802	cyanophycin synthetase [EC:6.3.2.29 6.3.2.30]	0.721314	3.07155e-14	-0.0787443	0.484696	High pH
	K15635	2,3-bisphosphoglycerate-independent phosphoglycerate mutase [EC:5.4.2.12]	0.752188	5.76305e-16	0.380579	0.000456872	High pH
	K06937	glycerol dibiphytanyl glycerol tetraether/macrocyclic archaeol synthase	0.732765	7.49515e-15	0.26016	0.0189967	High pH
	K02950	small subunit ribosomal protein S12	0.568401	3.10968e-08	0.0293861	0.794539	High pH
	K00117	quinoprotein glucose dehydrogenase [EC:1.1.5.2]	0.467799	1.0656e-05	-0.302932	0.00597916	High pH
	K01455	formamidase [EC:3.5.1.49]	0.904089	6.69591e-31	0.145231	0.195793	High pH
	K00526	ribonucleoside-diphosphate reductase beta chain [EC:1.17.4.1]	0.285073	0.00989314	0.0746489	0.507765	High pH
	K07147	methionine sulfoxide reductase catalytic subunit [EC:1.8.-.-]	0.528223	4.01801e-07	0.0277293	0.80589	High pH
	K07303	isoquinoline 1-oxidoreductase subunit beta [EC:1.3.99.16]	0.578982	1.49556e-08	0.393665	0.000277017	High pH
	K02864	large subunit ribosomal protein L10	0.385141	0.000384647	-0.288087	0.00910649	High pH
	K00335	NADH-quinone oxidoreductase subunit F [EC:7.1.1.2]	0.487807	3.85449e-06	0.0611543	0.587583	High pH
	K02948	small subunit ribosomal protein S11	0.69458	6.39495e-13	0.272337	0.0139086	High pH
	K13693	glucosyl-3-phosphoglycerate synthase [EC:2.4.1.266]	0.772613	2.96991e-17	-0.0962504	0.392675	High pH
	K09695	lipooligosaccharide transport system ATP-binding protein	0.855299	2.875e-24	0.238017	0.0323778	High pH
	K01881	prolyl-tRNA synthetase [EC:6.1.1.15]	0.267888	0.0156107	0.00453683	0.967936	High pH
	K02058	simple sugar transport system substrate-binding protein	0.824157	3.37013e-21	0.388687	0.000335918	High pH
	K02548	1,4-dihydroxy-2-naphthoate polyprenyltransferase [EC:2.5.1.74]	0.787324	2.8791e-18	0.0576159	0.609415	High pH
	K02434	aspartyl-tRNA(Asn)/glutamyl-tRNA(Gln) amidotransferase subunit B [EC:6.3.5.6 6.3.5.7]	0.547661	1.21489e-07	0.327021	0.00288407	High pH
	K05879	phosphoenolpyruvate---glycerone phosphotransferase subunit DhaL [EC:2.7.1.121]	0.782363	6.45323e-18	0.448234	2.71316e-05	High pH
	K10747	DNA ligase 1 [EC:6.5.1.1 6.5.1.6 6.5.1.7]	0.535933	2.5226e-07	0.326343	0.00294619	High pH
	K11939	inner membrane transporter RhtA	0.364957	0.00080839	-0.155507	0.165668	High pH
	K09969	general L-amino acid transport system substrate-binding protein	0.466698	1.12486e-05	0.252403	0.0230107	High pH
	K00549	5-methyltetrahydropteroyltriglutamate--homocysteine methyltransferase [EC:2.1.1.14]	0.864637	2.48788e-25	0.263583	0.0174262	High pH
	K00600	glycine hydroxymethyltransferase [EC:2.1.2.1]	0.699608	3.7064e-13	-0.134252	0.232123	High pH
	K02371	enoyl-[acyl-carrier protein] reductase II [EC:1.3.1.9]	0.855453	2.76534e-24	0.219422	0.04905	High pH
	K01880	glycyl-tRNA synthetase [EC:6.1.1.14]	0.547276	1.24491e-07	-0.124778	0.267048	High pH
	K00805	N/A	0.437899	4.34549e-05	-0.134458	0.2314	High pH
	K02551	2-succinyl-5-enolpyruvyl-6-hydroxy-3-cyclohexene-1-carboxylate synthase [EC:2.2.1.9]	0.694599	6.38247e-13	0.185087	0.0980824	High pH
	K07048	phosphotriesterase-related protein	0.878321	4.85796e-27	0.234141	0.0353909	High pH
	K00867	type I pantothenate kinase [EC:2.7.1.33]	0.538528	2.1511e-07	-0.44882	2.6404e-05	High pH
	K00525	ribonucleoside-diphosphate reductase alpha chain [EC:1.17.4.1]	0.450379	2.4557e-05	-0.0179834	0.873395	High pH
	K02046	sulfate/thiosulfate transport system permease protein	0.643055	9.5988e-11	0.342036	0.00177616	High pH
	K03317	concentrative nucleoside transporter, CNT family	0.233087	0.0362495	-0.0569241	0.613725	High pH
	K02986	small subunit ribosomal protein S4	0.480541	5.61776e-06	-0.316285	0.00402036	High pH
	K07032	uncharacterized protein	0.734143	6.29424e-15	0.435399	4.85912e-05	High pH
	K07068	uncharacterized protein	0.553738	8.2279e-08	0.00668003	0.952804	High pH
	K00102	D-lactate dehydrogenase (cytochrome) [EC:1.1.2.4]	0.848665	1.47725e-23	0.0476859	0.672483	High pH
	K01474	N-methylhydantoinase B [EC:3.5.2.14]	0.855202	2.94683e-24	-0.04413	0.695659	High pH
	K17686	P-type Cu+ transporter [EC:7.2.2.8]	0.69185	8.56027e-13	-0.248073	0.02555	High pH
	K01697	cystathionine beta-synthase [EC:4.2.1.22]	0.413382	0.000125222	-0.056591	0.615805	High pH
	K02012	iron(III) transport system substrate-binding protein	0.861694	5.48504e-25	0.0970235	0.388867	High pH
	K14447	ethylmalonyl-CoA mutase [EC:5.4.99.63]	0.713368	7.84911e-14	0.28028	0.0112664	High pH
	K01607	4-carboxymuconolactone decarboxylase [EC:4.1.1.44]	0.81003	5.3352e-20	0.324329	0.00313803	High pH
	K06902	MFS transporter, UMF1 family	0.789076	2.15421e-18	-0.154931	0.167259	High pH
	K02469	DNA gyrase subunit A [EC:5.6.2.2]	0.448483	2.68202e-05	-0.00745742	0.947319	High pH
	K07246	tartrate dehydrogenase/decarboxylase / D-malate dehydrogenase [EC:1.1.1.93 4.1.1.73 1.1.1.83]	0.623039	5.25855e-10	-0.364921	0.00080944	High pH
	K06990	MEMO1 family protein	0.733505	6.82547e-15	0.423284	8.24695e-05	High pH
	K08167	MFS transporter, DHA2 family, multidrug resistance protein	0.809115	6.3295e-20	0.0206976	0.854482	High pH
	K11961	urea transport system permease protein	0.795608	7.12308e-19	0.290289	0.00856703	High pH
	K02881	large subunit ribosomal protein L18	0.387994	0.000344968	-0.0351173	0.755619	High pH
	K04768	acetoin utilization protein AcuC	0.616881	8.66326e-10	0.436518	4.62253e-05	High pH
	K02056	simple sugar transport system ATP-binding protein [EC:7.5.2.-]	0.746443	1.26086e-15	0.370194	0.000669766	High pH
	K07004	uncharacterized protein	0.827571	1.66587e-21	0.0911417	0.418393	High pH
	K03719	Lrp/AsnC family transcriptional regulator, leucine-responsive regulatory protein	0.294342	0.00764704	-0.0638407	0.571248	High pH
	K11959	urea transport system substrate-binding protein	0.939399	1.77427e-38	0.168834	0.131879	High pH
	K02047	sulfate/thiosulfate transport system permease protein	0.717567	4.80005e-14	0.25958	0.0192746	High pH
	K02823	dihydroorotate dehydrogenase electron transfer subunit	0.43894	4.14699e-05	0.42043	9.31415e-05	High pH
	K00174	2-oxoglutarate/2-oxoacid ferredoxin oxidoreductase subunit alpha [EC:1.2.7.3 1.2.7.11]	0.663052	1.54215e-11	0.613643	1.12151e-09	High pH
	K02863	large subunit ribosomal protein L1	0.560878	5.15308e-08	-0.15311	0.172367	High pH
	K10439	ribose transport system substrate-binding protein	0.584204	1.03205e-08	-0.490054	3.42448e-06	High pH
	K03337	5-deoxy-glucuronate isomerase [EC:5.3.1.30]	0.708263	1.41075e-13	-0.0311638	0.782409	High pH
	K03335	inosose dehydratase [EC:4.2.1.44]	0.728325	1.30602e-14	0.0576681	0.609091	High pH
	K00130	betaine-aldehyde dehydrogenase [EC:1.2.1.8]	0.533733	2.88432e-07	0.462275	1.39548e-05	High pH
	K03519	aerobic carbon-monoxide dehydrogenase medium subunit [EC:1.2.5.3]	0.776381	1.66143e-17	0.57286	2.2914e-08	High pH
	K03046	DNA-directed RNA polymerase subunit beta' [EC:2.7.7.6]	0.645698	7.59606e-11	0.161614	0.149468	High pH
	K01940	argininosuccinate synthase [EC:6.3.4.5]	0.627085	3.76514e-10	-0.313093	0.00442769	High pH
	K00479	glycine betaine monooxygenase A [EC:1.14.13.251]	0.606918	1.89969e-09	0.300513	0.00641277	High pH
	K16786	energy-coupling factor transport system ATP-binding protein [EC:7.-.-.-]	0.365655	0.000788523	-0.131525	0.241834	High pH
	K00123	formate dehydrogenase major subunit [EC:1.17.1.9]	0.359973	0.000964098	-0.212493	0.0568424	High pH
	K02342	DNA polymerase III subunit epsilon [EC:2.7.7.7]	0.550515	1.01267e-07	-0.0518925	0.645456	High pH
	K07486	transposase	0.696853	5.00459e-13	0.627128	3.75187e-10	High pH
	K02945	small subunit ribosomal protein S1	0.481438	5.36492e-06	-0.0730391	0.516984	High pH
	K01805	xylose isomerase [EC:5.3.1.5]	0.686097	1.56602e-12	-0.0338913	0.763897	High pH
	K00966	mannose-1-phosphate guanylyltransferase [EC:2.7.7.13]	0.782348	6.46899e-18	0.367719	0.00073234	High pH
	K07577	putative mRNA 3-end processing factor	0.218984	0.0495146	0.17612	0.115774	High pH
	K07058	membrane protein	0.323974	0.00317298	-0.0751549	0.504884	High pH
	K02433	aspartyl-tRNA(Asn)/glutamyl-tRNA(Gln) amidotransferase subunit A [EC:6.3.5.6 6.3.5.7]	0.70195	2.86344e-13	0.189011	0.0910422	High pH
	K08999	uncharacterized protein	0.540012	1.96273e-07	0.167442	0.135143	High pH
	K18928	L-lactate dehydrogenase complex protein LldE	0.729031	1.19653e-14	0.157223	0.160989	High pH
	K14446	crotonyl-CoA carboxylase/reductase [EC:1.3.1.85]	0.829427	1.12852e-21	0.402537	0.000194985	High pH
	K03124	transcription initiation factor TFIIB	0.679592	3.04987e-12	0.378737	0.000489399	High pH
	K02304	N/A	0.258926	0.0195921	0.0415742	0.712492	High pH
	K00605	aminomethyltransferase [EC:2.1.2.10]	0.684985	1.75721e-12	0.606449	1.96992e-09	High pH
	K03644	lipoyl synthase [EC:2.8.1.8]	0.264128	0.017187	-0.060087	0.594131	High pH
	K06877	DEAD/DEAH box helicase domain-containing protein	0.743314	1.91461e-15	0.298654	0.00676457	High pH
	K21430	aldose sugar dehydrogenase [EC:1.1.5.-]	0.868608	8.31062e-26	0.0778394	0.489745	High pH
	K00978	glucose-1-phosphate cytidylyltransferase [EC:2.7.7.33]	0.385609	0.000377865	0.0762947	0.498427	High pH
	K02111	F-type H+/Na+-transporting ATPase subunit alpha [EC:7.1.2.2 7.2.2.1]	0.789552	1.98973e-18	0.178473	0.11091	High pH
	K06415	stage V sporulation protein R	0.423391	8.20907e-05	-0.263085	0.0176478	High pH
	K01768	adenylate cyclase [EC:4.6.1.1]	0.810983	4.4604e-20	0.487522	3.91237e-06	High pH
	K07442	tRNA (adenine57-N1/adenine58-N1)-methyltransferase catalytic subunit [EC:2.1.1.219 2.1.1.220]	0.76012	1.88664e-16	-0.119614	0.2875	High pH
	K07222	putative flavoprotein involved in K+ transport	0.66864	9.02267e-12	0.558973	5.84446e-08	High pH
	K14415	tRNA-splicing ligase RtcB (3'-phosphate/5'-hydroxy nucleic acid ligase) [EC:6.5.1.8]	0.872801	2.51033e-26	0.110308	0.326922	High pH
	K02355	elongation factor G	0.622845	5.34263e-10	0.152414	0.17435	High pH
	K11779	FO synthase [EC:2.5.1.147 4.3.1.32]	0.703785	2.33534e-13	0.581934	1.21363e-08	High pH
	K01647	citrate synthase [EC:2.3.3.1]	0.818568	1.03427e-20	0.170699	0.127604	High pH
	K10220	4-oxalmesaconate hydratase [EC:4.2.1.83]	0.578353	1.5632e-08	-0.160426	0.152522	High pH
	K12410	NAD-dependent deacetylase [EC:2.3.1.286]	0.627427	3.6596e-10	0.626976	3.79959e-10	High pH
	K01126	glycerophosphoryl diester phosphodiesterase [EC:3.1.4.46]	0.735962	4.99038e-15	-0.150816	0.178966	High pH
	K02303	uroporphyrin-III C-methyltransferase [EC:2.1.1.107]	0.256915	0.0205963	0.239095	0.0315792	High pH
	K02510	4-hydroxy-2-oxoheptanedioate aldolase [EC:4.1.2.52]	0.778745	1.14735e-17	-0.246335	0.026634	High pH
	K00951	GTP pyrophosphokinase [EC:2.7.6.5]	0.739818	3.03161e-15	-0.000968293	0.993155	High pH
	K03723	transcription-repair coupling factor (superfamily II helicase) [EC:5.6.2.4]	0.38104	0.000449054	0.293398	0.00785318	High pH
	K07028	uncharacterized protein	0.781016	8.00535e-18	0.31778	0.00384135	High pH
	K01681	aconitate hydratase [EC:4.2.1.3]	0.644176	8.69391e-11	-0.279628	0.0114652	High pH
	K02283	pilus assembly protein CpaF [EC:7.4.2.8]	0.361124	0.000925891	-0.0033715	0.976169	High pH
	K07088	N/A	0.828082	1.49716e-21	0.218595	0.0499309	High pH
	K00244	succinate dehydrogenase flavoprotein subunit [EC:1.3.5.1]	0.9515	3.38164e-42	0.245381	0.0272456	High pH
	K00140	malonate-semialdehyde dehydrogenase (acetylating) / methylmalonate-semialdehyde dehydrogenase [EC:1.2.1.18 1.2.1.27]	0.593194	5.36529e-09	0.343723	0.00167946	High pH
	K00179	indolepyruvate ferredoxin oxidoreductase, alpha subunit [EC:1.2.7.8]	0.778987	1.10439e-17	0.299016	0.00669484	High pH
	K03553	recombination protein RecA	0.636745	1.66288e-10	-0.184966	0.0983072	High pH
	K10441	ribose transport system ATP-binding protein [EC:7.5.2.7]	0.694322	6.575e-13	-0.413743	0.000123357	High pH
	K01907	acetoacetyl-CoA synthetase [EC:6.2.1.16]	0.622742	5.38811e-10	-0.200369	0.0728887	High pH
	K01551	arsenite/tail-anchored protein-transporting ATPase [EC:7.3.2.7 7.3.-.-]	0.778309	1.22892e-17	-0.0171051	0.87953	High pH
	K13525	transitional endoplasmic reticulum ATPase	0.684356	1.87502e-12	-0.138526	0.217458	High pH
	K03526	(E)-4-hydroxy-3-methylbut-2-enyl-diphosphate synthase [EC:1.17.7.1 1.17.7.3]	0.498153	2.22046e-06	0.473241	8.13229e-06	High pH
	K10440	ribose transport system permease protein	0.540358	1.92101e-07	-0.518094	7.2793e-07	High pH
	K01425	glutaminase [EC:3.5.1.2]	0.877806	5.68095e-27	0.475339	7.31836e-06	High pH
	K02048	sulfate/thiosulfate transport system substrate-binding protein	0.754437	4.21752e-16	0.279279	0.0115733	High pH
	K07787	copper/silver efflux system protein	0.602317	2.70548e-09	0.239923	0.0309774	High pH
	K03530	DNA-binding protein HU-beta	0.586628	8.66827e-09	0.168162	0.133447	High pH
	K18235	virginiamycin B lyase [EC:4.2.99.-]	0.779794	9.72144e-18	0.38928	0.000328342	High pH
	K01081	5'-nucleotidase [EC:3.1.3.5]	0.795995	6.66328e-19	-0.2018	0.0708235	High pH
	K09118	uncharacterized protein	0.832335	6.07184e-22	-0.0194615	0.863086	High pH
	K01488	adenosine deaminase [EC:3.5.4.4]	0.229823	0.0390201	0.177399	0.113109	High pH
	K01431	beta-ureidopropionase [EC:3.5.1.6]	0.884645	6.69177e-28	0.194521	0.081834	High pH
	K01251	adenosylhomocysteinase [EC:3.13.2.1]	0.753836	4.58605e-16	0.115729	0.303556	High pH
	K07301	cation:H+ antiporter	0.417636	0.000104818	0.041998	0.709691	High pH
	K01676	fumarate hydratase, class I [EC:4.2.1.2]	0.471436	8.89918e-06	0.184004	0.100101	High pH
	K10232	alpha-glucoside transport system substrate-binding protein	0.311454	0.00465078	-0.142098	0.205716	High pH
	K00230	menaquinone-dependent protoporphyrinogen oxidase [EC:1.3.5.3]	0.79797	4.7273e-19	0.339606	0.00192423	High pH
	K18955	WhiB family transcriptional regulator, redox-sensing transcriptional regulator	0.640333	1.21849e-10	0.0740643	0.511103	High pH
	K02575	MFS transporter, NNP family, nitrate/nitrite transporter	0.295959	0.00730495	-0.264907	0.0168495	High pH
	K03694	ATP-dependent Clp protease ATP-binding subunit ClpA	0.422989	8.35146e-05	-0.293377	0.00785778	High pH
	K21159	epoxide hydrolase	0.76751	6.40846e-17	0.147617	0.18847	High pH
	K20034	3-(methylthio)propionyl---CoA ligase [EC:6.2.1.44]	0.419979	9.49407e-05	0.132112	0.239719	High pH
	K08776	puromycin-sensitive aminopeptidase [EC:3.4.11.14]	0.732382	7.86654e-15	0.127178	0.257881	High pH
	K01652	acetolactate synthase I/II/III large subunit [EC:2.2.1.6]	0.916966	2.89945e-33	0.176985	0.113967	High pH
	K09013	Fe-S cluster assembly ATP-binding protein	0.723596	2.33189e-14	0.0269538	0.811216	High pH
	K01040	glutaconate CoA-transferase, subunit B [EC:2.8.3.12]	0.612461	1.23148e-09	0.461208	1.46929e-05	High pH
	K07335	basic membrane protein A and related proteins	0.569964	2.79557e-08	0.192855	0.0845357	High pH
	K02946	small subunit ribosomal protein S10	0.707515	1.53579e-13	0.134359	0.231748	High pH
	K07795	putative tricarboxylic transport membrane protein	0.938419	3.2805e-38	0.0261709	0.816602	High pH
	K00338	NADH-quinone oxidoreductase subunit I [EC:7.1.1.2]	0.760284	1.8428e-16	0.283947	0.0102018	High pH
	K01926	redox-sensing transcriptional repressor	0.427066	7.00642e-05	0.366623	0.000761707	High pH
	K07093	uncharacterized protein	0.921961	2.75636e-34	0.0422887	0.707771	High pH
	K02965	small subunit ribosomal protein S19	0.561471	4.95442e-08	0.327685	0.00282428	High pH
	K00302	sarcosine oxidase, subunit alpha [EC:1.5.3.24 1.5.3.1]	0.870987	4.23506e-26	0.267483	0.0157744	High pH
	K04101	protocatechuate 4,5-dioxygenase, beta chain [EC:1.13.11.8]	0.283118	0.0104344	-0.0186919	0.86845	High pH
	K02033	peptide/nickel transport system permease protein	0.516165	8.13375e-07	-0.242599	0.029097	High pH
	K06901	adenine/guanine/hypoxanthine permease	0.777987	1.2927e-17	-0.223983	0.0444171	High pH
	K11731	citronellyl-CoA dehydrogenase [EC:1.3.99.-]	0.715462	6.14904e-14	0.406611	0.000165392	High pH
	K01055	3-oxoadipate enol-lactonase [EC:3.1.1.24]	0.417572	0.000105103	0.00404649	0.9714	High pH
	K00163	pyruvate dehydrogenase E1 component [EC:1.2.4.1]	0.755551	3.60819e-16	-0.103678	0.357008	High pH
	K07054	uncharacterized protein	0.609788	1.51944e-09	0.146178	0.192862	High pH
	K01847	methylmalonyl-CoA mutase [EC:5.4.99.2]	0.239537	0.0312571	0.111751	0.320593	High pH
	K02982	small subunit ribosomal protein S3	0.7474	1.10832e-15	0.182929	0.102133	High pH
	K02502	ATP phosphoribosyltransferase regulatory subunit	0.779136	1.07872e-17	0.0545253	0.628769	High pH
	K15510	coenzyme F420-dependent glucose-6-phosphate dehydrogenase [EC:1.1.98.2]	0.512366	1.01008e-06	-0.317336	0.00389371	High pH
	K13640	MerR family transcriptional regulator, heat shock protein HspR	0.602887	2.59033e-09	0.202202	0.0702521	High pH
	K03517	quinolinate synthase [EC:2.5.1.72]	0.517425	7.56538e-07	-0.266016	0.0163793	High pH
	K01480	agmatinase [EC:3.5.3.11]	0.783579	5.30524e-18	0.3466	0.00152553	High pH
	K00873	pyruvate kinase [EC:2.7.1.40]	0.297568	0.00697807	0.287748	0.00919213	High pH
	K03921	acyl-[acyl-carrier-protein] desaturase [EC:1.14.19.2 1.14.19.11 1.14.19.26]	0.780036	9.35578e-18	-0.190332	0.0887623	High pH
	K02472	UDP-N-acetyl-D-mannosaminuronic acid dehydrogenase [EC:1.1.1.336]	0.535172	2.64264e-07	0.368065	0.00072328	High pH
	K03782	catalase-peroxidase [EC:1.11.1.21]	0.404927	0.000177084	0.353104	0.0012234	High pH
	K01868	threonyl-tRNA synthetase [EC:6.1.1.3]	0.425789	7.40457e-05	-0.0425151	0.706278	High pH
	K15582	oligopeptide transport system permease protein	0.650942	4.74305e-11	-0.470336	9.39972e-06	High pH
	K09903	uridylate kinase [EC:2.7.4.22]	0.556179	7.01988e-08	-0.175762	0.116527	High pH
	K14261	alanine-synthesizing transaminase [EC:2.6.1.-]	0.747312	1.12165e-15	-0.05049	0.654418	High pH
	K01657	anthranilate synthase component I [EC:4.1.3.27]	0.528938	3.85e-07	-0.25821	0.0199444	High pH
	K13599	two-component system, NtrC family, nitrogen regulation response regulator NtrX	0.60856	1.6723e-09	-0.125745	0.263329	High pH
	K17225	sulfane dehydrogenase subunit SoxC	0.765008	9.27807e-17	0.421627	8.85201e-05	High pH
	K01715	enoyl-CoA hydratase [EC:4.2.1.17]	0.25888	0.0196144	-0.142291	0.205094	High pH
	K01966	propionyl-CoA carboxylase beta chain [EC:6.4.1.3 2.1.3.15]	0.658551	2.35551e-11	0.143046	0.202675	High pH
	K01428	urease subunit alpha [EC:3.5.1.5]	0.857388	1.68848e-24	0.0113996	0.919547	High pH
	K01755	argininosuccinate lyase [EC:4.3.2.1]	0.63662	1.68082e-10	-0.299821	0.00654175	High pH
	K03106	signal recognition particle subunit SRP54 [EC:3.6.5.4]	0.499145	2.10411e-06	0.218062	0.0505052	High pH
	K01053	gluconolactonase [EC:3.1.1.17]	0.807696	8.23567e-20	0.34513	0.00160249	High pH
	K07050	misacylated tRNA(Ala) deacylase [EC:3.1.1.-]	0.784922	4.26705e-18	-0.0282491	0.802324	High pH
	K17763	rsbT co-antagonist protein RsbR	0.49203	3.08421e-06	-0.258062	0.0200184	High pH
	K13527	proteasome-associated ATPase	0.824455	3.17124e-21	0.193199	0.0839725	High pH
	K07714	two-component system, NtrC family, response regulator AtoC	0.380766	0.000453687	-0.296551	0.00718317	High pH
	K03442	small conductance mechanosensitive channel	0.746546	1.24348e-15	-0.0522955	0.64289	High pH
	K00148	glutathione-independent formaldehyde dehydrogenase [EC:1.2.1.46]	0.705076	2.02145e-13	-0.103347	0.358552	High pH
	K03544	ATP-dependent Clp protease ATP-binding subunit ClpX	0.761594	1.52585e-16	0.241634	0.0297637	High pH
	K02601	transcription termination/antitermination protein NusG	0.563617	4.29383e-08	-0.366167	0.000774222	High pH
	K02034	peptide/nickel transport system permease protein	0.33405	0.00230534	-0.321278	0.00344989	High pH
	K02001	glycine betaine/proline transport system permease protein	0.811937	3.72535e-20	-0.0753887	0.503556	High pH
	K03405	magnesium chelatase subunit I [EC:6.6.1.1]	0.754451	4.2092e-16	-0.18044	0.106967	High pH
	K00481	p-hydroxybenzoate 3-monooxygenase [EC:1.14.13.2]	0.229259	0.0395164	-0.00410573	0.970981	High pH
	K02227	adenosylcobinamide-phosphate synthase [EC:6.3.1.10]	0.825041	2.8125e-21	0.0970007	0.388978	High pH
	K02230	cobaltochelatase CobN [EC:6.6.1.2]	0.735609	5.2212e-15	0.284668	0.0100032	High pH
	K02992	small subunit ribosomal protein S7	0.585169	9.62939e-09	-0.0219418	0.845839	High pH
	K05825	2-aminoadipate transaminase [EC:2.6.1.-]	0.546942	1.2715e-07	0.109172	0.331958	High pH
	K02038	phosphate transport system permease protein	0.445617	3.06126e-05	-0.171425	0.125968	High pH
	K01473	N-methylhydantoinase A [EC:3.5.2.14]	0.861343	6.01947e-25	0.056031	0.619308	High pH
	K07749	formyl-CoA transferase [EC:2.8.3.16]	0.892775	4.38238e-29	0.13012	0.246944	High pH
	K00284	glutamate synthase (ferredoxin) [EC:1.4.7.1]	0.9331	7.80445e-37	0.150825	0.178938	High pH
	K09812	cell division transport system ATP-binding protein	0.670205	7.74915e-12	-0.215873	0.0529229	High pH
	K02874	large subunit ribosomal protein L14	0.735227	5.48256e-15	0.167731	0.134461	High pH
	K03313	Na+:H+ antiporter, NhaA family	0.86935	6.74375e-26	0.0915065	0.416525	High pH
	K06213	magnesium transporter	0.562469	4.63592e-08	0.219683	0.0487745	High pH
	K15580	oligopeptide transport system substrate-binding protein	0.712713	8.46869e-14	-0.218121	0.0504419	High pH
	K02566	5'-nucleotidase [EC:3.1.3.5]	0.669046	8.67396e-12	-0.0870779	0.439528	High pH
	K02967	small subunit ribosomal protein S2	0.665895	1.17569e-11	-0.137208	0.221909	High pH
	K01338	ATP-dependent Lon protease [EC:3.4.21.53]	0.608555	1.67296e-09	0.36183	0.000903164	High pH
	K00010	myo-inositol 2-dehydrogenase / D-chiro-inositol 1-dehydrogenase [EC:1.1.1.18 1.1.1.369]	0.780528	8.65257e-18	0.0793925	0.481097	High pH
	K01006	pyruvate, orthophosphate dikinase [EC:2.7.9.1]	0.627875	3.52567e-10	0.568837	3.01891e-08	High pH
	K01478	arginine deiminase [EC:3.5.3.6]	0.636584	1.68602e-10	0.613477	1.1364e-09	High pH
	K00761	uracil phosphoribosyltransferase [EC:2.4.2.9]	0.501042	1.89739e-06	0.185057	0.0981383	High pH
	K03593	ATP-binding protein involved in chromosome partitioning	0.720596	3.34742e-14	0.270787	0.0144824	High pH
	K00626	acetyl-CoA C-acetyltransferase [EC:2.3.1.9]	0.763801	1.10726e-16	0.413618	0.000124002	High pH
	K01704	3-isopropylmalate/(R)-2-methylmalate dehydratase small subunit [EC:4.2.1.33 4.2.1.35]	0.753992	4.48758e-16	-0.198609	0.0754934	High pH
	K03433	proteasome beta subunit [EC:3.4.25.1]	0.718076	4.51915e-14	0.203117	0.0689647	High pH
	K00320	5,10-methylenetetrahydromethanopterin reductase [EC:1.5.98.2]	0.7688	5.28622e-17	0.352921	0.00123107	High pH
	K01876	aspartyl-tRNA synthetase [EC:6.1.1.12]	0.486213	4.18954e-06	-0.0385537	0.732563	High pH
	K03520	aerobic carbon-monoxide dehydrogenase large subunit [EC:1.2.5.3]	0.781426	7.49877e-18	0.507305	1.34264e-06	High pH
	K02825	pyrimidine operon attenuation protein / uracil phosphoribosyltransferase [EC:2.4.2.9]	0.512307	1.01351e-06	0.44518	3.1233e-05	High pH
	K01870	isoleucyl-tRNA synthetase [EC:6.1.1.5]	0.331117	0.00253274	0.238758	0.0318273	High pH
	K01466	allantoinase [EC:3.5.2.5]	0.66455	1.33718e-11	0.289861	0.00866973	High pH
	K10914	CRP/FNR family transcriptional regulator, cyclic AMP receptor protein	0.743911	1.7688e-15	0.376715	0.000527533	High pH
	K09989	uncharacterized protein	0.38505	0.000385979	0.198509	0.0756449	High pH
	K02471	vitamin B12/bleomycin/antimicrobial peptide transport system ATP-binding/permease protein	0.706831	1.65929e-13	0.386276	0.000368383	High pH
	K00449	protocatechuate 3,4-dioxygenase, beta subunit [EC:1.13.11.3]	0.649539	5.38458e-11	-0.297695	0.00695276	High pH
	K06898	pyridinium-3,5-biscarboxylic acid mononucleotide synthase [EC:2.5.1.143]	0.586319	8.86408e-09	-0.289497	0.00875784	High pH
	K11212	LPPG:FO 2-phospho-L-lactate transferase [EC:2.7.8.28]	0.435149	4.91341e-05	0.194157	0.082418	High pH
	K18139	outer membrane protein, multidrug efflux system	0.243904	0.0282156	-0.0487751	0.665443	High pH
	K12141	hydrogenase-4 component F [EC:1.-.-.-]	0.33609	0.00215819	0.252411	0.0230061	High pH
	K02887	large subunit ribosomal protein L20	0.244115	0.0280754	-0.0289601	0.797454	High pH
	K07493	putative transposase	0.633197	2.25243e-10	0.405098	0.00017586	High pH
	K04566	lysyl-tRNA synthetase, class I [EC:6.1.1.6]	0.37193	0.000628838	-0.0602857	0.592909	High pH
	K13057	trehalose synthase [EC:2.4.1.245]	0.217952	0.0506245	0.851497	7.41694e-24	High TC
	K00294	1-pyrroline-5-carboxylate dehydrogenase [EC:1.2.1.88]	0.35948	0.000980909	0.412184	0.000131599	High TC
	K00008	L-iditol 2-dehydrogenase [EC:1.1.1.14]	0.235702	0.0341505	0.244219	0.0280065	High TC
	K03641	TolB protein	0.357056	0.00106743	0.666054	1.15798e-11	High TC
	K00820	glutamine---fructose-6-phosphate transaminase (isomerizing) [EC:2.6.1.16]	0.165653	0.139425	0.403221	0.000189694	High TC
	K11103	aerobic C4-dicarboxylate transport protein	0.205286	0.0659903	0.25331	0.0225065	High TC
	K04656	hydrogenase maturation protein HypF	0.0440987	0.695864	0.842437	6.40536e-23	High TC
	K03303	lactate permease	0.304283	0.00574852	0.325572	0.00301835	High TC
	K00643	5-aminolevulinate synthase [EC:2.3.1.37]	0.0296582	0.792679	0.427141	6.98385e-05	High TC
	K01637	isocitrate lyase [EC:4.1.3.1]	-0.00644242	0.954481	0.825285	2.67464e-21	High TC
	K15836	formate hydrogenlyase transcriptional activator	0.100828	0.370448	0.844994	3.53446e-23	High TC
	K06132	cardiolipin synthase C [EC:2.7.8.-]	0.136235	0.225235	0.339606	0.00192423	High TC
	K01486	adenine deaminase [EC:3.5.4.2]	0.421345	8.9587e-05	0.671046	7.138e-12	High TC
	K00426	cytochrome bd ubiquinol oxidase subunit II [EC:7.1.1.7]	0.0474983	0.673698	0.693956	6.83797e-13	High TC
	K13573	proteasome accessory factor C	0.242362	0.0292597	0.447648	2.78769e-05	High TC
	K01214	isoamylase [EC:3.2.1.68]	0.537851	2.24275e-07	0.594101	5.01694e-09	High TC
	K06137	pyrroloquinoline-quinone synthase [EC:1.3.3.11]	0.40616	0.000168456	0.566318	3.58111e-08	High TC
	K01750	ornithine cyclodeaminase [EC:4.3.1.12]	0.0979053	0.38455	0.712021	9.17382e-14	High TC
	K01610	phosphoenolpyruvate carboxykinase (ATP) [EC:4.1.1.49]	0.41472	0.000118443	0.576755	1.7484e-08	High TC
	K01129	dGTPase [EC:3.1.5.1]	-0.339728	0.00191655	0.466116	1.15744e-05	High TC
	K01546	potassium-transporting ATPase potassium-binding subunit	-0.381411	0.000442833	0.695124	6.03217e-13	High TC
	K07646	two-component system, OmpR family, sensor histidine kinase KdpD [EC:2.7.13.3]	-0.513784	9.31938e-07	0.57778	1.62737e-08	High TC
	K03885	NADH:quinone reductase (non-electrogenic) [EC:1.6.5.9]	0.3999	0.00021666	0.689113	1.14302e-12	High TC
	K00425	cytochrome bd ubiquinol oxidase subunit I [EC:7.1.1.7]	0.224372	0.0440395	0.6233	5.14725e-10	High TC
	K09726	uncharacterized protein	0.119916	0.286277	0.428021	6.7218e-05	High TC
	K08304	membrane-bound lytic murein transglycosylase A [EC:4.2.2.-]	0.10948	0.330585	0.393198	0.000282113	High TC
	K19265	L-glyceraldehyde 3-phosphate reductase [EC:1.1.1.-]	-0.090073	0.423894	0.421483	8.90628e-05	High TC
	K01584	arginine decarboxylase [EC:4.1.1.19]	0.508596	1.24914e-06	0.801523	2.52489e-19	High TC
	K00433	non-heme chloroperoxidase [EC:1.11.1.10]	0.603496	2.47243e-09	0.66219	1.67334e-11	High TC
	K07119	N/A	-0.00477074	0.966284	0.633437	2.20699e-10	High TC
	K17329	N,N'-diacetylchitobiose transport system substrate-binding protein	-0.244611	0.0277483	0.260116	0.0190179	High TC
	K08256	phosphatidyl-myo-inositol alpha-mannosyltransferase [EC:2.4.1.345]	-0.00407719	0.971183	0.351754	0.00128122	High TC
	K06188	aquaporin Z	0.125513	0.264215	0.880333	2.61675e-27	High TC
	K08295	2-aminobenzoate-CoA ligase [EC:6.2.1.32]	0.2873	0.00930649	0.329107	0.00270002	High TC
	K00573	protein-L-isoaspartate(D-aspartate) O-methyltransferase [EC:2.1.1.77]	0.197966	0.0764644	0.228956	0.0397852	High TC
	K00059	3-oxoacyl-[acyl-carrier protein] reductase [EC:1.1.1.100]	-0.102485	0.362595	0.249517	0.0246782	High TC
	K07403	membrane-bound serine protease (ClpP class)	0.483814	4.74598e-06	0.549659	1.0697e-07	High TC
	K08097	phosphosulfolactate synthase [EC:4.4.1.19]	-0.218331	0.0502152	0.609885	1.50788e-09	High TC
	K12132	eukaryotic-like serine/threonine-protein kinase [EC:2.7.11.1]	0.0731933	0.516097	0.517144	7.68885e-07	High TC
	K00939	adenylate kinase [EC:2.7.4.3]	0.100724	0.370944	0.709725	1.1942e-13	High TC
	K01989	putative tryptophan/tyrosine transport system substrate-binding protein	0.51091	1.09681e-06	0.621737	5.84911e-10	High TC
	K00261	glutamate dehydrogenase (NAD(P)+) [EC:1.4.1.3]	0.416491	0.000109984	0.669544	8.26422e-12	High TC
	K07010	putative glutamine amidotransferase	0.0750517	0.505471	0.284782	0.00997198	High TC
	K00135	succinate-semialdehyde dehydrogenase / glutarate-semialdehyde dehydrogenase [EC:1.2.1.16 1.2.1.79 1.2.1.20]	0.208345	0.0619718	0.372894	0.000607098	High TC
	K01008	selenide, water dikinase [EC:2.7.9.3]	-0.474471	7.64514e-06	0.509452	1.19062e-06	High TC
	K00122	formate dehydrogenase [EC:1.17.1.9]	0.612127	1.26436e-09	0.743311	1.91523e-15	High TC
	K01849	methylmalonyl-CoA mutase, C-terminal domain [EC:5.4.99.2]	0.34111	0.00183133	0.387947	0.000345594	High TC
	K02618	oxepin-CoA hydrolase / 3-oxo-5,6-dehydrosuberyl-CoA semialdehyde dehydrogenase [EC:3.3.2.12 1.2.1.91]	-0.0601018	0.59404	0.29148	0.00828722	High TC
	K03639	GTP 3',8-cyclase [EC:4.1.99.22]	-0.0322697	0.774888	0.25094	0.0238432	High TC
	K06886	hemoglobin	0.167181	0.135762	0.810117	5.2491e-20	High TC
	K01524	exopolyphosphatase / guanosine-5'-triphosphate,3'-diphosphate pyrophosphatase [EC:3.6.1.11 3.6.1.40]	0.441104	3.76114e-05	0.74929	8.57635e-16	High TC
	K18912	gamma-glutamyl hercynylcysteine S-oxide synthase [EC:1.14.99.50]	-0.141978	0.206103	0.68888	1.17123e-12	High TC
	K19055	Ala-tRNA(Pro) deacylase [EC:3.1.1.-]	0.52894	3.84945e-07	0.755905	3.43351e-16	High TC
	K00625	phosphate acetyltransferase [EC:2.3.1.8]	0.362951	0.00086809	0.540925	1.8546e-07	High TC
	K00249	acyl-CoA dehydrogenase [EC:1.3.8.7]	0.287317	0.00930216	0.370445	0.000663686	High TC
	K01971	bifunctional non-homologous end joining protein LigD [EC:6.5.1.1]	0.360368	0.000950833	0.388491	0.000338459	High TC
	K07497	putative transposase	0.229743	0.0390904	0.314531	0.00423984	High TC
	K07020	uncharacterized protein	0.00288234	0.979626	0.686184	1.55194e-12	High TC
	K03183	demethylmenaquinone methyltransferase / 2-methoxy-6-polyprenyl-1,4-benzoquinol methylase [EC:2.1.1.163 2.1.1.201]	-0.226983	0.0415726	0.503433	1.66402e-06	High TC
	K05712	3-(3-hydroxy-phenyl)propionate hydroxylase [EC:1.14.13.127]	0.37316	0.000601231	0.809098	6.34964e-20	High TC
	K02077	zinc/manganese transport system substrate-binding protein	-0.313015	0.00443806	0.672514	6.17992e-12	High TC
	K06871	uncharacterized protein	0.114779	0.30757	0.674772	4.9438e-12	High TC
	K06897	7,8-dihydropterin-6-yl-methyl-4-(beta-D-ribofuranosyl)aminobenzene 5'-phosphate synthase [EC:2.5.1.105]	0.488684	3.68085e-06	0.818348	1.08013e-20	High TC
	K00594	alditol oxidase [EC:1.1.3.41]	0.248288	0.0254186	0.260304	0.0189283	High TC
	K01908	propionyl-CoA synthetase [EC:6.2.1.17]	0.274892	0.0130055	0.705956	1.83118e-13	High TC
	K00529	3-phenylpropionate/trans-cinnamate dioxygenase ferredoxin reductase component [EC:1.18.1.3]	0.225808	0.0426681	0.382845	0.00041958	High TC
	K03522	electron transfer flavoprotein alpha subunit	-0.368388	0.000714905	0.438806	4.1722e-05	High TC
	K01042	L-seryl-tRNA(Ser) seleniumtransferase [EC:2.9.1.1]	-0.368593	0.000709658	0.666085	1.15444e-11	High TC
	K10716	voltage-gated potassium channel	0.563048	4.46013e-08	0.704272	2.21198e-13	High TC
	K00965	UDPglucose--hexose-1-phosphate uridylyltransferase [EC:2.7.7.12]	0.225569	0.0428935	0.556224	6.99927e-08	High TC
	K03737	pyruvate-ferredoxin/flavodoxin oxidoreductase [EC:1.2.7.1 1.2.7.-]	0.53987	1.98002e-07	0.792944	1.12393e-18	High TC
	K08484	phosphotransferase system, enzyme I, PtsP [EC:2.7.3.9]	-0.0325573	0.772935	0.236599	0.0334547	High TC
	K04654	hydrogenase expression/formation protein HypD	0.115178	0.305879	0.855233	2.92353e-24	High TC
	K06988	8-hydroxy-5-deazaflavin:NADPH oxidoreductase [EC:1.5.1.40]	-0.12932	0.249884	0.711102	1.01985e-13	High TC
	K04749	anti-sigma B factor antagonist	-0.473075	8.19989e-06	0.624725	4.57788e-10	High TC
	K01130	arylsulfatase [EC:3.1.6.1]	0.564239	4.1186e-08	0.754009	4.47681e-16	High TC
	K00344	NADPH:quinone reductase [EC:1.6.5.5]	0.0507128	0.652991	0.375131	0.000559278	High TC
	K07736	CarD family transcriptional regulator, regulator of rRNA transcription	0.153696	0.170713	0.499087	2.11073e-06	High TC
	K03750	molybdopterin molybdotransferase [EC:2.10.1.1]	-0.184688	0.0988218	0.333879	0.00231806	High TC
	K00986	RNA-directed DNA polymerase [EC:2.7.7.49]	0.133365	0.235251	0.87126	3.9169e-26	High TC
	K04751	nitrogen regulatory protein P-II 1	0.532265	3.15241e-07	0.547435	1.23241e-07	High TC
	K08282	non-specific serine/threonine protein kinase [EC:2.7.11.1]	0.197592	0.0770338	0.855654	2.62798e-24	High TC
	K01714	4-hydroxy-tetrahydrodipicolinate synthase [EC:4.3.3.7]	0.100509	0.371974	0.262046	0.0181172	High TC
	K05716	cyclic 2,3-diphosphoglycerate synthase [EC:6.5.1.9]	0.153649	0.170844	0.555948	7.12673e-08	High TC
	K04655	hydrogenase expression/formation protein HypE	-0.0366583	0.745252	0.829949	1.01041e-21	High TC
	K01745	histidine ammonia-lyase [EC:4.3.1.3]	-0.295996	0.00729719	0.590758	6.41826e-09	High TC
	K00666	fatty-acyl-CoA synthase [EC:6.2.1.-]	-0.1118	0.320378	0.685021	1.75062e-12	High TC
	K14162	error-prone DNA polymerase [EC:2.7.7.7]	0.317184	0.00391185	0.438087	4.30909e-05	High TC
	K00128	aldehyde dehydrogenase (NAD+) [EC:1.2.1.3]	0.251841	0.0233276	0.559249	5.73913e-08	High TC
	K01710	dTDP-glucose 4,6-dehydratase [EC:4.2.1.46]	-0.010615	0.925067	0.314345	0.0042638	High TC
	K07481	transposase, IS5 family	0.440304	3.89962e-05	0.52035	6.38714e-07	High TC
	K03086	RNA polymerase primary sigma factor	0.0747813	0.50701	0.785856	3.66423e-18	High TC
	K02031	peptide/nickel transport system ATP-binding protein	0.111477	0.321788	0.384052	0.000400876	High TC
	K08301	ribonuclease G [EC:3.1.26.-]	-0.1203	0.284728	0.367025	0.000750796	High TC
	K08296	phosphohistidine phosphatase [EC:3.1.3.-]	0.47574	7.17179e-06	0.785718	3.74748e-18	High TC
	K21416	acetoin:2,6-dichlorophenolindophenol oxidoreductase subunit alpha [EC:1.1.1.-]	0.225369	0.0430832	0.635965	1.77812e-10	High TC
	K00283	glycine dehydrogenase subunit 2 [EC:1.4.4.2]	0.506594	1.39682e-06	0.510957	1.09388e-06	High TC
	K03478	chitin disaccharide deacetylase [EC:3.5.1.105]	0.181818	0.10427	0.523711	5.24814e-07	High TC
	K00688	glycogen phosphorylase [EC:2.4.1.1]	0.450447	2.44795e-05	0.689683	1.07644e-12	High TC
	K00937	polyphosphate kinase [EC:2.7.4.1]	0.399286	0.000222011	0.70277	2.61462e-13	High TC
	K00865	glycerate 2-kinase [EC:2.7.1.165]	-0.215652	0.0531727	0.388804	0.000334406	High TC
	K01621	xylulose-5-phosphate/fructose-6-phosphate phosphoketolase [EC:4.1.2.9 4.1.2.22]	-0.124987	0.26624	0.786501	3.29687e-18	High TC
	K00023	acetoacetyl-CoA reductase [EC:1.1.1.36]	-0.331678	0.00248775	0.427758	6.7992e-05	High TC
	K01547	potassium-transporting ATPase ATP-binding subunit [EC:7.2.2.6]	-0.303178	0.00593657	0.723523	2.35257e-14	High TC
	K13075	N-acyl homoserine lactone hydrolase [EC:3.1.1.81]	0.295817	0.00733434	0.589779	6.89488e-09	High TC
	K07067	diadenylate cyclase [EC:2.7.7.85]	0.147244	0.1896	0.257579	0.0202601	High TC
	K03718	Lrp/AsnC family transcriptional regulator, regulator for asnA, asnC and gidA	-0.324163	0.00315438	0.338367	0.00200393	High TC
	K21472	peptidoglycan LD-endopeptidase LytH [EC:3.4.-.-]	0.277888	0.0120116	0.621501	5.96297e-10	High TC
	K13481	xanthine dehydrogenase small subunit [EC:1.17.1.4]	0.40674	0.000164529	0.521737	5.89146e-07	High TC
	K01993	HlyD family secretion protein	-0.188947	0.0911527	0.284997	0.00991363	High TC
	K00375	GntR family transcriptional regulator / MocR family aminotransferase	-0.360115	0.000959323	0.543967	1.53384e-07	High TC
	K18220	ribosomal protection tetracycline resistance protein	0.0837674	0.457181	0.269476	0.0149834	High TC
	K07638	two-component system, OmpR family, osmolarity sensor histidine kinase EnvZ [EC:2.7.13.3]	0.0896047	0.426317	0.300083	0.00649274	High TC
	K04091	alkanesulfonate monooxygenase [EC:1.14.14.5 1.14.14.34]	0.12127	0.280834	0.218583	0.0499438	High TC
	K00926	carbamate kinase [EC:2.7.2.2]	0.578202	1.5799e-08	0.71503	6.46787e-14	High TC
	K02346	DNA polymerase IV [EC:2.7.7.7]	0.354071	0.00118342	0.575243	1.94287e-08	High TC
	K10543	D-xylose transport system substrate-binding protein	0.33287	0.00239457	0.35648	0.00108897	High TC
	K00282	glycine dehydrogenase subunit 1 [EC:1.4.4.2]	0.238473	0.0320379	0.582251	1.18649e-08	High TC
	K01286	D-alanyl-D-alanine carboxypeptidase [EC:3.4.16.4]	0.487728	3.87047e-06	0.652782	4.01172e-11	High TC
	K00301	sarcosine oxidase [EC:1.5.3.1]	0.33408	0.0023031	0.466673	1.12626e-05	High TC
	K12234	coenzyme F420-0:L-glutamate ligase / coenzyme F420-1:gamma-L-glutamate ligase [EC:6.3.2.31 6.3.2.34]	0.202107	0.0703875	0.253661	0.022314	High TC
	K06996	uncharacterized protein	0.589915	6.82682e-09	0.627723	3.57058e-10	High TC
	K03581	exodeoxyribonuclease V alpha subunit [EC:3.1.11.5]	0.426334	7.23206e-05	0.470975	9.10577e-06	High TC
	K00404	cytochrome c oxidase cbb3-type subunit I [EC:7.1.1.9]	0.135169	0.228921	0.478535	6.22402e-06	High TC
	K00928	aspartate kinase [EC:2.7.2.4]	0.397011	0.000242931	0.413858	0.000122772	High TC
	K03521	electron transfer flavoprotein beta subunit	0.32546	0.00302897	0.583886	1.05583e-08	High TC
	K02037	phosphate transport system permease protein	0.248547	0.0252609	0.49574	2.52936e-06	High TC
	K01571	oxaloacetate decarboxylase (Na+ extruding) subunit alpha [EC:7.2.4.2]	-0.0670645	0.55193	0.318726	0.00373179	High TC
	K00886	polyphosphate glucokinase [EC:2.7.1.63]	-0.326706	0.00291273	0.690551	9.82276e-13	High TC
	K00169	pyruvate ferredoxin oxidoreductase alpha subunit [EC:1.2.7.1]	0.644223	8.6583e-11	0.683568	2.0334e-12	High TC
	K02039	phosphate transport system protein	0.630419	2.849e-10	0.631811	2.53326e-10	High TC
	K02032	peptide/nickel transport system ATP-binding protein	-0.147609	0.188494	0.478298	6.29972e-06	High TC
	K01667	tryptophanase [EC:4.1.99.1]	0.187753	0.0932538	0.703713	2.35428e-13	High TC
	K00259	alanine dehydrogenase [EC:1.4.1.1]	-0.102263	0.363641	0.566542	3.52734e-08	High TC
	K16079	outer membrane immunogenic protein	-0.104005	0.355483	0.299491	0.00660415	High TC
	K02669	twitching motility protein PilT	0.343897	0.0016698	0.428315	6.63653e-05	High TC
	K00138	aldehyde dehydrogenase [EC:1.2.1.-]	0.134608	0.230878	0.772297	3.11666e-17	High TC
	K01354	oligopeptidase B [EC:3.4.21.83]	-0.0664648	0.5555	0.33579	0.00217928	High TC
	K18661	malonyl-CoA/methylmalonyl-CoA synthetase [EC:6.2.1.76 6.2.1.-]	0.473898	7.86861e-06	0.586399	8.81284e-09	High TC
	K09456	putative acyl-CoA dehydrogenase	-0.141148	0.208793	0.411824	0.000133571	High TC
	K01358	ATP-dependent Clp protease, protease subunit [EC:3.4.21.92]	0.0438749	0.697332	0.261538	0.0183507	High TC
	K06893	uncharacterized protein	0.541607	1.77764e-07	0.712282	8.90193e-14	High TC
	K00547	homocysteine S-methyltransferase [EC:2.1.1.10]	-0.398821	0.000226147	0.589003	7.29662e-09	High TC
	K01151	deoxyribonuclease IV [EC:3.1.21.2]	-0.0459277	0.683905	0.362824	0.000871993	High TC
	K07402	xanthine dehydrogenase accessory factor	0.451788	2.29914e-05	0.633095	2.27212e-10	High TC
	K21471	peptidoglycan DL-endopeptidase CwlO [EC:3.4.-.-]	-0.148962	0.184429	0.236226	0.0337426	High TC
	K03316	monovalent cation:H+ antiporter, CPA1 family	-0.231935	0.0372084	0.417262	0.000106481	High TC
	K15372	taurine---2-oxoglutarate transaminase [EC:2.6.1.55]	0.418187	0.000102417	0.608487	1.68174e-09	High TC
	K01679	fumarate hydratase, class II [EC:4.2.1.2]	0.000777984	0.9945	0.448693	2.65599e-05	High TC
	K05367	penicillin-binding protein 1C [EC:2.4.1.129]	-0.437854	4.3543e-05	0.482028	5.20453e-06	High TC
	K07404	6-phosphogluconolactonase [EC:3.1.1.31]	0.269402	0.0150123	0.433053	5.39163e-05	High TC
	K18369	alcohol dehydrogenase [EC:1.1.1.-]	0.13942	0.214475	0.744007	1.74622e-15	High TC
	K06282	hydrogenase small subunit [EC:1.12.99.6]	0.267593	0.01573	0.652306	4.19002e-11	High TC
	K02055	putative spermidine/putrescine transport system substrate-binding protein	0.233532	0.0358849	0.28688	0.00941483	High TC
	K07085	putative transport protein	0.50846	1.25868e-06	0.805456	1.24242e-19	High TC
	K07250	4-aminobutyrate aminotransferase / (S)-3-amino-2-methylpropionate transaminase / 5-aminovalerate transaminase [EC:2.6.1.19 2.6.1.22 2.6.1.48]	-0.317259	0.00390297	0.518973	6.91831e-07	High TC
	K02652	type IV pilus assembly protein PilB	0.217156	0.0514945	0.333609	0.0023383	High TC
	K16422	4-hydroxymandelate oxidase [EC:1.1.3.46]	-0.165315	0.140244	0.640382	1.21334e-10	High TC
	K07302	isoquinoline 1-oxidoreductase subunit alpha [EC:1.3.99.16]	0.273221	0.01359	0.402804	0.000192902	High TC
	K00274	monoamine oxidase [EC:1.4.3.4]	0.587643	8.05413e-09	0.61128	1.35159e-09	High TC
	K00819	ornithine--oxo-acid transaminase [EC:2.6.1.13]	-0.531102	3.38138e-07	0.535785	2.54554e-07	High TC
	K19302	undecaprenyl-diphosphatase [EC:3.6.1.27]	0.412117	0.000131964	0.653887	3.62603e-11	High TC
	K03821	poly[(R)-3-hydroxyalkanoate] polymerase subunit PhaC [EC:2.3.1.304]	0.504132	1.60115e-06	0.835647	2.95339e-22	High TC
	K01895	acetyl-CoA synthetase [EC:6.2.1.1]	0.383632	0.000407288	0.695415	5.84566e-13	High TC
	K14166	copper transport protein	0.108168	0.336448	0.351208	0.0013053	High TC
	K00021	hydroxymethylglutaryl-CoA reductase (NADPH) [EC:1.1.1.34]	-0.313031	0.004436	0.585004	9.74477e-09	High TC
	K01476	arginase [EC:3.5.3.1]	0.502546	1.74723e-06	0.612876	1.19175e-09	High TC
	K03704	cold shock protein	0.0327519	0.771615	0.485158	4.42628e-06	High TC
	K01026	propionate CoA-transferase [EC:2.8.3.1]	0.478141	6.35011e-06	0.772049	3.23635e-17	High TC
	K17218	sulfide:quinone oxidoreductase [EC:1.8.5.4]	0.400042	0.00021544	0.786011	3.57225e-18	High TC
	K00020	3-hydroxyisobutyrate dehydrogenase [EC:1.1.1.31]	0.101712	0.366248	0.726113	1.71532e-14	High TC
	K00137	aminobutyraldehyde dehydrogenase [EC:1.2.1.19]	0.279142	0.0116157	0.701413	3.03869e-13	High TC
	K01601	ribulose-bisphosphate carboxylase large chain [EC:4.1.1.39]	-0.258434	0.0198337	0.543661	1.56358e-07	High TC
	K00029	malate dehydrogenase (oxaloacetate-decarboxylating)(NADP+) [EC:1.1.1.40]	0.176351	0.115288	0.432537	5.51591e-05	High TC
	K09134	N/A	0.0700053	0.534588	0.683323	2.08529e-12	High TC
	K21071	ATP-dependent phosphofructokinase / diphosphate-dependent phosphofructokinase [EC:2.7.1.11 2.7.1.90]	0.480248	5.70254e-06	0.640637	1.18664e-10	High TC
	K07484	transposase	0.303436	0.00589213	0.380834	0.000452528	High TC
	K10545	D-xylose transport system ATP-binding protein [EC:7.5.2.10]	0.425475	7.50543e-05	0.492804	2.95978e-06	High TC
	K10001	glutamate/aspartate transport system substrate-binding protein	0.208131	0.0622463	0.46765	1.07345e-05	High TC
	K01576	benzoylformate decarboxylase [EC:4.1.1.7]	0.494029	2.77244e-06	0.552793	8.74643e-08	High TC
	K16149	1,4-alpha-glucan branching enzyme [EC:2.4.1.18]	-0.148373	0.186191	0.539278	2.05386e-07	High TC
	K01808	ribose 5-phosphate isomerase B [EC:5.3.1.6]	0.341911	0.00178353	0.430853	5.93978e-05	High TC
	K00108	choline dehydrogenase [EC:1.1.99.1]	-0.0943785	0.401987	0.425237	7.58278e-05	High TC
	K00276	primary-amine oxidase [EC:1.4.3.21]	0.377219	0.00051779	0.708884	1.31453e-13	High TC
	K03742	nicotinamide-nucleotide amidase [EC:3.5.1.42]	-0.0014099	0.990033	0.493477	2.85541e-06	High TC
	K13953	alcohol dehydrogenase, propanol-preferring [EC:1.1.1.1]	0.380707	0.000454691	0.805685	1.19147e-19	High TC
	K03688	ubiquinone biosynthesis protein	-0.158196	0.158382	0.747717	1.06186e-15	High TC
	K06001	tryptophan synthase beta chain [EC:4.2.1.20]	0.629754	3.01268e-10	0.643321	9.37655e-11	High TC
	K01426	amidase [EC:3.5.1.4]	0.293566	0.00781611	0.532646	3.08063e-07	High TC
	K09136	ribosomal protein S12 methylthiotransferase accessory factor	-0.00440459	0.96887	0.234137	0.0353945	High TC
	K01222	6-phospho-beta-glucosidase [EC:3.2.1.86]	-0.162476	0.147279	0.528825	3.87601e-07	High TC
	K03833	selenocysteine-specific elongation factor	-0.408928	0.000150474	0.527621	4.16459e-07	High TC
	K03169	DNA topoisomerase III [EC:5.6.2.1]	0.104743	0.35206	0.760209	1.86273e-16	High TC
	K05342	alpha,alpha-trehalose phosphorylase [EC:2.4.1.64]	0.466237	1.15059e-05	0.548281	1.1679e-07	High TC
	K03320	ammonium transporter, Amt family	0.199637	0.0739639	0.491468	3.17754e-06	High TC
	K01469	5-oxoprolinase (ATP-hydrolysing) [EC:3.5.2.9]	0.193503	0.0834773	0.641749	1.07659e-10	High TC
	K04072	acetaldehyde dehydrogenase / alcohol dehydrogenase [EC:1.2.1.10 1.1.1.1]	0.548293	1.16702e-07	0.62555	4.2765e-10	High TC
	K03556	LuxR family transcriptional regulator, maltose regulon positive regulatory protein	0.517847	7.38363e-07	0.698394	4.23234e-13	High TC
	K08972	putative membrane protein	-0.113022	0.315086	0.686909	1.43934e-12	High TC
	K00384	thioredoxin reductase (NADPH) [EC:1.8.1.9]	0.43099	5.90422e-05	0.743032	1.98744e-15	High TC
	K03657	ATP-dependent DNA helicase UvrD/PcrA [EC:5.6.2.4]	0.192551	0.0850374	0.491401	3.18882e-06	High TC
	K00167	2-oxoisovalerate dehydrogenase E1 component beta subunit [EC:1.2.4.4]	0.299254	0.00664919	0.370427	0.000664134	High TC
	K02518	translation initiation factor IF-1	-0.129051	0.25088	0.545562	1.38747e-07	High TC
	K01580	glutamate decarboxylase [EC:4.1.1.15]	0.329102	0.00270045	0.779598	1.00277e-17	High TC
	K04564	superoxide dismutase, Fe-Mn family [EC:1.15.1.1]	0.081424	0.469909	0.468223	1.04355e-05	High TC
	K01835	phosphoglucomutase [EC:5.4.2.2]	-0.208053	0.0623459	0.60869	1.65544e-09	High TC
	K00046	gluconate 5-dehydrogenase [EC:1.1.1.69]	0.313744	0.00434171	0.660201	2.0184e-11	High TC
	K07487	transposase	0.556086	7.06268e-08	0.574289	2.07583e-08	High TC
	K21417	acetoin:2,6-dichlorophenolindophenol oxidoreductase subunit beta [EC:1.1.1.-]	0.504423	1.57556e-06	0.618	7.91847e-10	High TC
	K07658	two-component system, OmpR family, alkaline phosphatase synthesis response regulator PhoP	-0.0624955	0.579401	0.666299	1.13105e-11	High TC
	K14731	epsilon-lactone hydrolase [EC:3.1.1.83]	-0.101527	0.367124	0.743846	1.78415e-15	High TC
	K18688	3-oxocholest-4-en-26-oate---CoA ligase [EC:6.2.1.42]	0.175052	0.118035	0.289684	0.00871255	High TC
	K09769	2',3'-cyclic-nucleotide 2'-phosphodiesterase [EC:3.1.4.16]	-0.126628	0.259964	0.670682	7.39646e-12	High TC
	K00860	adenylylsulfate kinase [EC:2.7.1.25]	0.437015	4.52109e-05	0.547452	1.23112e-07	High TC
	K16137	TetR/AcrR family transcriptional regulator, transcriptional repressor for nem operon	0.26609	0.0163483	0.675073	4.79819e-12	High TC
	K08738	cytochrome c	0.0983981	0.38215	0.455733	1.90907e-05	High TC
	K01578	malonyl-CoA decarboxylase [EC:4.1.1.9]	0.0628252	0.577398	0.258338	0.0198813	High TC
	K10544	D-xylose transport system permease protein	0.161596	0.149515	0.454202	2.05254e-05	High TC
	K06346	spoIIIJ-associated protein	-0.223069	0.0453151	0.23724	0.0329643	High TC
	K06281	hydrogenase large subunit [EC:1.12.99.6]	0.414729	0.000118396	0.736082	4.91428e-15	High TC
	K10255	acyl-lipid omega-6 desaturase (Delta-12 desaturase) [EC:1.14.19.23 1.14.19.45]	0.158417	0.157794	0.411467	0.000135557	High TC
	K00208	enoyl-[acyl-carrier protein] reductase I [EC:1.3.1.9 1.3.1.10]	-0.00172517	0.987805	0.696099	5.42972e-13	High TC
	K01563	haloalkane dehalogenase [EC:3.8.1.5]	0.0351985	0.755071	0.551571	9.46266e-08	High TC
	K01299	carboxypeptidase Taq [EC:3.4.17.19]	-0.195121	0.0808785	0.257295	0.020403	High TC
	K04486	histidinol-phosphatase (PHP family) [EC:3.1.3.15]	0.0880448	0.434446	0.75846	2.392e-16	High TC
	K13015	UDP-N-acetyl-D-glucosamine dehydrogenase [EC:1.1.1.136]	-0.0547793	0.627169	0.617167	8.46695e-10	High TC
	K13829	shikimate kinase / 3-dehydroquinate synthase [EC:2.7.1.71 4.2.3.4]	-0.286931	0.00940146	0.418641	0.000100471	High TC
	K02347	DNA polymerase (family X)	0.0348025	0.757742	0.639291	1.33425e-10	High TC
	K06139	PqqA peptide cyclase [EC:1.21.98.4]	-0.183341	0.101351	0.413622	0.000123979	High TC
	K12257	SecD/SecF fusion protein	-0.0220145	0.845335	0.554924	7.61806e-08	High TC
	K01759	lactoylglutathione lyase [EC:4.4.1.5]	0.0150359	0.894013	0.422286	8.60634e-05	High TC
	K00036	glucose-6-phosphate 1-dehydrogenase [EC:1.1.1.49 1.1.1.363]	-0.123624	0.271528	0.598408	3.63746e-09	High TC
	K01897	long-chain acyl-CoA synthetase [EC:6.2.1.3]	0.573912	2.13081e-08	0.670446	7.56849e-12	High TC
	K09163	uncharacterized protein	0.00061542	0.995649	0.595636	4.47625e-09	High TC
	K02446	fructose-1,6-bisphosphatase II [EC:3.1.3.11]	0.167605	0.134757	0.554801	7.67942e-08	High TC
	K01246	DNA-3-methyladenine glycosylase I [EC:3.2.2.20]	-0.0405325	0.719393	0.692439	8.04026e-13	High TC
	K00226	dihydroorotate dehydrogenase (fumarate) [EC:1.3.98.1]	0.603586	2.45553e-09	0.745611	1.40979e-15	High TC
	K07496	putative transposase	0.269873	0.0148302	0.637055	1.61905e-10	High TC
	K00322	NAD(P) transhydrogenase [EC:1.6.1.1]	0.652882	3.97543e-11	0.656644	2.81247e-11	High TC
	K06890	uncharacterized protein	0.391492	0.000301455	0.475981	7.0851e-06	High TC
	K10227	polyol transport system substrate-binding protein	0.225478	0.0429805	0.622549	5.47351e-10	High TC
	K07140	uncharacterized protein	0.0585316	0.603732	0.457221	1.77877e-05	High TC
	K00611	ornithine carbamoyltransferase [EC:2.1.3.3]	0.427378	6.91235e-05	0.688782	1.18338e-12	High TC
	K02377	GDP-L-fucose synthase [EC:1.1.1.271]	-0.124092	0.269704	0.427095	6.99774e-05	High TC
	K05364	penicillin-binding protein A	0.0432992	0.701115	0.294491	0.0076149	High TC
	K03724	ATP-dependent helicase Lhr and Lhr-like helicase [EC:3.6.4.13 5.6.2.4]	0.216665	0.0520381	0.579629	1.42881e-08	High TC
	K13789	geranylgeranyl diphosphate synthase, type II [EC:2.5.1.1 2.5.1.10 2.5.1.29]	-0.230752	0.0382147	0.42347	8.1812e-05	High TC
	K02052	putative spermidine/putrescine transport system ATP-binding protein	0.266892	0.0160158	0.37241	0.000617919	High TC
	K00146	phenylacetaldehyde dehydrogenase [EC:1.2.1.39]	-0.459858	1.56796e-05	0.643022	9.62671e-11	High TC
	K06048	glutamate---cysteine ligase / carboxylate-amine ligase [EC:6.3.2.2 6.3.-.-]	0.496653	2.40805e-06	0.585135	9.65297e-09	High TC
	K03296	hydrophobic/amphiphilic exporter-1 (mainly G- bacteria), HAE1 family	0.194053	0.0825869	0.483331	4.8661e-06	High TC
	K07267	porin	0.0684997	0.543433	0.618081	7.86683e-10	High TC
	K07100	putative phosphoribosyl transferase	-0.0276629	0.806346	0.406737	0.000164548	High TC
	K09181	acetyltransferase	0.28545	0.00979147	0.718495	4.30029e-14	High TC
	K07089	uncharacterized protein	-0.365228	0.000800631	0.558487	6.03478e-08	High TC
	K00170	pyruvate ferredoxin oxidoreductase beta subunit [EC:1.2.7.1]	0.660237	2.0115e-11	0.675414	4.63809e-12	High TC
	K06324	spore coat protein A, manganese oxidase [EC:1.16.3.3]	-0.187195	0.0942501	0.681629	2.48005e-12	High TC
	K16881	mannose-1-phosphate guanylyltransferase / phosphomannomutase [EC:2.7.7.13 5.4.2.8]	-0.217022	0.0516421	0.627972	3.49704e-10	High TC
	K00697	trehalose 6-phosphate synthase [EC:2.4.1.15 2.4.1.347]	0.220446	0.0479763	0.783763	5.14971e-18	High TC
	K03182	4-hydroxy-3-polyprenylbenzoate decarboxylase [EC:4.1.1.98]	-0.274401	0.0131748	0.391194	0.000304951	High TC
	K18911	L-histidine Nalpha-methyltransferase [EC:2.1.1.44]	-0.244528	0.0278026	0.630318	2.87322e-10	High TC
	K00528	ferredoxin/flavodoxin---NADP+ reductase [EC:1.18.1.2 1.19.1.1]	0.203012	0.0691116	0.301664	0.00620309	High TC
	K01623	fructose-bisphosphate aldolase, class I [EC:4.1.2.13]	0.435868	4.75856e-05	0.774176	2.33707e-17	High TC
	K21470	L,D-transpeptidase YcbB	-0.276799	0.0123648	0.376688	0.000528062	High TC
	K07005	uncharacterized protein	-0.384868	0.000388655	0.421092	9.05587e-05	High TC
	K03431	phosphoglucosamine mutase [EC:5.4.2.10]	-0.232613	0.0366418	0.36976	0.00068036	High TC
	K02054	putative spermidine/putrescine transport system permease protein	0.304606	0.00569452	0.33648	0.00213102	High TC
	K19191	4-methylaminobutanoate oxidase (formaldehyde-forming) [EC:1.5.3.19]	0.547948	1.19291e-07	0.726065	1.72564e-14	High TC
	K00099	1-deoxy-D-xylulose-5-phosphate reductoisomerase [EC:1.1.1.267]	-0.0473606	0.674591	0.503428	1.66454e-06	High TC
	K01677	fumarate hydratase subunit alpha [EC:4.2.1.2]	0.295388	0.00742412	0.732721	7.53657e-15	High TC
	K03709	DtxR family transcriptional regulator, Mn-dependent transcriptional regulator	0.0695127	0.537474	0.380256	0.000462424	High TC
	K00906	isocitrate dehydrogenase kinase/phosphatase [EC:2.7.11.5 3.1.3.-]	0.16006	0.153474	0.624768	4.56178e-10	High TC
	K00077	2-dehydropantoate 2-reductase [EC:1.1.1.169]	-0.220859	0.0475486	0.553709	8.24303e-08	High TC
	K11068	hemolysin III	0.125358	0.264811	0.680881	2.67608e-12	High TC
	K11070	spermidine/putrescine transport system permease protein	0.583065	1.11965e-08	0.622661	5.42386e-10	High TC
	K00756	pyrimidine-nucleoside phosphorylase [EC:2.4.2.2]	-0.250809	0.0239194	0.585992	9.07575e-09	High TC
	K02083	allantoate deiminase [EC:3.5.3.9]	0.0115367	0.918582	0.445975	3.01129e-05	High TC
	K13893	microcin C transport system substrate-binding protein	0.330047	0.00262064	0.524335	5.0588e-07	High TC
	K00772	5'-methylthioadenosine phosphorylase [EC:2.4.2.28]	0.600655	3.06966e-09	0.620706	6.36159e-10	High TC
	K03671	thioredoxin 1	0.030775	0.785057	0.268988	0.015174	High TC
	K00925	acetate kinase [EC:2.7.2.1]	-0.269093	0.015133	0.607618	1.79938e-09	High TC
	K12952	cation-transporting P-type ATPase E [EC:7.2.2.-]	0.412004	0.000132583	0.545831	1.36404e-07	High TC
	K15866	2-(1,2-epoxy-1,2-dihydrophenyl)acetyl-CoA isomerase [EC:5.3.3.18]	-0.0326893	0.772039	0.331806	0.00247759	High TC
	K00882	1-phosphofructokinase [EC:2.7.1.56]	0.420676	9.21763e-05	0.513577	9.42956e-07	High TC
	K00833	adenosylmethionine---8-amino-7-oxononanoate aminotransferase [EC:2.6.1.62]	-0.553929	8.12627e-08	-0.433026	5.39807e-05	Low pH
	K06041	arabinose-5-phosphate isomerase [EC:5.3.1.13]	-0.69645	5.22772e-13	-0.43243	5.54195e-05	Low pH
	K02200	cytochrome c-type biogenesis protein CcmH	-0.70637	1.74787e-13	-0.432112	5.62019e-05	Low pH
	K02533	tRNA/rRNA methyltransferase [EC:2.1.1.-]	-0.635123	1.91132e-10	-0.0282186	0.802534	Low pH
	K06076	long-chain fatty acid transport protein	-0.681945	2.40137e-12	-0.366379	0.00076839	Low pH
	K00627	pyruvate dehydrogenase E2 component (dihydrolipoamide acetyltransferase) [EC:2.3.1.12]	-0.652998	3.93351e-11	0.284098	0.0101599	Low pH
	K13766	methylglutaconyl-CoA hydratase [EC:4.2.1.18]	-0.750994	6.7933e-16	-0.310041	0.00485099	Low pH
	K02334	DNA polymerase bacteriophage-type [EC:2.7.7.7]	-0.712996	8.19577e-14	-0.300736	0.00637175	Low pH
	K01278	dipeptidyl-peptidase 4 [EC:3.4.14.5]	-0.677076	3.9292e-12	-0.145482	0.195013	Low pH
	K21029	molybdopterin-synthase adenylyltransferase [EC:2.7.7.80]	-0.699996	3.55184e-13	-0.14136	0.208103	Low pH
	K04761	LysR family transcriptional regulator, hydrogen peroxide-inducible genes activator	-0.683077	2.1387e-12	-0.435704	4.79348e-05	Low pH
	K12262	superoxide oxidase [EC:1.10.3.17]	-0.782428	6.38686e-18	-0.478596	6.20484e-06	Low pH
	K01633	7,8-dihydroneopterin aldolase/epimerase/oxygenase [EC:4.1.2.25 5.1.99.8 1.13.11.81]	-0.521688	5.90824e-07	-0.432097	5.6238e-05	Low pH
	K02275	cytochrome c oxidase subunit II [EC:7.1.1.9]	-0.862509	4.41466e-25	-0.436574	4.61114e-05	Low pH
	K02834	ribosome-binding factor A	-0.723193	2.44855e-14	-0.474569	7.60763e-06	Low pH
	K09808	lipoprotein-releasing system permease protein	-0.559982	5.46808e-08	-0.318567	0.00374996	Low pH
	K09690	lipopolysaccharide transport system permease protein	-0.693011	7.56448e-13	-0.606067	2.02891e-09	Low pH
	K00912	tetraacyldisaccharide 4'-kinase [EC:2.7.1.130]	-0.796603	5.99698e-19	-0.394374	0.000269451	Low pH
	K01925	UDP-N-acetylmuramoylalanine--D-glutamate ligase [EC:6.3.2.9]	-0.861249	6.17129e-25	-0.304789	0.00566414	Low pH
	K02372	3-hydroxyacyl-[acyl-carrier-protein] dehydratase [EC:4.2.1.59]	-0.723071	2.48499e-14	-0.415396	0.000115146	Low pH
	K00762	orotate phosphoribosyltransferase [EC:2.4.2.10]	-0.598342	3.65538e-09	-0.550269	1.02873e-07	Low pH
	K00849	galactokinase [EC:2.7.1.6]	-0.713896	7.38213e-14	-0.274633	0.0130947	Low pH
	K00133	aspartate-semialdehyde dehydrogenase [EC:1.2.1.11]	-0.718656	4.21881e-14	-0.434732	5.00522e-05	Low pH
	K15777	4,5-DOPA dioxygenase extradiol [EC:1.13.11.-]	-0.720475	3.39631e-14	-0.599535	3.34118e-09	Low pH
	K09748	ribosome maturation factor RimP	-0.692177	8.2678e-13	-0.397041	0.000242645	Low pH
	K10805	acyl-CoA thioesterase II [EC:3.1.2.-]	-0.648249	6.04778e-11	-0.566964	3.42816e-08	Low pH
	K01695	tryptophan synthase alpha chain [EC:4.2.1.20]	-0.714926	6.54683e-14	-0.414676	0.000118658	Low pH
	K02488	two-component system, cell cycle response regulator [EC:2.7.7.65]	-0.536823	2.38892e-07	-0.398411	0.000229852	Low pH
	K00459	nitronate monooxygenase [EC:1.13.12.16]	-0.663955	1.41524e-11	-0.104645	0.352514	Low pH
	K09458	3-oxoacyl-[acyl-carrier-protein] synthase II [EC:2.3.1.179]	-0.53605	2.50461e-07	0.314097	0.00429576	Low pH
	K03439	tRNA (guanine-N7-)-methyltransferase [EC:2.1.1.33]	-0.705902	1.84241e-13	-0.543165	1.61293e-07	Low pH
	K07788	multidrug efflux pump	-0.855838	2.50849e-24	-0.230815	0.03816	Low pH
	K06133	4'-phosphopantetheinyl transferase [EC:2.7.8.-]	-0.754646	4.09575e-16	-0.190734	0.0880792	Low pH
	K08676	tricorn protease [EC:3.4.21.-]	-0.720483	3.3931e-14	-0.0711663	0.527816	Low pH
	K13587	two-component system, cell cycle sensor histidine kinase and response regulator CckA [EC:2.7.13.3]	-0.429251	6.37116e-05	-0.0911551	0.418325	Low pH
	K02109	F-type H+-transporting ATPase subunit b	-0.81927	9.00219e-21	-0.138409	0.217853	Low pH
	K02018	molybdate transport system permease protein	-0.354946	0.0011483	0.122764	0.274904	Low pH
	K20444	O-antigen biosynthesis protein [EC:2.4.1.-]	-0.83786	1.80839e-22	-0.132305	0.239028	Low pH
	K03446	MFS transporter, DHA2 family, multidrug resistance protein	-0.877312	6.59779e-27	-0.393223	0.000281836	Low pH
	K09457	7-cyano-7-deazaguanine reductase [EC:1.7.1.13]	-0.612845	1.19467e-09	-0.304052	0.00578727	Low pH
	K03752	molybdenum cofactor guanylyltransferase [EC:2.7.7.77]	-0.691058	9.31042e-13	-0.378019	0.000502641	Low pH
	K03545	trigger factor	-0.659656	2.12431e-11	-0.453684	2.10328e-05	Low pH
	K09022	2-iminobutanoate/2-iminopropanoate deaminase [EC:3.5.99.10]	-0.560242	5.37481e-08	0.301677	0.00620083	Low pH
	K07040	DUF177 domain-containing protein	-0.72208	2.80111e-14	-0.442156	3.58568e-05	Low pH
	K02405	RNA polymerase sigma factor FliA	-0.529179	3.79504e-07	-0.450012	2.49809e-05	Low pH
	K00241	succinate dehydrogenase cytochrome b subunit	-0.633579	2.18045e-10	-0.108295	0.33588	Low pH
	K03771	peptidyl-prolyl cis-trans isomerase SurA [EC:5.2.1.8]	-0.749117	8.78096e-16	-0.361109	0.000926408	Low pH
	K02876	large subunit ribosomal protein L15	-0.377374	0.000514816	0.00635781	0.955078	Low pH
	K09992	uncharacterized protein	-0.392306	0.000292081	-0.275951	0.0126463	Low pH
	K03710	GntR family transcriptional regulator	-0.428622	6.54847e-05	-0.400152	0.000214494	Low pH
	K00453	tryptophan 2,3-dioxygenase [EC:1.13.11.11]	-0.568139	3.16572e-08	-0.148024	0.187239	Low pH
	K01356	repressor LexA [EC:3.4.21.88]	-0.700109	3.50819e-13	-0.399878	0.000216847	Low pH
	K03767	peptidyl-prolyl cis-trans isomerase A (cyclophilin A) [EC:5.2.1.8]	-0.660991	1.87384e-11	-0.614766	1.02582e-09	Low pH
	K07042	probable rRNA maturation factor	-0.790445	1.7138e-18	-0.359895	0.00096675	Low pH
	K03327	multidrug resistance protein, MATE family	-0.479565	5.90532e-06	-0.361943	0.000899579	Low pH
	K11904	type VI secretion system secreted protein VgrG	-0.66375	1.44319e-11	-0.577135	1.70254e-08	Low pH
	K03527	4-hydroxy-3-methylbut-2-en-1-yl diphosphate reductase [EC:1.17.7.4]	-0.604583	2.27472e-09	0.27518	0.012907	Low pH
	K01772	protoporphyrin/coproporphyrin ferrochelatase [EC:4.98.1.1 4.99.1.9]	-0.904075	6.7334e-31	-0.300817	0.00635684	Low pH
	K01945	phosphoribosylamine---glycine ligase [EC:6.3.4.13]	-0.672814	6.00017e-12	0.0583431	0.6049	Low pH
	K07300	Ca2+:H+ antiporter	-0.442911	3.46467e-05	0.402271	0.000197076	Low pH
	K18890	ATP-binding cassette, subfamily B, multidrug efflux pump	-0.250999	0.0238094	-0.162028	0.148413	Low pH
	K00507	stearoyl-CoA desaturase (Delta-9 desaturase) [EC:1.14.19.1]	-0.710434	1.10108e-13	-0.187982	0.0928489	Low pH
	K06045	squalene-hopene/tetraprenyl-beta-curcumene cyclase [EC:5.4.99.17 4.2.1.129]	-0.878988	3.96172e-27	-0.0128203	0.90956	Low pH
	K03664	SsrA-binding protein	-0.602596	2.6484e-09	-0.513509	9.4662e-07	Low pH
	K06949	ribosome biogenesis GTPase / thiamine phosphate phosphatase [EC:3.6.1.- 3.1.3.100]	-0.634957	1.93863e-10	-0.507746	1.30998e-06	Low pH
	K07152	protein SCO1	-0.748149	1.00149e-15	-0.572722	2.31335e-08	Low pH
	K02429	MFS transporter, FHS family, L-fucose permease	-0.888986	1.60299e-28	-0.31053	0.00478091	Low pH
	K01147	exoribonuclease II [EC:3.1.13.1]	-0.368069	0.000723162	0.301133	0.0062991	Low pH
	K01935	dethiobiotin synthetase [EC:6.3.3.3]	-0.605826	2.06703e-09	-0.361555	0.000911955	Low pH
	K07106	N-acetylmuramic acid 6-phosphate etherase [EC:4.2.1.126]	-0.856352	2.20107e-24	-0.080444	0.475288	Low pH
	K03624	transcription elongation factor GreA	-0.721442	3.02448e-14	-0.243337	0.0285959	Low pH
	K03823	phosphinothricin acetyltransferase [EC:2.3.1.183]	-0.732768	7.4927e-15	-0.0550767	0.625297	Low pH
	K11105	potassium/hydrogen antiporter	-0.337252	0.00207819	-0.183639	0.100786	Low pH
	K13051	L-asparaginase / beta-aspartyl-peptidase [EC:3.5.1.1 3.4.19.5]	-0.837158	2.11456e-22	-0.226931	0.0416202	Low pH
	K07241	nickel/cobalt transporter (NiCoT) family protein	-0.900909	2.2811e-30	-0.0377835	0.737711	Low pH
	K02160	acetyl-CoA carboxylase biotin carboxyl carrier protein	-0.812324	3.46123e-20	-0.413762	0.000123264	Low pH
	K03685	ribonuclease III [EC:3.1.26.3]	-0.705404	1.94841e-13	-0.212321	0.0570481	Low pH
	K07009	lipid II isoglutaminyl synthase (glutamine-hydrolysing) [EC:6.3.5.13]	-0.602434	2.68141e-09	0.128705	0.252165	Low pH
	K04567	lysyl-tRNA synthetase, class II [EC:6.1.1.6]	-0.837838	1.81756e-22	0.0983622	0.382324	Low pH
	K21572	starch-binding outer membrane protein, SusD/RagB family	-0.678755	3.31883e-12	-0.499585	2.0543e-06	Low pH
	K01720	2-methylcitrate dehydratase [EC:4.2.1.79]	-0.623895	4.90151e-10	-0.518648	7.0499e-07	Low pH
	K03179	4-hydroxybenzoate polyprenyltransferase [EC:2.5.1.39]	-0.735587	5.23577e-15	-0.511146	1.08231e-06	Low pH
	K01613	phosphatidylserine decarboxylase [EC:4.1.1.65]	-0.692997	7.57594e-13	-0.554772	7.69371e-08	Low pH
	K01235	alpha-glucuronidase [EC:3.2.1.139]	-0.765561	8.55339e-17	-0.393748	0.00027612	Low pH
	K01785	aldose 1-epimerase [EC:5.1.3.3]	-0.837447	1.98315e-22	-0.411727	0.000134108	Low pH
	K03790	[ribosomal protein S5]-alanine N-acetyltransferase [EC:2.3.1.267]	-0.781223	7.746e-18	-0.0561239	0.618726	Low pH
	K06013	STE24 endopeptidase [EC:3.4.24.84]	-0.606699	1.93226e-09	0.468484	1.03023e-05	Low pH
	K07979	GntR family transcriptional regulator	-0.798281	4.47717e-19	-0.124726	0.267246	Low pH
	K01890	phenylalanyl-tRNA synthetase beta chain [EC:6.1.1.20]	-0.728385	1.29637e-14	0.213139	0.0560752	Low pH
	K02498	HemY protein	-0.516506	7.97601e-07	-0.437653	4.39379e-05	Low pH
	K06142	outer membrane protein	-0.704393	2.18218e-13	-0.148655	0.185347	Low pH
	K11177	xanthine dehydrogenase YagR molybdenum-binding subunit [EC:1.17.1.4]	-0.601008	2.98858e-09	0.243959	0.0281791	Low pH
	K15726	heavy metal efflux system protein	-0.887092	3.01208e-28	-0.23536	0.0344191	Low pH
	K07460	putative endonuclease	-0.813862	2.58128e-20	-0.344179	0.00165417	Low pH
	K07018	uncharacterized protein	-0.707175	1.59601e-13	-0.39973	0.000218129	Low pH
	K10026	7-carboxy-7-deazaguanine synthase [EC:4.3.99.3]	-0.823398	3.93379e-21	-0.447325	2.82961e-05	Low pH
	K07126	uncharacterized protein	-0.595134	4.64646e-09	0.230259	0.03864	Low pH
	K12600	superkiller protein 3	-0.623951	4.87893e-10	0.414473	0.000119667	Low pH
	K00097	4-hydroxythreonine-4-phosphate dehydrogenase [EC:1.1.1.262]	-0.541883	1.74729e-07	-0.54065	1.88656e-07	Low pH
	K03110	fused signal recognition particle receptor	-0.439945	3.96347e-05	-0.426097	7.30657e-05	Low pH
	K03642	rare lipoprotein A	-0.759107	2.18127e-16	-0.286655	0.00947315	Low pH
	K00766	anthranilate phosphoribosyltransferase [EC:2.4.2.18]	-0.4084	0.000153761	-0.0798663	0.478475	Low pH
	K06217	phosphate starvation-inducible protein PhoH and related proteins	-0.272973	0.0136786	-0.238857	0.0317547	Low pH
	K07393	glutathionyl-hydroquinone reductase [EC:1.8.5.7]	-0.742673	2.08389e-15	-0.333814	0.00232298	Low pH
	K03650	tRNA modification GTPase [EC:3.6.-.-]	-0.866975	1.31006e-25	-0.251992	0.0232419	Low pH
	K00316	spermidine dehydrogenase [EC:1.5.99.6]	-0.521465	5.98587e-07	0.403539	0.000187286	Low pH
	K20534	polyisoprenyl-phosphate glycosyltransferase [EC:2.4.-.-]	-0.935778	1.63732e-37	-0.260959	0.01862	Low pH
	K05837	rod shape determining protein RodA	-0.692261	8.19398e-13	-0.210497	0.0592655	Low pH
	K01491	methylenetetrahydrofolate dehydrogenase (NADP+) / methenyltetrahydrofolate cyclohydrolase [EC:1.5.1.5 3.5.4.9]	-0.784315	4.70956e-18	-0.461232	1.46757e-05	Low pH
	K03217	YidC/Oxa1 family membrane protein insertase	-0.797846	4.83022e-19	-0.353044	0.00122589	Low pH
	K06916	cell division protein ZapE	-0.656324	2.89697e-11	-0.611775	1.29999e-09	Low pH
	K06959	protein Tex	-0.473583	7.99389e-06	-0.160785	0.151594	Low pH
	K00942	guanylate kinase [EC:2.7.4.8]	-0.769283	4.91686e-17	-0.404858	0.000177578	Low pH
	K06910	N/A	-0.785527	3.86678e-18	-0.258429	0.0198361	Low pH
	K05810	purine-nucleoside/S-methyl-5'-thioadenosine phosphorylase / adenosine deaminase [EC:2.4.2.1 2.4.2.28 3.5.4.4]	-0.833536	4.68324e-22	-0.374818	0.000565759	Low pH
	K03589	cell division protein FtsQ	-0.853659	4.34166e-24	-0.26936	0.0150287	Low pH
	K03543	membrane fusion protein, multidrug efflux system	-0.861941	5.13594e-25	-0.319919	0.00359753	Low pH
	K03585	membrane fusion protein, multidrug efflux system	-0.615017	1.00554e-09	-0.196579	0.0785913	Low pH
	K02527	3-deoxy-D-manno-octulosonic-acid transferase [EC:2.4.99.12 2.4.99.13 2.4.99.14 2.4.99.15]	-0.698758	4.06744e-13	-0.196573	0.0786003	Low pH
	K01790	dTDP-4-dehydrorhamnose 3,5-epimerase [EC:5.1.3.13]	-0.62746	3.6496e-10	-0.0905227	0.421574	Low pH
	K00639	glycine C-acetyltransferase [EC:2.3.1.29]	-0.501928	1.80758e-06	-0.450216	2.47439e-05	Low pH
	K04063	lipoyl-dependent peroxiredoxin [EC:1.11.1.28]	-0.73843	3.63086e-15	-0.0964099	0.391887	Low pH
	K16011	mannose-1-phosphate guanylyltransferase / mannose-6-phosphate isomerase [EC:2.7.7.13 5.3.1.8]	-0.635938	1.78232e-10	-0.599236	3.41755e-09	Low pH
	K03559	biopolymer transport protein ExbD	-0.862251	4.72915e-25	-0.235424	0.0343686	Low pH
	K03116	sec-independent protein translocase protein TatA	-0.588153	7.762e-09	-0.173121	0.122208	Low pH
	K17675	ATP-dependent RNA helicase SUPV3L1/SUV3 [EC:3.6.4.13]	-0.432534	5.51666e-05	0.0582618	0.605404	Low pH
	K06187	recombination protein RecR	-0.524134	5.11912e-07	-0.407307	0.000160774	Low pH
	K09117	uncharacterized protein	-0.739617	3.11195e-15	-0.43072	5.9745e-05	Low pH
	K00480	N/A	-0.426835	7.0771e-05	0.0434279	0.700268	Low pH
	K02410	flagellar motor switch protein FliG	-0.773255	2.69216e-17	-0.540397	1.91643e-07	Low pH
	K02379	FdhD protein	-0.56472	3.98773e-08	-0.339135	0.00195414	Low pH
	K02528	16S rRNA (adenine1518-N6/adenine1519-N6)-dimethyltransferase [EC:2.1.1.182]	-0.739527	3.14845e-15	-0.299333	0.00663428	Low pH
	K18285	aminodeoxyfutalosine synthase [EC:2.5.1.120]	-0.320061	0.00358184	-0.0111397	0.921375	Low pH
	K01811	alpha-D-xyloside xylohydrolase [EC:3.2.1.177]	-0.857405	1.68108e-24	-0.410304	0.000142212	Low pH
	K01752	L-serine dehydratase [EC:4.3.1.17]	-0.661705	1.75196e-11	-0.536421	2.44839e-07	Low pH
	K07576	metallo-beta-lactamase family protein	-0.231589	0.0375001	-0.116056	0.302183	Low pH
	K10804	acyl-CoA thioesterase I [EC:3.1.2.- 3.1.2.2 3.1.1.2 3.1.1.5]	-0.643428	9.28832e-11	-0.530694	3.46545e-07	Low pH
	K02851	UDP-GlcNAc:undecaprenyl-phosphate/decaprenyl-phosphate GlcNAc-1-phosphate transferase [EC:2.7.8.33 2.7.8.35]	-0.644482	8.46227e-11	-0.169049	0.131383	Low pH
	K07277	outer membrane protein insertion porin family	-0.484007	4.69886e-06	-0.157146	0.161199	Low pH
	K00941	hydroxymethylpyrimidine/phosphomethylpyrimidine kinase [EC:2.7.1.49 2.7.4.7]	-0.678418	3.43365e-12	-0.189504	0.0901864	Low pH
	K07657	two-component system, OmpR family, phosphate regulon response regulator PhoB	-0.511629	1.05315e-06	-0.393897	0.000274521	Low pH
	K02199	cytochrome c biogenesis protein CcmG, thiol:disulfide interchange protein DsbE	-0.775147	2.01213e-17	-0.170158	0.128834	Low pH
	K02650	type IV pilus assembly protein PilA	-0.766173	7.81431e-17	-0.256027	0.0210536	Low pH
	K09949	UDP-2,3-diacylglucosamine hydrolase [EC:3.6.1.54]	-0.616838	8.69291e-10	0.255309	0.0214294	Low pH
	K00773	queuine tRNA-ribosyltransferase [EC:2.4.2.29]	-0.755562	3.60261e-16	-0.146113	0.193061	Low pH
	K02335	DNA polymerase I [EC:2.7.7.7]	-0.476281	6.97832e-06	-0.277706	0.0120701	Low pH
	K01194	alpha,alpha-trehalase [EC:3.2.1.28]	-0.735588	5.23534e-15	-0.447881	2.7578e-05	Low pH
	K01082	3'(2'), 5'-bisphosphate nucleotidase [EC:3.1.3.7]	-0.6826	2.24578e-12	-0.591755	5.96558e-09	Low pH
	K02482	two-component system, NtrC family, sensor kinase [EC:2.7.13.3]	-0.532303	3.1453e-07	0.165862	0.138919	Low pH
	K01802	peptidylprolyl isomerase [EC:5.2.1.8]	-0.703219	2.48746e-13	-0.40474	0.000178426	Low pH
	K06925	tRNA threonylcarbamoyladenosine biosynthesis protein TsaE	-0.664139	1.39072e-11	-0.390234	0.000316489	Low pH
	K01029	3-oxoacid CoA-transferase subunit B [EC:2.8.3.5]	-0.465723	1.1799e-05	-0.322188	0.00335416	Low pH
	K16899	ATP-dependent helicase/nuclease subunit B [EC:5.6.2.4 3.1.-.-]	-0.241515	0.0298471	-0.020047	0.859008	Low pH
	K00796	dihydropteroate synthase [EC:2.5.1.15]	-0.599938	3.24102e-09	-0.17896	0.109923	Low pH
	K07258	serine-type D-Ala-D-Ala carboxypeptidase (penicillin-binding protein 5/6) [EC:3.4.16.4]	-0.541263	1.81608e-07	-0.179189	0.109461	Low pH
	K03075	preprotein translocase subunit SecG	-0.733331	6.97725e-15	-0.452088	2.26711e-05	Low pH
	K07478	putative ATPase	-0.306313	0.00541657	0.187293	0.0940741	Low pH
	K15633	2,3-bisphosphoglycerate-independent phosphoglycerate mutase [EC:5.4.2.12]	-0.720213	3.5045e-14	0.33799	0.00202877	Low pH
	K01057	6-phosphogluconolactonase [EC:3.1.1.31]	-0.859195	1.05818e-24	-0.19891	0.0750434	Low pH
	K09691	lipopolysaccharide transport system ATP-binding protein	-0.620243	6.60511e-10	-0.585957	9.09852e-09	Low pH
	K07566	L-threonylcarbamoyladenylate synthase [EC:2.7.7.87]	-0.734061	6.36063e-15	-0.377319	0.000515863	Low pH
	K13292	phosphatidylglycerol---prolipoprotein diacylglyceryl transferase [EC:2.5.1.145]	-0.713876	7.39972e-14	-0.441433	3.70532e-05	Low pH
	K11991	tRNA(adenine34) deaminase [EC:3.5.4.33]	-0.513391	9.52996e-07	-0.193025	0.0842569	Low pH
	K00973	glucose-1-phosphate thymidylyltransferase [EC:2.7.7.24]	-0.754089	4.42693e-16	-0.0070849	0.949947	Low pH
	K00575	chemotaxis protein methyltransferase CheR [EC:2.1.1.80]	-0.822615	4.60963e-21	-0.411287	0.000136567	Low pH
	K01301	N-acetylated-alpha-linked acidic dipeptidase [EC:3.4.17.21]	-0.866985	1.3067e-25	-0.276786	0.0123693	Low pH
	K00974	tRNA nucleotidyltransferase (CCA-adding enzyme) [EC:2.7.7.72 3.1.3.- 3.1.4.-]	-0.470798	9.18656e-06	-0.179685	0.108467	Low pH
	K02075	zinc/manganese transport system permease protein	-0.630612	2.80295e-10	0.478299	6.29936e-06	Low pH
	K11175	phosphoribosylglycinamide formyltransferase 1 [EC:2.1.2.2]	-0.573478	2.19567e-08	-0.408437	0.000153527	Low pH
	K06978	uncharacterized protein	-0.782493	6.32061e-18	-0.134004	0.232994	Low pH
	K01817	phosphoribosylanthranilate isomerase [EC:5.3.1.24]	-0.654641	3.38336e-11	-0.415809	0.000113175	Low pH
	K03801	lipoyl(octanoyl) transferase [EC:2.3.1.181]	-0.85883	1.16341e-24	-0.119946	0.286156	Low pH
	K00554	tRNA (guanine37-N1)-methyltransferase [EC:2.1.1.228]	-0.735852	5.06102e-15	-0.505492	1.48508e-06	Low pH
	K00969	nicotinate-nucleotide adenylyltransferase [EC:2.7.7.18]	-0.842419	6.43095e-23	-0.30695	0.00531593	Low pH
	K03588	cell division protein FtsW	-0.615708	9.51609e-10	-0.220238	0.0481923	Low pH
	K19689	aminopeptidase [EC:3.4.11.-]	-0.726941	1.54945e-14	0.20027	0.0730331	Low pH
	K02040	phosphate transport system substrate-binding protein	-0.725945	1.75116e-14	-0.0418429	0.710715	Low pH
	K02407	flagellar hook-associated protein 2	-0.762506	1.33712e-16	-0.565069	3.89549e-08	Low pH
	K01133	choline-sulfatase [EC:3.1.6.6]	-0.697844	4.49397e-13	-0.186032	0.0963495	Low pH
	K01078	N/A	-0.748303	9.80854e-16	0.224008	0.0443931	Low pH
	K13483	xanthine dehydrogenase YagT iron-sulfur-binding subunit	-0.725746	1.79434e-14	-0.131609	0.24153	Low pH
	K01620	threonine aldolase [EC:4.1.2.48]	-0.736097	4.90501e-15	0.183563	0.100931	Low pH
	K01776	glutamate racemase [EC:5.1.1.3]	-0.537767	2.2544e-07	0.143643	0.200778	Low pH
	K00645	[acyl-carrier-protein] S-malonyltransferase [EC:2.3.1.39]	-0.449027	2.61516e-05	-0.39393	0.000274167	Low pH
	K02194	heme exporter protein B	-0.743252	1.93024e-15	-0.241306	0.029993	Low pH
	K02493	release factor glutamine methyltransferase [EC:2.1.1.297]	-0.67324	5.75337e-12	-0.279685	0.0114478	Low pH
	K01775	alanine racemase [EC:5.1.1.1]	-0.733123	7.16363e-15	-0.230591	0.0383528	Low pH
	K05989	alpha-L-rhamnosidase [EC:3.2.1.40]	-0.682887	2.18059e-12	-0.282361	0.0106511	Low pH
	K00767	nicotinate-nucleotide pyrophosphorylase (carboxylating) [EC:2.4.2.19]	-0.83527	3.2082e-22	-0.441302	3.72745e-05	Low pH
	K02301	N/A	-0.698498	4.1846e-13	-0.00660422	0.953339	Low pH
	K08177	MFS transporter, OFA family, oxalate/formate antiporter	-0.644734	8.27512e-11	-0.0885355	0.431879	Low pH
	K06168	tRNA-2-methylthio-N6-dimethylallyladenosine synthase [EC:2.8.4.3]	-0.644317	8.58671e-11	0.0546357	0.628073	Low pH
	K02419	flagellar biosynthesis protein FliP	-0.729241	1.16569e-14	-0.587126	8.3617e-09	Low pH
	K02536	UDP-3-O-[3-hydroxymyristoyl] glucosamine N-acyltransferase [EC:2.3.1.191]	-0.832802	5.48984e-22	-0.357645	0.00104577	Low pH
	K09710	ribosome-associated protein	-0.692771	7.76096e-13	-0.46644	1.13916e-05	Low pH
	K01114	phospholipase C [EC:3.1.4.3]	-0.882554	1.30507e-27	0.0911987	0.418101	Low pH
	K01737	6-pyruvoyltetrahydropterin/6-carboxytetrahydropterin synthase [EC:4.2.3.12 4.1.2.50]	-0.844809	3.69114e-23	-0.0828522	0.462129	Low pH
	K00101	L-lactate dehydrogenase (cytochrome) [EC:1.1.2.3]	-0.710035	1.15265e-13	-0.0379112	0.736857	Low pH
	K03215	23S rRNA (uracil1939-C5)-methyltransferase [EC:2.1.1.190]	-0.926619	2.65462e-35	-0.105627	0.347991	Low pH
	K11381	2-oxoisovalerate dehydrogenase E1 component [EC:1.2.4.4]	-0.410864	0.000138972	-0.31643	0.00400265	Low pH
	K00853	L-ribulokinase [EC:2.7.1.16]	-0.889886	1.1831e-28	-0.171435	0.125945	Low pH
	K01256	aminopeptidase N [EC:3.4.11.2]	-0.797784	4.88303e-19	-0.418002	0.000103219	Low pH
	K03525	type III pantothenate kinase [EC:2.7.1.33]	-0.767567	6.35459e-17	-0.244254	0.0279833	Low pH
	K02238	competence protein ComEC	-0.792724	1.16668e-18	-0.421002	9.09065e-05	Low pH
	K01079	phosphoserine phosphatase [EC:3.1.3.3]	-0.719077	4.01277e-14	-0.339557	0.00192729	Low pH
	K13529	AraC family transcriptional regulator, regulatory protein of adaptative response / DNA-3-methyladenine glycosylase II [EC:3.2.2.21]	-0.367112	0.000748468	-0.266756	0.0160718	Low pH
	K01444	N4-(beta-N-acetylglucosaminyl)-L-asparaginase [EC:3.5.1.26]	-0.61776	8.07232e-10	-0.507153	1.354e-06	Low pH
	K00324	H+-translocating NAD(P) transhydrogenase subunit alpha [EC:1.6.1.2 7.1.1.1]	-0.38991	0.000320461	-0.264733	0.0169243	Low pH
	K08218	MFS transporter, PAT family, beta-lactamase induction signal transducer AmpG	-0.608111	1.7317e-09	-0.426251	7.25802e-05	Low pH
	K01867	tryptophanyl-tRNA synthetase [EC:6.1.1.2]	-0.583635	1.07494e-08	-0.509642	1.17796e-06	Low pH
	K05979	2-phosphosulfolactate phosphatase [EC:3.1.3.71]	-0.270933	0.0144276	-0.182495	0.102964	Low pH
	K00380	sulfite reductase (NADPH) flavoprotein alpha-component [EC:1.8.1.2]	-0.785425	3.93171e-18	-0.150237	0.180659	Low pH
	K02193	heme exporter protein A [EC:7.6.2.5]	-0.705704	1.88385e-13	-0.276632	0.0124199	Low pH
	K09955	uncharacterized protein	-0.818133	1.12663e-20	-0.250004	0.0243896	Low pH
	K02483	two-component system, OmpR family, response regulator	-0.275565	0.0127761	0.0812336	0.470951	Low pH
	K00091	dihydroflavonol-4-reductase [EC:1.1.1.219]	-0.683912	1.96273e-12	-0.314058	0.00430089	Low pH
	K02005	HlyD family secretion protein	-0.608211	1.71826e-09	-0.038628	0.732068	Low pH
	K12510	tight adherence protein B	-0.631149	2.6789e-10	-0.160713	0.151781	Low pH
	K00317	dimethylamine/trimethylamine dehydrogenase [EC:1.5.8.1 1.5.8.2]	-0.75799	2.5571e-16	0.000948818	0.993293	Low pH
	K00278	L-aspartate oxidase [EC:1.4.3.16]	-0.592008	5.85563e-09	0.0379357	0.736693	Low pH
	K02396	flagellar hook-associated protein 1	-0.798733	4.13584e-19	-0.525318	4.77392e-07	Low pH
	K02113	F-type H+-transporting ATPase subunit delta	-0.721137	3.13748e-14	-0.457068	1.7918e-05	Low pH
	K09001	anhydro-N-acetylmuramic acid kinase [EC:2.7.1.170]	-0.829927	1.01514e-21	-0.456614	1.83089e-05	Low pH
	K03561	biopolymer transport protein ExbB	-0.831414	7.39718e-22	-0.211479	0.0580631	Low pH
	K00311	electron-transferring-flavoprotein dehydrogenase [EC:1.5.5.1]	-0.480118	5.74064e-06	0.142035	0.205919	Low pH
	K03928	carboxylesterase [EC:3.1.1.1]	-0.807787	8.09851e-20	-0.438039	4.31833e-05	Low pH
	K07447	putative pre-16S rRNA nuclease [EC:3.1.-.-]	-0.811177	4.30009e-20	-0.323092	0.00326127	Low pH
	K00566	tRNA-uridine 2-sulfurtransferase [EC:2.8.1.13]	-0.809528	5.86053e-20	-0.108237	0.336137	Low pH
	K00793	riboflavin synthase [EC:2.5.1.9]	-0.706572	1.70844e-13	-0.387103	0.000356942	Low pH
	K00997	holo-[acyl-carrier protein] synthase [EC:2.7.8.7]	-0.349587	0.00137925	0.245607	0.0270996	Low pH
	K00979	3-deoxy-manno-octulosonate cytidylyltransferase (CMP-KDO synthetase) [EC:2.7.7.38]	-0.762729	1.29448e-16	-0.360666	0.000940946	Low pH
	K08679	UDP-glucuronate 4-epimerase [EC:5.1.3.6]	-0.527428	4.21276e-07	-0.36313	0.00086262	Low pH
	K00652	8-amino-7-oxononanoate synthase [EC:2.3.1.47]	-0.697456	4.68716e-13	-0.199537	0.0741112	Low pH
	K02624	IclR family transcriptional regulator, pca regulon regulatory protein	-0.592814	5.51771e-09	0.0676289	0.548581	Low pH
	K16554	polysaccharide biosynthesis transport protein [EC:2.7.10.3]	-0.265108	0.0167636	-0.186608	0.0953045	Low pH
	K06147	ATP-binding cassette, subfamily B, bacterial	-0.823362	3.96259e-21	-0.119459	0.288133	Low pH
	K19802	L-Ala-D/L-Glu epimerase [EC:5.1.1.20]	-0.843324	5.21817e-23	-0.364099	0.000833451	Low pH
	K01190	beta-galactosidase [EC:3.2.1.23]	-0.801562	2.50729e-19	-0.273394	0.0135284	Low pH
	K00451	homogentisate 1,2-dioxygenase [EC:1.13.11.5]	-0.663209	1.51934e-11	-0.34797	0.0014568	Low pH
	K02616	phenylacetic acid degradation operon negative regulatory protein	-0.709085	1.28482e-13	-0.00886955	0.937361	Low pH
	K05349	beta-glucosidase [EC:3.2.1.21]	-0.766525	7.41749e-17	0.00256578	0.981863	Low pH
	K00161	pyruvate dehydrogenase E1 component alpha subunit [EC:1.2.4.1]	-0.510045	1.15157e-06	0.00417883	0.970465	Low pH
	K06287	nucleoside triphosphate pyrophosphatase [EC:3.6.1.-]	-0.72247	2.67215e-14	-0.437989	4.328e-05	Low pH
	K01153	type I restriction enzyme, R subunit [EC:3.1.21.3]	-0.523449	5.32947e-07	-0.502356	1.76558e-06	Low pH
	K00982	[glutamine synthetase] adenylyltransferase / [glutamine synthetase]-adenylyl-L-tyrosine phosphorylase [EC:2.7.7.42 2.7.7.89]	-0.536237	2.47617e-07	-0.442124	3.59092e-05	Low pH
	K07568	S-adenosylmethionine:tRNA ribosyltransferase-isomerase [EC:2.4.99.17]	-0.82932	1.1542e-21	-0.210897	0.0587731	Low pH
	K08677	kumamolisin	-0.698881	4.01314e-13	-0.318444	0.00376413	Low pH
	K03800	lipoate---protein ligase [EC:6.3.1.20]	-0.612763	1.20248e-09	-0.468449	1.032e-05	Low pH
	K07491	REP-associated tyrosine transposase	-0.74352	1.86294e-15	-0.278352	0.0118639	Low pH
	K02298	cytochrome o ubiquinol oxidase subunit I [EC:7.1.1.3]	-0.708717	1.3398e-13	-0.271771	0.0141156	Low pH
	K01392	thimet oligopeptidase [EC:3.4.24.15]	-0.731749	8.51951e-15	0.180452	0.106943	Low pH
	K04066	primosomal protein N' (replication factor Y) (superfamily II helicase) [EC:5.6.2.4]	-0.83816	1.69131e-22	0.00620675	0.956144	Low pH
	K04088	modulator of FtsH protease HflK	-0.297703	0.00695124	-0.00064596	0.995434	Low pH
	K09760	DNA recombination protein RmuC	-0.84212	6.88914e-23	-0.348265	0.00144235	Low pH
	K03572	DNA mismatch repair protein MutL	-0.679968	2.93597e-12	-0.400457	0.000211901	Low pH
	K13628	iron-sulfur cluster assembly protein	-0.685039	1.74738e-12	-0.323468	0.0032234	Low pH
	K00406	cytochrome c oxidase cbb3-type subunit III	-0.724813	2.01094e-14	-0.191432	0.0869	Low pH
	K06969	23S rRNA (cytosine1962-C5)-methyltransferase [EC:2.1.1.191]	-0.753846	4.5797e-16	-0.270896	0.0144414	Low pH
	K00748	lipid-A-disaccharide synthase [EC:2.4.1.182]	-0.806974	9.40862e-20	-0.34558	0.0015786	Low pH
	K00954	pantetheine-phosphate adenylyltransferase [EC:2.7.7.3]	-0.705379	1.95397e-13	-0.234268	0.0352886	Low pH
	K16203	D-amino peptidase [EC:3.4.11.-]	-0.825772	2.41945e-21	-0.0424458	0.706735	Low pH
	K20265	glutamate:GABA antiporter	-0.615885	9.38198e-10	0.393788	0.000275691	Low pH
	K02455	general secretion pathway protein F	-0.488584	3.70032e-06	-0.41248	0.000129994	Low pH
	K00991	2-C-methyl-D-erythritol 4-phosphate cytidylyltransferase [EC:2.7.7.60]	-0.851867	6.77161e-24	-0.27251	0.0138457	Low pH
	K01866	tyrosyl-tRNA synthetase [EC:6.1.1.1]	-0.721081	3.15849e-14	-0.442695	3.49888e-05	Low pH
	K01322	prolyl oligopeptidase [EC:3.4.21.26]	-0.884018	8.18619e-28	-0.413476	0.000124735	Low pH
	K03185	2-octaprenyl-6-methoxyphenol hydroxylase [EC:1.14.13.-]	-0.622845	5.34277e-10	-0.448699	2.65526e-05	Low pH
	K03406	methyl-accepting chemotaxis protein	-0.433838	5.20767e-05	-0.104457	0.353385	Low pH
	K01739	cystathionine gamma-synthase [EC:2.5.1.48]	-0.668037	9.56498e-12	-0.113403	0.313444	Low pH
	K00950	2-amino-4-hydroxy-6-hydroxymethyldihydropteridine diphosphokinase [EC:2.7.6.3]	-0.804879	1.38002e-19	-0.29314	0.00791029	Low pH
	K03273	D-glycero-D-manno-heptose 1,7-bisphosphate phosphatase [EC:3.1.3.82 3.1.3.83]	-0.652564	4.09223e-11	-0.199452	0.0742371	Low pH
	K13979	alcohol dehydrogenase (NADP+) [EC:1.1.1.2]	-0.692321	8.14162e-13	-0.235536	0.0342806	Low pH
	K11753	riboflavin kinase / FMN adenylyltransferase [EC:2.7.1.26 2.7.7.2]	-0.731353	8.95361e-15	-0.385586	0.000378191	Low pH
	K12511	tight adherence protein C	-0.689747	1.0692e-12	-0.40472	0.000178574	Low pH
	K01520	dUTP pyrophosphatase [EC:3.6.1.23]	-0.578196	1.58058e-08	-0.567691	3.26339e-08	Low pH
	K00817	histidinol-phosphate aminotransferase [EC:2.6.1.9]	-0.923586	1.23911e-34	-0.160572	0.152146	Low pH
	K02654	leader peptidase (prepilin peptidase) / N-methyltransferase [EC:3.4.23.43 2.1.1.-]	-0.81579	1.78009e-20	-0.302408	0.00607091	Low pH
	K00336	NADH-quinone oxidoreductase subunit G [EC:7.1.1.2]	-0.704655	2.11908e-13	-0.341198	0.00182601	Low pH
	K07025	putative hydrolase of the HAD superfamily	-0.453717	2.1e-05	0.180661	0.106531	Low pH
	K11178	xanthine dehydrogenase YagS FAD-binding subunit [EC:1.17.1.4]	-0.545809	1.36596e-07	0.0329512	0.770263	Low pH
	K06199	fluoride exporter	-0.768202	5.78071e-17	-0.506819	1.37949e-06	Low pH
	K06442	23S rRNA (cytidine1920-2'-O)/16S rRNA (cytidine1409-2'-O)-methyltransferase [EC:2.1.1.226 2.1.1.227]	-0.328901	0.00271774	0.314627	0.00422756	Low pH
	K09762	cell division protein WhiA	-0.230731	0.0382328	-0.154685	0.167943	Low pH
	K02453	general secretion pathway protein D	-0.543651	1.56456e-07	-0.118892	0.290441	Low pH
	K06997	PLP dependent protein	-0.692847	7.69875e-13	-0.402381	0.000196204	Low pH
	K01809	mannose-6-phosphate isomerase [EC:5.3.1.8]	-0.727839	1.38707e-14	-0.198224	0.0760744	Low pH
	K00332	NADH-quinone oxidoreductase subunit C [EC:7.1.1.2]	-0.622918	5.31099e-10	-0.18178	0.104343	Low pH
	K07031	D-glycero-alpha-D-manno-heptose-7-phosphate kinase [EC:2.7.1.168]	-0.769238	4.95005e-17	-0.506724	1.38678e-06	Low pH
	K06151	gluconate 2-dehydrogenase alpha chain [EC:1.1.99.3]	-0.794499	8.62029e-19	-0.481304	5.40205e-06	Low pH
	K09007	GTP cyclohydrolase IB [EC:3.5.4.16]	-0.543508	1.57857e-07	-0.469258	9.91543e-06	Low pH
	K03536	ribonuclease P protein component [EC:3.1.26.5]	-0.796111	6.53035e-19	-0.220422	0.0480011	Low pH
	K02888	large subunit ribosomal protein L21	-0.774608	2.18677e-17	0.195453	0.0803533	Low pH
	K03733	integrase/recombinase XerC	-0.588245	7.71022e-09	-0.131781	0.24091	Low pH
	K03413	two-component system, chemotaxis family, chemotaxis protein CheY	-0.760433	1.80373e-16	-0.424791	7.73003e-05	Low pH
	K09164	uncharacterized protein	-0.703696	2.35871e-13	-0.551367	9.58746e-08	Low pH
	K03100	signal peptidase I [EC:3.4.21.89]	-0.908727	1.03527e-31	-0.295531	0.00739426	Low pH
	K12373	hexosaminidase [EC:3.2.1.52]	-0.775152	2.01048e-17	-0.571436	2.52749e-08	Low pH
	K00946	thiamine-monophosphate kinase [EC:2.7.4.16]	-0.7271	1.51943e-14	-0.190508	0.0884636	Low pH
	K00075	UDP-N-acetylmuramate dehydrogenase [EC:1.3.1.98]	-0.680204	2.86651e-12	-0.423093	8.31461e-05	Low pH
	K01556	kynureninase [EC:3.7.1.3]	-0.842264	6.66427e-23	0.126343	0.261044	Low pH
	K01515	ADP-ribose pyrophosphatase [EC:3.6.1.13 3.6.1.-]	-0.672139	6.41245e-12	-0.47391	7.8638e-06	Low pH
	K01923	phosphoribosylaminoimidazole-succinocarboxamide synthase [EC:6.3.2.6]	-0.670298	7.679e-12	-0.507186	1.35158e-06	Low pH
	K02860	16S rRNA processing protein RimM	-0.759832	1.96635e-16	-0.459463	1.598e-05	Low pH
	K03595	GTPase	-0.648294	6.0232e-11	-0.433501	5.28589e-05	Low pH
	K00641	homoserine O-acetyltransferase/O-succinyltransferase [EC:2.3.1.31 2.3.1.46]	-0.742674	2.08384e-15	-0.382697	0.000421925	Low pH
	K03271	D-sedoheptulose 7-phosphate isomerase [EC:5.3.1.28]	-0.528286	4.00286e-07	0.0182769	0.871346	Low pH
	K01885	glutamyl-tRNA synthetase [EC:6.1.1.17]	-0.778884	1.12249e-17	-0.197736	0.0768137	Low pH
	K04075	tRNA(Ile)-lysidine synthase [EC:6.3.4.19]	-0.835911	2.78697e-22	-0.207191	0.0634632	Low pH
	K00759	adenine phosphoribosyltransferase [EC:2.4.2.7]	-0.378412	0.000495361	-0.34992	0.00136376	Low pH
	K00057	glycerol-3-phosphate dehydrogenase (NAD(P)+) [EC:1.1.1.94]	-0.894389	2.48599e-29	-0.219181	0.0493052	Low pH
	K01599	uroporphyrinogen decarboxylase [EC:4.1.1.37]	-0.607068	1.87783e-09	-0.343569	0.00168808	Low pH
	K06178	23S rRNA pseudouridine2605 synthase [EC:5.4.99.22]	-0.80095	2.79597e-19	-0.475332	7.32094e-06	Low pH
	K01673	carbonic anhydrase [EC:4.2.1.1]	-0.779082	1.08803e-17	-0.101913	0.365293	Low pH
	K01489	cytidine deaminase [EC:3.5.4.5]	-0.828703	1.31425e-21	-0.0240745	0.831067	Low pH
	K11782	chorismate dehydratase [EC:4.2.1.151]	-0.889772	1.22953e-28	0.144959	0.19664	Low pH
	K02884	large subunit ribosomal protein L19	-0.264539	0.0170082	0.214623	0.0543455	Low pH
	K07052	CAAX protease family protein	-0.825049	2.80781e-21	-0.295078	0.00748965	Low pH
	K03465	thymidylate synthase (FAD) [EC:2.1.1.148]	-0.7447	1.59232e-15	-0.0478983	0.671108	Low pH
	K11102	proton glutamate symport protein	-0.551089	9.76067e-08	0.19027	0.088869	Low pH
	K03088	RNA polymerase sigma-70 factor, ECF subfamily	-0.256704	0.020704	0.229818	0.039025	Low pH
	K01259	proline iminopeptidase [EC:3.4.11.5]	-0.8945	2.38941e-29	-0.0384444	0.733293	Low pH
	K02357	elongation factor Ts	-0.65953	2.14951e-11	-0.36144	0.000915666	Low pH
	K01962	acetyl-CoA carboxylase carboxyl transferase subunit alpha [EC:6.4.1.2 2.1.3.15]	-0.60234	2.70065e-09	-0.392637	0.000288343	Low pH
	K03734	FAD:protein FMN transferase [EC:2.7.1.180]	-0.558186	6.15523e-08	0.549857	1.05622e-07	Low pH
	K03621	phosphate acyltransferase [EC:2.3.1.274]	-0.619731	6.88517e-10	0.331988	0.00246326	Low pH
	K07391	magnesium chelatase family protein	-0.714038	7.26089e-14	-0.394199	0.000271296	Low pH
	K06381	stage II sporulation protein D	-0.522409	5.66447e-07	-0.189887	0.0895247	Low pH
	K01104	protein-tyrosine phosphatase [EC:3.1.3.48]	-0.885743	4.68713e-28	0.0461101	0.682717	Low pH
	K02313	chromosomal replication initiator protein	-0.471919	8.68785e-06	-0.146054	0.193242	Low pH
	K03929	para-nitrobenzyl esterase [EC:3.1.1.-]	-0.852103	6.38875e-24	-0.236372	0.0336297	Low pH
	K03437	RNA methyltransferase, TrmH family	-0.651463	4.52404e-11	-0.502571	1.74482e-06	Low pH
	K02259	heme a synthase [EC:1.17.99.9]	-0.827512	1.68649e-21	-0.391098	0.000306082	Low pH
	K04763	integrase/recombinase XerD	-0.673413	5.6561e-12	-0.155388	0.165995	Low pH
	K03587	cell division protein FtsI (penicillin-binding protein 3) [EC:3.4.16.4]	-0.767788	6.14896e-17	-0.149828	0.181861	Low pH
	K07305	peptide-methionine (R)-S-oxide reductase [EC:1.8.4.12]	-0.605518	2.1168e-09	0.137225	0.221852	Low pH
	K07011	N/A	-0.803563	1.75112e-19	-0.267576	0.0157368	Low pH
	K02484	two-component system, OmpR family, sensor kinase [EC:2.7.13.3]	-0.315383	0.0041319	0.239288	0.0314383	Low pH
	K06158	ATP-binding cassette, subfamily F, member 3	-0.504226	1.59285e-06	0.0366601	0.74524	Low pH
	K07390	monothiol glutaredoxin	-0.731625	8.65318e-15	0.20438	0.0672193	Low pH
	K07636	two-component system, OmpR family, phosphate regulon sensor histidine kinase PhoR [EC:2.7.13.3]	-0.809428	5.97086e-20	-0.00156792	0.988916	Low pH
	K02279	pilus assembly protein CpaB	-0.486649	4.09536e-06	-0.463112	1.33999e-05	Low pH
	K14742	tRNA threonylcarbamoyladenosine biosynthesis protein TsaB	-0.607052	1.88015e-09	-0.224267	0.0441411	Low pH
	K07667	two-component system, OmpR family, KDP operon response regulator KdpE	-0.799739	3.46493e-19	0.1919	0.0861165	Low pH
	K06167	phosphoribosyl 1,2-cyclic phosphate phosphodiesterase [EC:3.1.4.55]	-0.80255	2.10133e-19	-0.289551	0.00874468	Low pH
	K02394	flagellar P-ring protein FlgI	-0.769201	4.97768e-17	-0.502417	1.75966e-06	Low pH
	K00794	6,7-dimethyl-8-ribityllumazine synthase [EC:2.5.1.78]	-0.833416	4.80723e-22	-0.205428	0.0657992	Low pH
	K16264	cobalt-zinc-cadmium efflux system protein	-0.806646	9.99153e-20	-0.300305	0.00645133	Low pH
	K06998	trans-2,3-dihydro-3-hydroxyanthranilate isomerase [EC:5.3.3.17]	-0.729158	1.17784e-14	0.336757	0.00211194	Low pH
	K02412	flagellum-specific ATP synthase [EC:7.4.2.8]	-0.730447	1.00304e-14	-0.564308	4.09972e-08	Low pH
	K09809	CDP-glycerol glycerophosphotransferase [EC:2.7.8.12]	-0.76238	1.3617e-16	-0.125173	0.265524	Low pH
	K03412	two-component system, chemotaxis family, protein-glutamate methylesterase/glutaminase [EC:3.1.1.61 3.5.1.44]	-0.837646	1.89703e-22	-0.522508	5.63179e-07	Low pH
	K01640	hydroxymethylglutaryl-CoA lyase [EC:4.1.3.4]	-0.329169	0.00269474	-0.289809	0.00868231	Low pH
	K07124	uncharacterized protein	-0.586223	8.92549e-09	0.33209	0.00245519	Low pH
	K15725	outer membrane protein, heavy metal efflux system	-0.87692	7.42485e-27	-0.364122	0.000832791	Low pH
	K01247	DNA-3-methyladenine glycosylase II [EC:3.2.2.21]	-0.802635	2.06944e-19	0.0692764	0.538861	Low pH
	K05970	sialate O-acetylesterase [EC:3.1.1.53]	-0.784768	4.37556e-18	-0.498482	2.18128e-06	Low pH
	K01555	fumarylacetoacetase [EC:3.7.1.2]	-0.823711	3.69057e-21	-0.0460544	0.68308	Low pH
	K05845	osmoprotectant transport system substrate-binding protein	-0.504832	1.54032e-06	-0.394306	0.000270166	Low pH
	K03549	KUP system potassium uptake protein	-0.651681	4.4352e-11	0.0565306	0.616182	Low pH
	K03722	ATP-dependent DNA helicase DinG [EC:5.6.2.3]	-0.745694	1.39421e-15	-0.467202	1.09733e-05	Low pH
	K03684	ribonuclease D [EC:3.1.13.5]	-0.679496	3.07974e-12	-0.52941	3.74284e-07	Low pH
	K02959	small subunit ribosomal protein S16	-0.559457	5.66113e-08	-0.235961	0.0339484	Low pH
	K01178	glucoamylase [EC:3.2.1.3]	-0.894724	2.20696e-29	-0.145191	0.195918	Low pH
	K06179	23S rRNA pseudouridine955/2504/2580 synthase [EC:5.4.99.24]	-0.599101	3.45232e-09	-0.484881	4.49038e-06	Low pH
	K17828	dihydroorotate dehydrogenase (NAD+) catalytic subunit [EC:1.3.1.14]	-0.271788	0.0141093	-0.0766896	0.4962	Low pH
	K01297	muramoyltetrapeptide carboxypeptidase [EC:3.4.17.13]	-0.573764	2.15278e-08	0.152968	0.172772	Low pH
	K02435	aspartyl-tRNA(Asn)/glutamyl-tRNA(Gln) amidotransferase subunit C [EC:6.3.5.6 6.3.5.7]	-0.628322	3.39662e-10	0.197779	0.0767477	Low pH
	K02558	UDP-N-acetylmuramate: L-alanyl-gamma-D-glutamyl-meso-diaminopimelate ligase [EC:6.3.2.45]	-0.490434	3.35637e-06	-0.330768	0.00256109	Low pH
	K14980	two-component system, OmpR family, sensor histidine kinase ChvG [EC:2.7.13.3]	-0.494729	2.67049e-06	-0.0223124	0.843268	Low pH
	K11754	dihydrofolate synthase / folylpolyglutamate synthase [EC:6.3.2.12 6.3.2.17]	-0.863839	3.08853e-25	-0.188945	0.0911573	Low pH
	K01191	alpha-mannosidase [EC:3.2.1.24]	-0.711175	1.01136e-13	-0.688665	1.198e-12	Low pH
	K00989	ribonuclease PH [EC:2.7.7.56]	-0.566199	3.60981e-08	-0.0768504	0.495294	Low pH
	K00616	transaldolase [EC:2.2.1.2]	-0.799117	3.86616e-19	-0.203007	0.0691192	Low pH
	K14205	phosphatidylglycerol lysyltransferase [EC:2.3.2.3]	-0.846055	2.75306e-23	-0.499787	2.03184e-06	Low pH
	K01206	alpha-L-fucosidase [EC:3.2.1.51]	-0.869817	5.90926e-26	-0.446267	2.97109e-05	Low pH
	K11720	lipopolysaccharide export system permease protein	-0.649929	5.19841e-11	-0.505828	1.45759e-06	Low pH
	K07117	uncharacterized protein	-0.645959	7.42224e-11	-0.249982	0.0244027	Low pH
	K07653	two-component system, OmpR family, sensor histidine kinase MprB [EC:2.7.13.3]	-0.329178	0.00269399	0.274844	0.013022	Low pH
	K02456	general secretion pathway protein G	-0.691007	9.36014e-13	-0.249799	0.0245105	Low pH
	K03408	purine-binding chemotaxis protein CheW	-0.807224	8.98407e-20	-0.3655	0.000792889	Low pH
	K02341	DNA polymerase III subunit delta' [EC:2.7.7.7]	-0.793205	1.07512e-18	-0.310358	0.00480548	Low pH
	K07669	two-component system, OmpR family, response regulator MprA	-0.434275	5.10771e-05	0.111095	0.323459	Low pH
	K03770	peptidyl-prolyl cis-trans isomerase D [EC:5.2.1.8]	-0.678654	3.35283e-12	-0.368122	0.000721778	Low pH
	K08309	soluble lytic murein transglycosylase [EC:4.2.2.-]	-0.799117	3.86586e-19	-0.0583829	0.604653	Low pH
	K00919	4-diphosphocytidyl-2-C-methyl-D-erythritol kinase [EC:2.7.1.148]	-0.854164	3.82615e-24	-0.00860069	0.939256	Low pH
	K02114	F-type H+-transporting ATPase subunit epsilon	-0.453269	2.14472e-05	-0.136905	0.222942	Low pH
	K10773	endonuclease III [EC:4.2.99.18]	-0.48271	5.0247e-06	-0.385731	0.000376118	Low pH
	K07077	uncharacterized protein	-0.34133	0.00181807	-0.108984	0.332795	Low pH
	K02078	acyl carrier protein	-0.69286	7.68751e-13	-0.406907	0.000163415	Low pH
	K00275	pyridoxamine 5'-phosphate oxidase [EC:1.4.3.5]	-0.655977	2.99148e-11	0.0578618	0.607887	Low pH
	K03153	glycine oxidase [EC:1.4.3.19]	-0.42981	6.21753e-05	-0.0560158	0.619403	Low pH
	K03654	ATP-dependent DNA helicase RecQ [EC:5.6.2.4]	-0.510154	1.14451e-06	-0.168647	0.132316	Low pH
	K01963	acetyl-CoA carboxylase carboxyl transferase subunit beta [EC:6.4.1.2 2.1.3.15]	-0.466269	1.1488e-05	-0.302788	0.00600418	Low pH
	K02390	flagellar hook protein FlgE	-0.763853	1.0989e-16	-0.567401	3.32817e-08	Low pH
	K08178	MFS transporter, SHS family, lactate transporter	-0.892796	4.35108e-29	-0.401973	0.000199444	Low pH
	K07560	D-aminoacyl-tRNA deacylase [EC:3.1.1.96]	-0.691307	9.0674e-13	-0.400671	0.000210099	Low pH
	K01207	beta-N-acetylhexosaminidase [EC:3.2.1.52]	-0.910917	4.14046e-32	-0.0412464	0.714661	Low pH
	K00560	thymidylate synthase [EC:2.1.1.45]	-0.666044	1.15905e-11	-0.56249	4.62951e-08	Low pH
	K02529	LacI family transcriptional regulator	-0.769	5.12978e-17	-0.416053	0.000112022	Low pH
	K02879	large subunit ribosomal protein L17	-0.631476	2.60596e-10	-0.542898	1.64002e-07	Low pH
	K14266	tryptophan 7-halogenase [EC:1.14.19.9]	-0.667684	9.89753e-12	-0.655722	3.06276e-11	Low pH
	K14441	ribosomal protein S12 methylthiotransferase [EC:2.8.4.4]	-0.538537	2.14995e-07	-0.292526	0.00804788	Low pH
	K01448	N-acetylmuramoyl-L-alanine amidase [EC:3.5.1.28]	-0.790682	1.647e-18	0.0622112	0.581131	Low pH
	K01719	uroporphyrinogen-III synthase [EC:4.2.1.75]	-0.621067	6.17745e-10	-0.484323	4.62246e-06	Low pH
	K02990	small subunit ribosomal protein S6	-0.711326	9.93914e-14	-0.359607	0.000976566	Low pH
	K02316	DNA primase [EC:2.7.7.101]	-0.854803	3.25838e-24	-0.00146911	0.989615	Low pH
	K02841	lipopolysaccharide heptosyltransferase I [EC:2.4.99.23]	-0.816306	1.61057e-20	0.120546	0.283736	Low pH
	K07406	alpha-galactosidase [EC:3.2.1.22]	-0.68731	1.38038e-12	0.331982	0.00246372	Low pH
	K15977	putative oxidoreductase	-0.786816	3.13054e-18	-0.49834	2.19806e-06	Low pH
	K01804	L-arabinose isomerase [EC:5.3.1.4]	-0.788382	2.41708e-18	-0.389649	0.000323702	Low pH
	K07027	glycosyltransferase 2 family protein	-0.460975	1.48588e-05	-0.299373	0.00662655	Low pH
	K04744	LPS-assembly protein	-0.615934	9.34528e-10	-0.211306	0.058273	Low pH
	K12308	beta-galactosidase [EC:3.2.1.23]	-0.726278	1.68098e-14	-0.497188	2.33944e-06	Low pH
	K01091	phosphoglycolate phosphatase [EC:3.1.3.18]	-0.671893	6.56912e-12	-0.27854	0.0118042	Low pH
	K03631	DNA repair protein RecN (Recombination protein N)	-0.795867	6.81154e-19	-0.094266	0.402551	Low pH
	K14155	cysteine-S-conjugate beta-lyase [EC:4.4.1.13]	-0.61141	1.33785e-09	-0.051838	0.645804	Low pH
	K06980	tRNA-modifying protein YgfZ	-0.839432	1.2708e-22	-0.25076	0.0239474	Low pH
	K02564	glucosamine-6-phosphate deaminase [EC:3.5.99.6]	-0.504387	1.57868e-06	-0.464202	1.27082e-05	Low pH
	K01262	Xaa-Pro aminopeptidase [EC:3.4.11.9]	-0.903476	8.50734e-31	-0.351529	0.00129109	Low pH
	K02517	Kdo2-lipid IVA lauroyltransferase/acyltransferase [EC:2.3.1.241 2.3.1.-]	-0.631405	2.62181e-10	-0.440404	3.88209e-05	Low pH
	K00784	ribonuclease Z [EC:3.1.26.11]	-0.577783	1.62705e-08	0.261268	0.0184757	Low pH
	K01284	peptidyl-dipeptidase Dcp [EC:3.4.15.5]	-0.815662	1.82498e-20	-0.472335	8.50923e-06	Low pH
	K01159	crossover junction endodeoxyribonuclease RuvC [EC:3.1.21.10]	-0.640276	1.22458e-10	-0.04155	0.712652	Low pH
	K03655	ATP-dependent DNA helicase RecG [EC:5.6.2.4]	-0.713555	7.68076e-14	-0.0983781	0.382247	Low pH
	K18707	threonylcarbamoyladenosine tRNA methylthiotransferase MtaB [EC:2.8.4.5]	-0.786815	3.13065e-18	0.135597	0.227438	Low pH
	K13990	glutamate formiminotransferase / formiminotetrahydrofolate cyclodeaminase [EC:2.1.2.5 4.3.1.4]	-0.65335	3.80871e-11	0.420641	9.2312e-05	Low pH
	K12340	outer membrane protein	-0.792749	1.16176e-18	-0.239669	0.0311613	Low pH
	K07234	uncharacterized protein involved in response to NO	-0.681086	2.62109e-12	-0.484378	4.60933e-06	Low pH
	K07462	single-stranded-DNA-specific exonuclease [EC:3.1.-.-]	-0.871456	3.70227e-26	0.00710163	0.949829	Low pH
	K13810	transaldolase / glucose-6-phosphate isomerase [EC:2.2.1.2 5.3.1.9]	-0.755858	3.45598e-16	-0.293238	0.00788873	Low pH
	K09774	lipopolysaccharide export system protein LptA	-0.812113	3.60295e-20	-0.283633	0.0102894	Low pH
	K02276	cytochrome c oxidase subunit III [EC:7.1.1.9]	-0.850502	9.46431e-24	-0.366254	0.000771829	Low pH
	K01685	altronate hydrolase [EC:4.2.1.7]	-0.275934	0.0126518	-0.100087	0.373995	Low pH
	K11900	type VI secretion system protein ImpC	-0.602449	2.67825e-09	-0.59203	5.84594e-09	Low pH
	K00067	dTDP-4-dehydrorhamnose reductase [EC:1.1.1.133]	-0.76212	1.41413e-16	-0.290126	0.00860616	Low pH
	K00995	CDP-diacylglycerol---glycerol-3-phosphate 3-phosphatidyltransferase [EC:2.7.8.5]	-0.725003	1.96497e-14	-0.231425	0.0376395	Low pH
	K01438	acetylornithine deacetylase [EC:3.5.1.16]	-0.656615	2.81994e-11	-0.562692	4.56767e-08	Low pH
	K00677	UDP-N-acetylglucosamine acyltransferase [EC:2.3.1.129]	-0.687008	1.42454e-12	-0.382548	0.000424304	Low pH
	K01879	glycyl-tRNA synthetase beta chain [EC:6.1.1.14]	-0.726674	1.60113e-14	-0.159566	0.154763	Low pH
	K01415	endothelin-converting enzyme [EC:3.4.24.71]	-0.755515	3.62662e-16	0.122536	0.275802	Low pH
	K02612	ring-1,2-phenylacetyl-CoA epoxidase subunit PaaD	-0.75102	6.76921e-16	-0.026306	0.815673	Low pH
	K07386	putative endopeptidase [EC:3.4.24.-]	-0.874707	1.43622e-26	-0.129467	0.249343	Low pH
	K03294	basic amino acid/polyamine antiporter, APA family	-0.83457	3.74e-22	-0.0167303	0.882151	Low pH
	K00788	thiamine-phosphate pyrophosphorylase [EC:2.5.1.3]	-0.716078	5.7203e-14	-0.356643	0.00108282	Low pH
	K00927	phosphoglycerate kinase [EC:2.7.2.3]	-0.256267	0.020929	0.194784	0.0814137	Low pH
	K07642	two-component system, OmpR family, sensor histidine kinase BaeS [EC:2.7.13.3]	-0.633105	2.27014e-10	0.378523	0.000493311	Low pH
	K00943	dTMP kinase [EC:2.7.4.9]	-0.243419	0.028541	-0.0230004	0.838499	Low pH
	K01754	threonine dehydratase [EC:4.3.1.19]	-0.808543	7.03939e-20	-0.0727006	0.518934	Low pH
	K07259	serine-type D-Ala-D-Ala carboxypeptidase/endopeptidase (penicillin-binding protein 4) [EC:3.4.16.4 3.4.21.-]	-0.78704	3.01693e-18	-0.437117	4.50056e-05	Low pH
	K07177	Lon-like protease	-0.228441	0.0402454	0.113123	0.314647	Low pH
	K10536	agmatine deiminase [EC:3.5.3.12]	-0.813497	2.76829e-20	0.0538453	0.633062	Low pH
	K15855	exo-1,4-beta-D-glucosaminidase [EC:3.2.1.165]	-0.910518	4.90181e-32	-0.19056	0.0883751	Low pH
	K02492	glutamyl-tRNA reductase [EC:1.2.1.70]	-0.779764	9.76774e-18	-0.185369	0.0975628	Low pH
	K03648	uracil-DNA glycosylase [EC:3.2.2.27]	-0.881264	1.95839e-27	-0.239014	0.0316393	Low pH
	K01443	N-acetylglucosamine-6-phosphate deacetylase [EC:3.5.1.25]	-0.688223	1.25482e-12	-0.30805	0.00514622	Low pH
	K07654	two-component system, OmpR family, sensor histidine kinase MtrB [EC:2.7.13.3]	-0.296611	0.00717093	-0.0633291	0.574343	Low pH
	K03629	DNA replication and repair protein RecF	-0.598925	3.49851e-09	-0.442062	3.60116e-05	Low pH
	K04096	DNA processing protein	-0.721611	2.96359e-14	-0.303331	0.00591018	Low pH
	K04087	modulator of FtsH protease HflC	-0.257728	0.0201849	-0.122207	0.277103	Low pH
	K01028	3-oxoacid CoA-transferase subunit A [EC:2.8.3.5]	-0.52124	6.06477e-07	-0.347636	0.00147325	Low pH
	K00248	butyryl-CoA dehydrogenase [EC:1.3.8.1]	-0.610982	1.38364e-09	0.162385	0.147509	Low pH
	K01056	peptidyl-tRNA hydrolase, PTH1 family [EC:3.1.1.29]	-0.853988	3.99877e-24	-0.192604	0.0849499	Low pH
	K06024	segregation and condensation protein B	-0.673917	5.38099e-12	-0.432762	5.4614e-05	Low pH
	K09773	[pyruvate, water dikinase]-phosphate phosphotransferase / [pyruvate, water dikinase] kinase [EC:2.7.4.28 2.7.11.33]	-0.760014	1.91573e-16	-0.116277	0.301257	Low pH
	K04042	bifunctional UDP-N-acetylglucosamine pyrophosphorylase / glucosamine-1-phosphate N-acetyltransferase [EC:2.7.7.23 2.3.1.157]	-0.64304	9.61162e-11	-0.163997	0.14348	Low pH
	K02343	DNA polymerase III subunit gamma/tau [EC:2.7.7.7]	-0.738383	3.6532e-15	-0.134577	0.230984	Low pH
	K03186	flavin prenyltransferase [EC:2.5.1.129]	-0.838915	1.42784e-22	-0.0354776	0.753191	Low pH
	K00602	phosphoribosylaminoimidazolecarboxamide formyltransferase / IMP cyclohydrolase [EC:2.1.2.3 3.5.4.10]	-0.529651	3.68916e-07	-0.283972	0.010195	Low pH
	K00891	shikimate kinase [EC:2.7.1.71]	-0.433341	5.3235e-05	-0.367833	0.000729325	Low pH
	K08995	putative membrane protein	-0.755087	3.85107e-16	-0.516558	7.95211e-07	Low pH
	K12454	CDP-paratose 2-epimerase [EC:5.1.3.10]	-0.839638	1.213e-22	-0.307026	0.00530401	Low pH
	K00648	3-oxoacyl-[acyl-carrier-protein] synthase III [EC:2.3.1.180]	-0.629172	3.16353e-10	-0.462699	1.36711e-05	Low pH
	K06987	uncharacterized protein	-0.625382	4.33613e-10	0.077463	0.491853	Low pH
	K03601	exodeoxyribonuclease VII large subunit [EC:3.1.11.6]	-0.872796	2.51401e-26	-0.22116	0.0472394	Low pH
	K02557	chemotaxis protein MotB	-0.794208	9.06037e-19	-0.516681	7.8964e-07	Low pH
	K03307	solute:Na+ symporter, SSS family	-0.728573	1.26652e-14	-0.631445	2.61297e-10	Low pH
	K00763	nicotinate phosphoribosyltransferase [EC:6.3.4.21]	-0.239608	0.031205	-0.162361	0.14757	Low pH
	K00703	starch synthase [EC:2.4.1.21]	-0.465355	1.20133e-05	0.148029	0.187224	Low pH
	K02416	flagellar motor switch protein FliM	-0.751923	5.97835e-16	-0.560953	5.1277e-08	Low pH
	K02409	flagellar M-ring protein FliF	-0.794781	8.21317e-19	-0.494539	2.6978e-06	Low pH
	K01921	D-alanine-D-alanine ligase [EC:6.3.2.4]	-0.491246	3.21515e-06	-0.00668672	0.952756	Low pH
	K03978	GTP-binding protein	-0.656581	2.82893e-11	-0.46597	1.16574e-05	Low pH
	K03565	regulatory protein	-0.709277	1.25693e-13	-0.523721	5.24479e-07	Low pH
	K00971	mannose-1-phosphate guanylyltransferase [EC:2.7.7.13]	-0.843774	4.69946e-23	-0.419096	9.85598e-05	Low pH
	K00851	gluconokinase [EC:2.7.1.12]	-0.846064	2.74754e-23	-0.331842	0.00247473	Low pH
	K08591	acyl phosphate:glycerol-3-phosphate acyltransferase [EC:2.3.1.275]	-0.837162	2.11265e-22	0.013138	0.907329	Low pH
	K02197	cytochrome c-type biogenesis protein CcmE	-0.676526	4.15137e-12	-0.266695	0.0160968	Low pH
	K01239	purine nucleosidase [EC:3.2.2.1]	-0.465822	1.17419e-05	0.104265	0.354277	Low pH
	K00500	phenylalanine-4-hydroxylase [EC:1.14.16.1]	-0.604613	2.26951e-09	-0.539834	1.98441e-07	Low pH
	K01586	diaminopimelate decarboxylase [EC:4.1.1.20]	-0.571999	2.43157e-08	0.417528	0.000105296	Low pH
	K01433	formyltetrahydrofolate deformylase [EC:3.5.1.10]	-0.693609	7.09639e-13	-0.150566	0.179696	Low pH
	K01803	triosephosphate isomerase (TIM) [EC:5.3.1.1]	-0.713252	7.95537e-14	-0.468986	1.00496e-05	Low pH
	K03698	3'-5' exoribonuclease [EC:3.1.-.-]	-0.783865	5.06601e-18	0.184955	0.0983279	Low pH
	K01012	biotin synthase [EC:2.8.1.6]	-0.592957	5.45984e-09	-0.464621	1.24513e-05	Low pH
	K03575	A/G-specific adenine glycosylase [EC:3.2.2.31]	-0.875585	1.10708e-26	-0.144109	0.199305	Low pH
	K07399	cytochrome c biogenesis protein	-0.226758	0.0417806	0.0637301	0.571917	Low pH
	K01201	glucosylceramidase [EC:3.2.1.45]	-0.883624	9.28661e-28	-0.00768699	0.945699	Low pH
	K03118	sec-independent protein translocase protein TatC	-0.676407	4.20099e-12	-0.364162	0.000831609	Low pH
	K15034	ribosome-associated protein	-0.757438	2.7655e-16	-0.317965	0.00381965	Low pH
	K04757	serine/threonine-protein kinase RsbW [EC:2.7.11.1]	-0.533094	2.99823e-07	-0.264236	0.0171398	Low pH
	K00640	serine O-acetyltransferase [EC:2.3.1.30]	-0.428443	6.59961e-05	-0.0546231	0.628153	Low pH
	K07019	uncharacterized protein	-0.597408	3.92084e-09	-0.531955	3.21199e-07	Low pH
	K06920	7-cyano-7-deazaguanine synthase [EC:6.3.4.20]	-0.78046	8.74713e-18	-0.470922	9.13019e-06	Low pH
	K03218	23S rRNA (guanosine2251-2'-O)-methyltransferase [EC:2.1.1.185]	-0.412037	0.0001324	-0.409593	0.000146429	Low pH
	K00615	transketolase [EC:2.2.1.1]	-0.559091	5.79917e-08	0.206728	0.0640702	Low pH
	K05939	acyl-[acyl-carrier-protein]-phospholipid O-acyltransferase / long-chain-fatty-acid--[acyl-carrier-protein] ligase [EC:2.3.1.40 6.2.1.20]	-0.273019	0.0136623	0.256742	0.0206849	Low pH
	K01778	diaminopimelate epimerase [EC:5.1.1.7]	-0.770015	4.40437e-17	-0.274781	0.0130435	Low pH
	K07456	DNA mismatch repair protein MutS2	-0.476036	7.0654e-06	-0.329553	0.0026621	Low pH
	K00604	methionyl-tRNA formyltransferase [EC:2.1.2.9]	-0.827251	1.7809e-21	-0.377053	0.000520982	Low pH
	K05595	multiple antibiotic resistance protein	-0.560144	5.40964e-08	0.390286	0.000315855	Low pH
	K06881	bifunctional oligoribonuclease and PAP phosphatase NrnA [EC:3.1.3.7 3.1.13.3]	-0.400514	0.000211421	0.23901	0.0316417	Low pH
	K03497	ParB family transcriptional regulator, chromosome partitioning protein	-0.349158	0.00139947	-0.330571	0.00257728	Low pH
	K01892	histidyl-tRNA synthetase [EC:6.1.1.21]	-0.590156	6.70756e-09	-0.486008	4.23457e-06	Low pH
	K03969	phage shock protein A	-0.738217	3.73227e-15	0.283246	0.0103983	Low pH
	K07734	transcriptional regulator	-0.665393	1.23367e-11	-0.470029	9.54405e-06	Low pH
	K07164	uncharacterized protein	-0.518546	7.09142e-07	-0.237837	0.0325134	Low pH
	K00720	ceramide glucosyltransferase [EC:2.4.1.80]	-0.878726	4.29258e-27	-0.212948	0.0563004	Low pH
	K03501	16S rRNA (guanine527-N7)-methyltransferase [EC:2.1.1.170]	-0.724527	2.08243e-14	-0.346833	0.00151363	Low pH
	K01782	3-hydroxyacyl-CoA dehydrogenase / enoyl-CoA hydratase / 3-hydroxybutyryl-CoA epimerase [EC:1.1.1.35 4.2.1.17 5.1.2.3]	-0.656029	2.97716e-11	-0.317808	0.00383807	Low pH
	K02291	15-cis-phytoene synthase [EC:2.5.1.32]	-0.730777	9.62427e-15	-0.179942	0.107954	Low pH
	K21449	trimeric autotransporter adhesin	-0.666957	1.06161e-11	-0.39308	0.000283412	Low pH
	K01887	arginyl-tRNA synthetase [EC:6.1.1.19]	-0.643895	8.91337e-11	-0.357155	0.00106373	Low pH
	K10563	formamidopyrimidine-DNA glycosylase [EC:3.2.2.23 4.2.99.18]	-0.403765	0.000185586	-0.105058	0.350609	Low pH
	K00847	fructokinase [EC:2.7.1.4]	-0.507526	1.32616e-06	0.277412	0.0121651	Low pH
	K03789	[ribosomal protein S18]-alanine N-acetyltransferase [EC:2.3.1.266]	-0.706224	1.77687e-13	-0.32024	0.00356214	Low pH
	K06153	undecaprenyl-diphosphatase [EC:3.6.1.27]	-0.547242	1.24761e-07	0.521417	6.00262e-07	Low pH
	K06872	uncharacterized protein	-0.536161	2.48775e-07	-0.286667	0.00947004	Low pH
	K02961	small subunit ribosomal protein S17	-0.518469	7.12304e-07	-0.242679	0.0290427	Low pH
	K03281	chloride channel protein, CIC family	-0.830736	8.54845e-22	-0.448313	2.70324e-05	Low pH
	K18286	aminodeoxyfutalosine deaminase [EC:3.5.4.40]	-0.828737	1.30491e-21	0.0716093	0.525244	Low pH
	K06044	(1->4)-alpha-D-glucan 1-alpha-D-glucosylmutase [EC:5.4.99.15]	-0.802659	2.0605e-19	-0.555841	7.17655e-08	Low pH
	K00318	proline dehydrogenase [EC:1.5.5.2]	-0.552261	9.05131e-08	-0.437869	4.35146e-05	Low pH
	K02017	molybdate transport system ATP-binding protein [EC:7.3.2.5]	-0.719063	4.01947e-14	-0.112414	0.317712	Low pH
	K01812	glucuronate isomerase [EC:5.3.1.12]	-0.74903	8.88601e-16	-0.45991	1.56404e-05	Low pH
	K08963	methylthioribose-1-phosphate isomerase [EC:5.3.1.23]	-0.716728	5.29933e-14	-0.385234	0.000383288	Low pH
	K12573	ribonuclease R [EC:3.1.13.1]	-0.631802	2.53523e-10	0.235671	0.0341751	Low pH
	K01928	UDP-N-acetylmuramoyl-L-alanyl-D-glutamate--2,6-diaminopimelate ligase [EC:6.3.2.13]	-0.687212	1.39457e-12	0.0120158	0.915213	Low pH
	K03584	DNA repair protein RecO (recombination protein O)	-0.709642	1.20563e-13	-0.355174	0.0011393	Low pH
	K05807	outer membrane protein assembly factor BamD	-0.773178	2.72387e-17	-0.348153	0.00144783	Low pH
	K00705	4-alpha-glucanotransferase [EC:2.4.1.25]	-0.498141	2.22194e-06	0.456268	1.86126e-05	Low pH
	K03979	GTPase [EC:3.6.5.-]	-0.682545	2.25834e-12	-0.304939	0.0056392	Low pH
	K03636	sulfur-carrier protein	-0.522977	5.47901e-07	-0.0775146	0.491563	Low pH
	K07007	N/A	-0.468569	1.02591e-05	0.0132999	0.906192	Low pH
	K01953	asparagine synthase (glutamine-hydrolysing) [EC:6.3.5.4]	-0.798714	4.14948e-19	-0.495513	2.56047e-06	Low pH
	K03407	two-component system, chemotaxis family, sensor kinase CheA [EC:2.7.13.3]	-0.761882	1.46369e-16	-0.252401	0.0230115	Low pH
	K01409	N6-L-threonylcarbamoyladenine synthase [EC:2.3.1.234]	-0.811874	3.76974e-20	-0.249437	0.0247255	Low pH
	K02401	flagellar biosynthesis protein FlhB	-0.783364	5.49297e-18	-0.484575	4.56247e-06	Low pH
	K07716	two-component system, cell cycle sensor histidine kinase PleC [EC:2.7.13.3]	-0.235065	0.0346519	0.196037	0.0794355	Low pH
	K00432	glutathione peroxidase [EC:1.11.1.9]	-0.679363	3.12142e-12	-0.496076	2.484e-06	Low pH
	K00872	homoserine kinase [EC:2.7.1.39]	-0.437452	4.43355e-05	-0.128292	0.2537	Low pH
	K01991	polysaccharide biosynthesis/export protein	-0.756244	3.27332e-16	-0.55505	7.55601e-08	Low pH
	K17836	beta-lactamase class A [EC:3.5.2.6]	-0.850643	9.14496e-24	-0.516765	7.85828e-07	Low pH
	K06894	alpha-2-macroglobulin	-0.391944	0.000296214	-0.0769725	0.494607	Low pH
	K01236	maltooligosyltrehalose trehalohydrolase [EC:3.2.1.141]	-0.707691	1.50532e-13	-0.666066	1.1566e-11	Low pH
	K01968	3-methylcrotonyl-CoA carboxylase alpha subunit [EC:6.4.1.4]	-0.558467	6.04259e-08	-0.540677	1.88336e-07	Low pH
	K08884	serine/threonine protein kinase, bacterial [EC:2.7.11.1]	-0.747417	1.10574e-15	-0.166578	0.137197	Low pH
	K08482	circadian clock protein KaiC	-0.510438	1.12639e-06	-0.0465324	0.679969	Low pH
	K11690	C4-dicarboxylate transporter, DctM subunit	-0.500315	1.97427e-06	0.198566	0.0755593	Low pH
	K02195	heme exporter protein C	-0.67236	6.27471e-12	-0.423499	8.17103e-05	Low pH
	K03625	transcription antitermination protein NusB	-0.508786	1.23595e-06	-0.501109	1.89049e-06	Low pH
	K11749	regulator of sigma E protease [EC:3.4.24.-]	-0.854247	3.7471e-24	-0.315913	0.00406609	Low pH
	K15727	membrane fusion protein, heavy metal efflux system	-0.816427	1.57296e-20	-0.471601	8.82651e-06	Low pH
	K01497	GTP cyclohydrolase II [EC:3.5.4.25]	-0.80676	9.78568e-20	-0.278615	0.0117807	Low pH
	K02198	cytochrome c-type biogenesis protein CcmF	-0.270201	0.0147048	-0.164157	0.143084	Low pH
	K09747	nucleoid-associated protein EbfC	-0.603207	2.52762e-09	0.0747428	0.507229	Low pH
	K05808	putative sigma-54 modulation protein	-0.750849	6.92999e-16	-0.426271	7.25181e-05	Low pH
	K01738	cysteine synthase [EC:2.5.1.47]	-0.553234	8.50037e-08	0.1291	0.2507	Low pH
	K00558	DNA (cytosine-5)-methyltransferase 1 [EC:2.1.1.37]	-0.563475	4.33487e-08	-0.428808	6.49563e-05	Low pH
	K01740	O-acetylhomoserine (thiol)-lyase [EC:2.5.1.49]	-0.250209	0.0242692	-0.216547	0.0521685	Low pH
	K03652	DNA-3-methyladenine glycosylase [EC:3.2.2.21]	-0.639759	1.28097e-10	0.180218	0.107405	Low pH
	K02460	general secretion pathway protein K	-0.700596	3.32527e-13	-0.535014	2.66818e-07	Low pH
	K06976	uncharacterized protein	-0.374205	0.000578633	0.352354	0.00125521	Low pH
	K01760	cysteine-S-conjugate beta-lyase [EC:4.4.1.13]	-0.61245	1.23252e-09	0.0202658	0.857486	Low pH
	K06941	23S rRNA (adenine2503-C2)-methyltransferase [EC:2.1.1.192]	-0.829556	1.09814e-21	-0.270269	0.0146786	Low pH
	K16092	vitamin B12 transporter	-0.769466	4.78379e-17	-0.503578	1.6508e-06	Low pH
	K06173	tRNA pseudouridine38-40 synthase [EC:5.4.99.12]	-0.685701	1.63181e-12	-0.296944	0.0071032	Low pH
	K01783	ribulose-phosphate 3-epimerase [EC:5.1.3.1]	-0.573223	2.23474e-08	-0.175616	0.116836	Low pH
	K07397	putative redox protein	-0.668055	9.54903e-12	-0.101426	0.367602	Low pH
	K00791	tRNA dimethylallyltransferase [EC:2.5.1.75]	-0.764451	1.00682e-16	-0.258416	0.0198427	Low pH
	K19710	ATP adenylyltransferase [EC:2.7.7.53]	-0.579693	1.42242e-08	0.23323	0.0361319	Low pH
	K03893	arsenical pump membrane protein	-0.749748	8.05751e-16	-0.552575	8.86991e-08	Low pH
	K05995	dipeptidase E [EC:3.4.13.21]	-0.717428	4.8792e-14	0.234252	0.0353017	Low pH
	K01591	orotidine-5'-phosphate decarboxylase [EC:4.1.1.23]	-0.727271	1.48766e-14	-0.109373	0.331063	Low pH
	K00184	N/A	-0.603585	2.45566e-09	-0.295182	0.00746764	Low pH
	K02280	pilus assembly protein CpaC	-0.476564	6.8792e-06	-0.253523	0.0223896	Low pH
	K06180	23S rRNA pseudouridine1911/1915/1917 synthase [EC:5.4.99.23]	-0.900633	2.53265e-30	-0.178497	0.110861	Low pH
	K03469	ribonuclease HI [EC:3.1.26.4]	-0.609441	1.56124e-09	-0.566491	3.53952e-08	Low pH
	K00674	2,3,4,5-tetrahydropyridine-2,6-dicarboxylate N-succinyltransferase [EC:2.3.1.117]	-0.597515	3.88962e-09	-0.524965	4.87439e-07	Low pH
	K00156	pyruvate dehydrogenase (quinone) [EC:1.2.5.1]	-0.789973	1.85471e-18	-0.591824	5.9353e-09	Low pH
	K07107	acyl-CoA thioester hydrolase [EC:3.1.2.-]	-0.620077	6.69484e-10	-0.538323	2.17854e-07	Low pH
	K01468	imidazolonepropionase [EC:3.5.2.7]	-0.758604	2.3433e-16	0.229965	0.038896	Low pH
	K00033	6-phosphogluconate dehydrogenase [EC:1.1.1.44 1.1.1.343]	-0.722795	2.56953e-14	-0.280317	0.011255	Low pH
	K02428	N/A	-0.689586	1.08752e-12	-0.0212	0.85099	Low pH
	K03574	8-oxo-dGTP diphosphatase [EC:3.6.1.55]	-0.4269	7.05715e-05	-0.34703	0.00150361	Low pH
	K18979	epoxyqueuosine reductase [EC:1.17.99.6]	-0.86562	1.90273e-25	-0.281067	0.01103	Low pH
	K14645	serine protease [EC:3.4.21.-]	-0.570634	2.67024e-08	-0.180325	0.107195	Low pH
	K01609	indole-3-glycerol phosphate synthase [EC:4.1.1.48]	-0.717434	4.87572e-14	-0.250698	0.0239836	Low pH
	K02477	two-component system, LytTR family, response regulator	-0.299886	0.00652965	-0.245961	0.0268724	Low pH
	K05515	penicillin-binding protein 2 [EC:3.4.16.4]	-0.777833	1.32418e-17	-0.0571003	0.612626	Low pH
	K03402	transcriptional regulator of arginine metabolism	-0.61364	1.12183e-09	-0.0526286	0.640773	Low pH
	K07407	alpha-galactosidase [EC:3.2.1.22]	-0.886631	3.50549e-28	-0.460292	1.53556e-05	Low pH
	K00795	farnesyl diphosphate synthase [EC:2.5.1.1 2.5.1.10]	-0.52348	5.31985e-07	-0.407429	0.000159976	Low pH
	K00981	phosphatidate cytidylyltransferase [EC:2.7.7.41]	-0.731816	8.44804e-15	-0.35037	0.00134309	Low pH
	K00127	formate dehydrogenase subunit gamma	-0.556422	6.90954e-08	-0.303228	0.00592788	Low pH
	K10778	AraC family transcriptional regulator, regulatory protein of adaptative response / methylated-DNA-[protein]-cysteine methyltransferase [EC:2.1.1.63]	-0.710396	1.10591e-13	-0.330538	0.00257996	Low pH
	K01711	GDPmannose 4,6-dehydratase [EC:4.2.1.47]	-0.351162	0.00130737	0.0285342	0.800371	Low pH
	K00945	CMP/dCMP kinase [EC:2.7.4.25]	-0.786092	3.52535e-18	-0.257793	0.0201526	Low pH
	K01686	mannonate dehydratase [EC:4.2.1.8]	-0.585616	9.32448e-09	-0.333922	0.00231488	Low pH
	K03925	transcriptional regulator MraZ	-0.410669	0.000140094	-0.108161	0.336481	Low pH
	K01295	glutamate carboxypeptidase [EC:3.4.17.11]	-0.258476	0.019813	0.00928876	0.934407	Low pH
	K17947	dTDP-L-rhamnose 4-epimerase [EC:5.1.3.25]	-0.890261	1.04176e-28	-0.129536	0.249086	Low pH
	K14161	protein ImuB	-0.848936	1.38379e-23	0.0655045	0.561239	Low pH
	K01918	pantoate--beta-alanine ligase [EC:6.3.2.1]	-0.856345	2.20466e-24	-0.198169	0.0761572	Low pH
	K03856	3-deoxy-7-phosphoheptulonate synthase [EC:2.5.1.54]	-0.573684	2.1646e-08	0.317404	0.00388575	Low pH
	K04084	thioredoxin:protein disulfide reductase [EC:1.8.4.16]	-0.819156	9.20777e-21	-0.270106	0.014741	Low pH
	K00658	2-oxoglutarate dehydrogenase E2 component (dihydrolipoamide succinyltransferase) [EC:2.3.1.61]	-0.473506	8.02502e-06	-0.0104576	0.926176	Low pH
	K01548	potassium-transporting ATPase KdpC subunit	-0.63819	1.46782e-10	0.390636	0.000311608	Low pH
	K03424	TatD DNase family protein [EC:3.1.21.-]	-0.61864	7.51997e-10	-0.505009	1.52536e-06	Low pH
	K09800	translocation and assembly module TamB	-0.785552	3.85053e-18	-0.308461	0.00508401	Low pH
	K21142	MoaE-MoaD fusion protein [EC:2.8.1.12]	-0.712764	8.41856e-14	0.14221	0.205354	Low pH
	K04773	protease IV [EC:3.4.21.-]	-0.402579	0.000194657	-0.308871	0.00502258	Low pH
	K03932	polyhydroxybutyrate depolymerase	-0.537344	2.31372e-07	0.0245187	0.827997	Low pH
	K00655	1-acyl-sn-glycerol-3-phosphate acyltransferase [EC:2.3.1.51]	-0.824698	3.0174e-21	-0.27053	0.0145795	Low pH
	K03495	tRNA uridine 5-carboxymethylaminomethyl modification enzyme	-0.802951	1.95515e-19	-0.295038	0.00749807	Low pH
	K02687	ribosomal protein L11 methyltransferase [EC:2.1.1.-]	-0.554987	7.58696e-08	-0.543747	1.5551e-07	Low pH
	K03555	DNA mismatch repair protein MutS	-0.483569	4.80659e-06	-0.303271	0.00592047	Low pH
	K03980	putative peptidoglycan lipid II flippase	-0.722192	2.76338e-14	0.017441	0.877183	Low pH
	K07192	flotillin	-0.64369	9.07596e-11	-0.136961	0.222752	Low pH
	K01176	alpha-amylase [EC:3.2.1.1]	-0.681056	2.62893e-12	-0.548298	1.16662e-07	Low pH
	K03282	large conductance mechanosensitive channel	-0.751019	6.76991e-16	-0.521981	5.80795e-07	Low pH
	K17758	ADP-dependent NAD(P)H-hydrate dehydratase [EC:4.2.1.136]	-0.603718	2.43082e-09	-0.117989	0.294148	Low pH
	K02968	small subunit ribosomal protein S20	-0.719476	3.82672e-14	-0.281762	0.0108249	Low pH
	K01749	hydroxymethylbilane synthase [EC:2.5.1.61]	-0.676309	4.24224e-12	-0.262159	0.0180657	Low pH
	K07098	uncharacterized protein	-0.880549	2.44747e-27	-0.0558889	0.620198	Low pH
	K07183	two-component system, response regulator / RNA-binding antiterminator	-0.61747	8.2634e-10	0.296039	0.00728836	Low pH
	K07289	AsmA protein	-0.331735	0.00248324	0.274662	0.0130844	Low pH
	K09761	16S rRNA (uracil1498-N3)-methyltransferase [EC:2.1.1.193]	-0.844264	4.19322e-23	-0.437044	4.5151e-05	Low pH
	K03474	pyridoxine 5-phosphate synthase [EC:2.6.99.2]	-0.552198	9.0885e-08	-0.540741	1.87593e-07	Low pH
	K01975	RNA 2',3'-cyclic 3'-phosphodiesterase [EC:3.1.4.58]	-0.697348	4.74254e-13	-0.332007	0.0024617	Low pH
	K00060	threonine 3-dehydrogenase [EC:1.1.1.103]	-0.795309	7.50032e-19	-0.352947	0.00123	Low pH
	K00859	dephospho-CoA kinase [EC:2.7.1.24]	-0.779648	9.94865e-18	-0.293259	0.00788391	Low pH
	K08316	16S rRNA (guanine966-N2)-methyltransferase [EC:2.1.1.171]	-0.811629	3.94848e-20	-0.439874	3.97607e-05	Low pH
	K02843	lipopolysaccharide heptosyltransferase II [EC:2.4.99.24]	-0.854152	3.83748e-24	0.0108821	0.923188	Low pH
	K03101	signal peptidase II [EC:3.4.23.36]	-0.8181	1.13398e-20	-0.369137	0.000695863	Low pH
	K00800	3-phosphoshikimate 1-carboxyvinyltransferase [EC:2.5.1.19]	-0.690601	9.77102e-13	-0.319531	0.00364068	Low pH
	K03524	BirA family transcriptional regulator, biotin operon repressor / biotin---[acetyl-CoA-carboxylase] ligase [EC:6.3.4.15]	-0.65604	2.97409e-11	-0.365815	0.000784032	Low pH
	K01258	tripeptide aminopeptidase [EC:3.4.11.4]	-0.538754	2.12135e-07	-0.0263807	0.815159	Low pH
	K03470	ribonuclease HII [EC:3.1.26.4]	-0.828976	1.24108e-21	-0.272949	0.0136873	Low pH
	K07799	membrane fusion protein, multidrug efflux system	-0.87315	2.26773e-26	-0.245226	0.0273461	Low pH
	K01929	UDP-N-acetylmuramoyl-tripeptide--D-alanyl-D-alanine ligase [EC:6.3.2.10]	-0.89444	2.44116e-29	-0.181195	0.105481	Low pH
	K01919	glutamate--cysteine ligase [EC:6.3.2.2]	-0.579823	1.40939e-08	-0.248284	0.0254208	Low pH
	K02897	large subunit ribosomal protein L25	-0.712472	8.70802e-14	-0.404125	0.000182912	Low pH
	K03177	tRNA pseudouridine55 synthase [EC:5.4.99.25]	-0.857852	1.49825e-24	-0.250026	0.0243765	Low pH
	K02400	flagellar biosynthesis protein FlhA	-0.746492	1.2526e-15	-0.537386	2.30779e-07	Low pH
	K09166	uncharacterized protein	-0.652198	4.23116e-11	-0.465065	1.21849e-05	Low pH
	K07034	uncharacterized protein	-0.719591	3.77468e-14	-0.410187	0.0001429	Low pH
	K03550	holliday junction DNA helicase RuvA [EC:5.6.2.4]	-0.805334	1.27031e-19	-0.266543	0.0161595	Low pH
	K01779	aspartate racemase [EC:5.1.1.13]	-0.809028	6.43251e-20	-0.181711	0.104477	Low pH
	K03210	preprotein translocase subunit YajC	-0.738211	3.73531e-15	-0.206398	0.0645059	Low pH
	K00694	cellulose synthase (UDP-forming) [EC:2.4.1.12]	-0.398331	0.000230587	0.0987131	0.380621	Low pH
	K02338	DNA polymerase III subunit beta [EC:2.7.7.7]	-0.771966	3.27753e-17	-0.41094	0.000138533	Low pH
	K09015	Fe-S cluster assembly protein SufD	-0.424683	7.766e-05	-0.274113	0.013275	Low pH
	K09810	lipoprotein-releasing system ATP-binding protein [EC:7.6.2.-]	-0.542321	1.7002e-07	-0.283473	0.0103342	Low pH
	K02356	elongation factor P	-0.454969	1.97948e-05	-0.428782	6.50299e-05	Low pH
	K02274	cytochrome c oxidase subunit I [EC:7.1.1.9]	-0.533072	3.00226e-07	-0.494611	2.68738e-06	Low pH
	K03797	carboxyl-terminal processing protease [EC:3.4.21.102]	-0.768004	5.95408e-17	-0.480963	5.49737e-06	Low pH
	K01087	trehalose 6-phosphate phosphatase [EC:3.1.3.12]	-0.318745	0.00372956	-0.24037	0.0306564	Low pH
	K20074	PPM family protein phosphatase [EC:3.1.3.16]	-0.390575	0.000312342	-0.379414	0.000477206	Low pH
	K21567	ferredoxin/flavodoxin---NADP+ reductase [EC:1.18.1.2 1.19.1.1]	-0.472697	8.35665e-06	0.0427713	0.70459	Low pH
	K00286	pyrroline-5-carboxylate reductase [EC:1.5.1.2]	-0.795336	7.46517e-19	-0.177061	0.11381	Low pH
	K07304	peptide-methionine (S)-S-oxide reductase [EC:1.8.4.11]	-0.391512	0.000301222	-0.357187	0.00106255	Low pH
	K07090	uncharacterized protein	-0.483121	4.91928e-06	-0.162692	0.146736	Low pH
	K02067	phospholipid/cholesterol/gamma-HCH transport system substrate-binding protein	-0.699929	3.57803e-13	-0.62859	3.32128e-10	Low pH
	K02838	ribosome recycling factor	-0.588189	7.74121e-09	-0.520923	6.17802e-07	Low pH
	K12251	N-carbamoylputrescine amidase [EC:3.5.1.53]	-0.762517	1.33501e-16	-0.334623	0.00226309	Low pH
	K02611	ring-1,2-phenylacetyl-CoA epoxidase subunit PaaC [EC:1.14.13.149]	-0.710939	1.03909e-13	-0.393568	0.000278073	Low pH
	K01531	P-type Mg2+ transporter [EC:7.2.2.14]	-0.773908	2.43535e-17	0.186548	0.0954132	Low pH
	K02556	chemotaxis protein MotA	-0.822859	4.38826e-21	-0.489507	3.52484e-06	Low pH
	K07789	multidrug efflux pump	-0.87044	4.95122e-26	-0.373248	0.000599294	Low pH
	K03820	apolipoprotein N-acyltransferase [EC:2.3.1.269]	-0.541732	1.76382e-07	0.372716	0.000611065	Low pH
	K00012	UDPglucose 6-dehydrogenase [EC:1.1.1.22]	-0.675998	4.37608e-12	-0.298613	0.00677265	Low pH
	K05281	N/A	-0.705037	2.03043e-13	0.102859	0.36084	Low pH
	K06966	pyrimidine/purine-5'-nucleotide nucleosidase [EC:3.2.2.10 3.2.2.-]	-0.773602	2.55274e-17	-0.2642	0.0171554	Low pH
	K07091	lipopolysaccharide export system permease protein	-0.568183	3.15621e-08	-0.488991	3.62193e-06	Low pH
	K09883	cobaltochelatase CobT [EC:6.6.1.2]	-0.287087	0.00936128	-0.0275727	0.806964	Low pH
	K02939	large subunit ribosomal protein L9	-0.769909	4.47524e-17	-0.202237	0.0702027	Low pH
	K03570	rod shape-determining protein MreC	-0.768963	5.15874e-17	-0.355454	0.00112834	Low pH
	K00574	cyclopropane-fatty-acyl-phospholipid synthase [EC:2.1.1.79]	-0.821222	6.10191e-21	-0.212868	0.0563955	Low pH
	K07056	16S rRNA (cytidine1402-2'-O)-methyltransferase [EC:2.1.1.198]	-0.843673	4.81186e-23	-0.31894	0.00370738	Low pH
	K00606	3-methyl-2-oxobutanoate hydroxymethyltransferase [EC:2.1.2.11]	-0.744224	1.69667e-15	-0.187277	0.0941022	Low pH
	K11752	diaminohydroxyphosphoribosylaminopyrimidine deaminase / 5-amino-6-(5-phosphoribosylamino)uracil reductase [EC:3.5.4.26 1.1.1.193]	-0.722128	2.78496e-14	-0.342285	0.00176159	Low pH
	K02563	UDP-N-acetylglucosamine--N-acetylmuramyl-(pentapeptide) pyrophosphoryl-undecaprenol N-acetylglucosamine transferase [EC:2.4.1.227]	-0.751098	6.69702e-16	-0.3218	0.0033947	Low pH
	K08369	MFS transporter, putative metabolite:H+ symporter	-0.912273	2.32048e-32	-0.307847	0.00517719	Low pH
	K03634	outer membrane lipoprotein carrier protein	-0.643274	9.41518e-11	-0.566132	3.62628e-08	Low pH
	K01627	2-dehydro-3-deoxyphosphooctonate aldolase (KDO 8-P synthase) [EC:2.5.1.55]	-0.513494	9.47448e-07	-0.38874	0.000335233	Low pH
	K02406	flagellin	-0.697961	4.43692e-13	-0.567375	3.33395e-08	Low pH
	K00790	UDP-N-acetylglucosamine 1-carboxyvinyltransferase [EC:2.5.1.7]	-0.719067	4.01758e-14	-0.486143	4.20499e-06	Low pH
	K06891	ATP-dependent Clp protease adaptor protein ClpS	-0.480082	5.75124e-06	0.0698521	0.535485	Low pH
	K00760	hypoxanthine phosphoribosyltransferase [EC:2.4.2.8]	-0.253739	0.0222719	0.178941	0.109962	Low pH
	K03322	manganese transport protein	-0.797481	5.14848e-19	0.148097	0.18702	Low pH
	K00852	ribokinase [EC:2.7.1.15]	-0.441069	3.767e-05	0.0687343	0.54205	Low pH
	K01735	3-dehydroquinate synthase [EC:4.2.3.4]	-0.610995	1.38223e-09	-0.558697	5.95164e-08	Low pH
	K01179	endoglucanase [EC:3.2.1.4]	-0.793428	1.03502e-18	-0.345433	0.00158633	Low pH
	K03305	proton-dependent oligopeptide transporter, POT family	-0.826392	2.12864e-21	-0.437717	4.38109e-05	Low pH
	K00329	N/A	-0.502467	1.75486e-06	0.319964	0.00359256	Low pH
	K15738	ABC transport system ATP-binding/permease protein	-0.703296	2.4663e-13	-0.259531	0.0192982	Low pH
	K01972	DNA ligase (NAD+) [EC:6.5.1.2]	-0.82817	1.46982e-21	-0.125271	0.265146	Low pH
	K03637	cyclic pyranopterin monophosphate synthase [EC:4.6.1.17]	-0.750561	7.20923e-16	-0.247853	0.0256854	Low pH
	K03274	ADP-L-glycero-D-manno-heptose 6-epimerase [EC:5.1.3.20]	-0.823472	3.87483e-21	-0.0286334	0.799691	Low pH
	K13038	phosphopantothenoylcysteine decarboxylase / phosphopantothenate---cysteine ligase [EC:4.1.1.36 6.3.2.5]	-0.426478	7.18718e-05	-0.296837	0.0071249	Low pH
	K08191	MFS transporter, ACS family, hexuronate transporter	-0.844178	4.27751e-23	-0.163481	0.144761	Low pH
	K02392	flagellar basal-body rod protein FlgG	-0.782189	6.63645e-18	-0.439062	4.12437e-05	Low pH
	K00405	cytochrome c oxidase cbb3-type subunit II	-0.601189	2.94793e-09	0.146958	0.190472	Low pH
	K03438	16S rRNA (cytosine1402-N4)-methyltransferase [EC:2.1.1.199]	-0.700292	3.43832e-13	0.135031	0.229402	Low pH
	K03977	GTPase	-0.797064	5.53534e-19	-0.145902	0.193713	Low pH
	K07141	molybdenum cofactor cytidylyltransferase [EC:2.7.7.76]	-0.527848	4.10865e-07	-0.0716575	0.524964	Low pH
	K04561	nitric oxide reductase subunit B [EC:1.7.2.5]	-0.452349	2.23951e-05	0.349599	0.00137872	Low pH
	K00812	aspartate aminotransferase [EC:2.6.1.1]	-0.628672	3.29852e-10	-0.52395	5.17472e-07	Low pH
	K02340	DNA polymerase III subunit delta [EC:2.7.7.7]	-0.845496	3.14162e-23	-0.328926	0.00271556	Low pH
	K01273	membrane dipeptidase [EC:3.4.13.19]	-0.827876	1.56316e-21	-0.356731	0.00107951	Low pH
	K01770	2-C-methyl-D-erythritol 2,4-cyclodiphosphate synthase [EC:4.6.1.12]	-0.800812	2.86508e-19	-0.0185873	0.86918	Low pH
	K03649	double-stranded uracil-DNA glycosylase [EC:3.2.2.28]	-0.54255	1.67613e-07	-0.492669	2.98102e-06	Low pH
	K11785	1,4-dihydroxy-6-naphthoate synthase [EC:1.14.-.-]	-0.77249	3.02595e-17	0.213796	0.0553043	Low pH
	K03500	16S rRNA (cytosine967-C5)-methyltransferase [EC:2.1.1.176]	-0.882677	1.2551e-27	-0.176221	0.115562	Low pH
	K01810	glucose-6-phosphate isomerase [EC:5.3.1.9]	-0.781533	7.37125e-18	-0.0349885	0.756487	Low pH
	K07003	uncharacterized protein	-0.244235	0.0279957	-0.215041	0.0538667	Low pH
	K01791	UDP-N-acetylglucosamine 2-epimerase (non-hydrolysing) [EC:5.1.3.14]	-0.832113	6.3685e-22	-0.408719	0.000151767	Low pH
	K00567	methylated-DNA-[protein]-cysteine S-methyltransferase [EC:2.1.1.63]	-0.562244	4.706e-08	-0.217276	0.051363	Low pH
	K03832	periplasmic protein TonB	-0.831736	6.9051e-22	-0.401726	0.000201427	Low pH
	K02237	competence protein ComEA	-0.278772	0.0117312	-0.144559	0.19789	Low pH
	K02653	type IV pilus assembly protein PilC	-0.438779	4.17722e-05	-0.0326759	0.77213	Low pH
	K00162	pyruvate dehydrogenase E1 component beta subunit [EC:1.2.4.1]	-0.370553	0.000661113	0.0768071	0.495538	Low pH
	K03417	methylisocitrate lyase [EC:4.1.3.30]	-0.573801	2.14714e-08	-0.623096	5.23397e-10	Low TC
	K11942	isobutyryl-CoA mutase [EC:5.4.99.13]	-0.290176	0.0085942	-0.513412	9.51876e-07	Low TC
	K05896	segregation and condensation protein A	-0.41896	9.9126e-05	-0.626826	3.84717e-10	Low TC
	K01834	2,3-bisphosphoglycerate-dependent phosphoglycerate mutase [EC:5.4.2.11]	-0.168258	0.133224	-0.635561	1.84089e-10	Low TC
	K08744	cardiolipin synthase (CMP-forming) [EC:2.7.8.41]	-0.304111	0.00577737	-0.514295	9.05209e-07	Low TC
	K00963	UTP--glucose-1-phosphate uridylyltransferase [EC:2.7.7.9]	-0.165947	0.138715	-0.649175	5.56425e-11	Low TC
	K00340	NADH-quinone oxidoreductase subunit K [EC:7.1.1.2]	0.180174	0.107492	-0.429646	6.26221e-05	Low TC
	K00798	cob(I)alamin adenosyltransferase [EC:2.5.1.17]	-0.329648	0.00265406	-0.571358	2.54099e-08	Low TC
	K05794	tellurite resistance protein TerC	0.222999	0.0453852	-0.533698	2.89047e-07	Low TC
	K02892	large subunit ribosomal protein L23	-0.366833	0.000755989	-0.581745	1.23003e-08	Low TC
	K00457	4-hydroxyphenylpyruvate dioxygenase [EC:1.13.11.27]	-0.257357	0.0203718	-0.289435	0.00877291	Low TC
	K00153	S-(hydroxymethyl)mycothiol dehydrogenase [EC:1.1.1.306]	-0.236811	0.0332919	-0.457515	1.75401e-05	Low TC
	K02503	histidine triad (HIT) family protein	-0.0449818	0.69008	-0.542657	1.66498e-07	Low TC
	K01139	GTP diphosphokinase / guanosine-3',5'-bis(diphosphate) 3'-diphosphatase [EC:2.7.6.5 3.1.7.2]	0.245379	0.0272473	-0.42732	6.92968e-05	Low TC
	K03594	bacterioferritin [EC:1.16.3.1]	-0.270881	0.0144469	-0.701333	3.06579e-13	Low TC
	K02667	two-component system, NtrC family, response regulator PilR	0.238197	0.0322434	-0.471573	8.83907e-06	Low TC
	K02926	large subunit ribosomal protein L4	-0.362308	0.00088804	-0.44733	2.8289e-05	Low TC
	K06864	pyridinium-3,5-biscarboxylic acid mononucleotide sulfurtransferase [EC:4.4.1.37]	0.368302	0.000717138	-0.445735	3.04465e-05	Low TC
	K01069	hydroxyacylglutathione hydrolase [EC:3.1.2.6]	-0.0563456	0.617338	-0.295051	0.00749532	Low TC
	K02996	small subunit ribosomal protein S9	-0.0604551	0.591869	-0.264893	0.0168557	Low TC
	K02871	large subunit ribosomal protein L13	-0.155722	0.165077	-0.241251	0.0300323	Low TC
	K03457	nucleobase:cation symporter-1, NCS1 family	0.399846	0.000217126	-0.431302	5.82383e-05	Low TC
	K03667	ATP-dependent HslUV protease ATP-binding subunit HslU	0.0263834	0.81514	-0.454573	2.01684e-05	Low TC
	K01934	5-formyltetrahydrofolate cyclo-ligase [EC:6.3.3.2]	-0.215771	0.0530382	-0.304108	0.00577794	Low TC
	K00185	N/A	-0.0586463	0.603021	-0.253028	0.0226621	Low TC
	K02314	replicative DNA helicase [EC:5.6.2.3]	-0.484918	4.48186e-06	-0.487778	3.86034e-06	Low TC
	K01198	xylan 1,4-beta-xylosidase [EC:3.2.1.37]	-0.610689	1.4158e-09	-0.647181	6.65515e-11	Low TC
	K06861	lipopolysaccharide export system ATP-binding protein [EC:7.5.2.5]	-0.345209	0.00159828	-0.403879	0.000184738	Low TC
	K03546	DNA repair protein SbcC/Rad50	-0.12881	0.251774	-0.462756	1.36335e-05	Low TC
	K06912	alpha-ketoglutarate-dependent 2,4-dichlorophenoxyacetate dioxygenase [EC:1.14.11.-]	0.28278	0.0105306	-0.326417	0.00293937	Low TC
	K03583	exodeoxyribonuclease V gamma subunit [EC:3.1.11.5]	-0.499057	2.11417e-06	-0.735399	5.36293e-15	Low TC
	K04078	chaperonin GroES	0.133883	0.23342	-0.277336	0.0121895	Low TC
	K03426	NAD+ diphosphatase [EC:3.6.1.22]	-0.551463	9.52856e-08	-0.60617	2.01292e-09	Low TC
	K03891	ubiquinol-cytochrome c reductase cytochrome b subunit	-0.551731	9.36576e-08	-0.695064	6.07127e-13	Low TC
	K00930	acetylglutamate kinase [EC:2.7.2.8]	-0.123749	0.271043	-0.680933	2.66221e-12	Low TC
	K07290	AsmA family protein	0.0919137	0.414446	-0.43489	4.97033e-05	Low TC
	K02622	topoisomerase IV subunit B [EC:5.6.2.2]	-0.155476	0.165753	-0.455587	1.92233e-05	Low TC
	K02224	cobyrinic acid a,c-diamide synthase [EC:6.3.5.9 6.3.5.11]	0.245758	0.0270024	-0.310489	0.00478665	Low TC
	K00124	formate dehydrogenase iron-sulfur subunit	-0.341452	0.00181078	-0.751418	6.40855e-16	Low TC
	K01000	phospho-N-acetylmuramoyl-pentapeptide-transferase [EC:2.7.8.13]	-0.358638	0.00101021	-0.455673	1.91455e-05	Low TC
	K07221	phosphate-selective porin OprO and OprP	-0.274545	0.0131249	-0.676652	4.09938e-12	Low TC
	K07243	high-affinity iron transporter	-0.15518	0.16657	-0.701317	3.07101e-13	Low TC
	K02899	large subunit ribosomal protein L27	0.0186503	0.868741	-0.401935	0.000199748	Low TC
	K00285	D-amino-acid dehydrogenase [EC:1.4.5.1]	-0.128254	0.253842	-0.628655	3.30319e-10	Low TC
	K07516	3-hydroxyacyl-CoA dehydrogenase [EC:1.1.1.35]	0.19889	0.0750732	-0.349587	0.00137928	Low TC
	K01626	3-deoxy-7-phosphoheptulonate synthase [EC:2.5.1.54]	0.0877778	0.435846	-0.63829	1.45522e-10	Low TC
	K03306	inorganic phosphate transporter, PiT family	-0.121246	0.280927	-0.576846	1.73729e-08	Low TC
	K10907	aminotransferase [EC:2.6.1.-]	0.133009	0.236514	-0.630853	2.74666e-10	Low TC
	K07284	sortase A [EC:3.4.22.70]	0.0343746	0.760631	-0.256871	0.0206185	Low TC
	K01662	1-deoxy-D-xylulose-5-phosphate synthase [EC:2.2.1.7]	-0.11458	0.308417	-0.733912	6.48179e-15	Low TC
	K03579	ATP-dependent helicase HrpB [EC:3.6.4.13]	-0.633447	2.20504e-10	-0.676531	4.14906e-12	Low TC
	K07507	putative Mg2+ transporter-C (MgtC) family protein	-0.512193	1.02005e-06	-0.664873	1.29663e-11	Low TC
	K00339	NADH-quinone oxidoreductase subunit J [EC:7.1.1.2]	-0.3329	0.00239227	-0.650263	5.04378e-11	Low TC
	K14170	chorismate mutase / prephenate dehydratase [EC:5.4.99.5 4.2.1.51]	-0.264032	0.0172291	-0.761334	1.58423e-16	Low TC
	K11209	GSH-dependent disulfide-bond oxidoreductase [EC:1.8.4.-]	-0.360488	0.000946848	-0.473524	8.01751e-06	Low TC
	K01736	chorismate synthase [EC:4.2.3.5]	0.0636016	0.572694	-0.228757	0.0399627	Low TC
	K01266	D-aminopeptidase [EC:3.4.11.19]	-0.111862	0.32011	-0.711936	9.2645e-14	Low TC
	K09919	uncharacterized protein	-0.546796	1.28334e-07	-0.635639	1.82862e-10	Low TC
	K07712	two-component system, NtrC family, nitrogen regulation response regulator GlnG	-0.125615	0.263824	-0.607626	1.79831e-09	Low TC
	K06999	phospholipase/carboxylesterase	-0.0790911	0.482768	-0.238401	0.0320914	Low TC
	K00330	NADH-quinone oxidoreductase subunit A [EC:7.1.1.2]	-0.065257	0.562723	-0.355922	0.0011102	Low TC
	K21147	sulfur-carrier protein adenylyltransferase/sulfurtransferase [EC:2.7.7.80 2.7.7.- 2.8.1.11 2.8.1.-]	0.295423	0.00741677	-0.427065	7.00664e-05	Low TC
	K03147	phosphomethylpyrimidine synthase [EC:4.1.99.17]	0.0136378	0.903819	-0.336515	0.00212858	Low TC
	K02015	iron complex transport system permease protein	0.274686	0.0130763	-0.649504	5.40183e-11	Low TC
	K01181	endo-1,4-beta-xylanase [EC:3.2.1.8]	-0.617382	8.32178e-10	-0.671641	6.73365e-12	Low TC
	K02481	two-component system, NtrC family, response regulator	-0.221286	0.0471105	-0.671194	7.0354e-12	Low TC
	K05520	protease I [EC:3.5.1.124]	-0.467296	1.09232e-05	-0.70813	1.43222e-13	Low TC
	K00383	glutathione reductase (NADPH) [EC:1.8.1.7]	-0.48649	4.12949e-06	-0.566671	3.49667e-08	Low TC
	K00370	nitrate reductase / nitrite oxidoreductase, alpha subunit [EC:1.7.5.1 1.7.99.-]	-0.231732	0.0373789	-0.456621	1.83026e-05	Low TC
	K02523	octaprenyl-diphosphate synthase [EC:2.5.1.90]	-0.399756	0.000217902	-0.568262	3.13919e-08	Low TC
	K03074	preprotein translocase subunit SecF	-0.384671	0.000391576	-0.698097	4.37153e-13	Low TC
	K07104	catechol 2,3-dioxygenase [EC:1.13.11.2]	0.243668	0.0283733	-0.394729	0.000265729	Low TC
	K03562	biopolymer transport protein TolQ	-0.351508	0.00129202	-0.41056	0.000140719	Low TC
	K03640	peptidoglycan-associated lipoprotein	-0.381678	0.000438428	-0.595229	4.61392e-09	Low TC
	K05838	putative thioredoxin	-0.333619	0.0023376	-0.492301	3.04e-06	Low TC
	K00231	protoporphyrinogen/coproporphyrinogen III oxidase [EC:1.3.3.4 1.3.3.15]	-0.507566	1.32323e-06	-0.5509	9.87945e-08	Low TC
	K01854	UDP-galactopyranose mutase [EC:5.4.99.9]	-0.143322	0.201797	-0.358981	0.000998163	Low TC
	K00955	bifunctional enzyme CysN/CysC [EC:2.7.7.4 2.7.1.25]	-0.458255	1.69308e-05	-0.686544	1.49494e-12	Low TC
	K11529	glycerate 2-kinase [EC:2.7.1.165]	0.0522986	0.642871	-0.373016	0.000604392	Low TC
	K15526	L-cysteine:1D-myo-inositol 2-amino-2-deoxy-alpha-D-glucopyranoside ligase [EC:6.3.1.13]	0.0989618	0.379416	-0.302398	0.00607266	Low TC
	K02204	homoserine kinase type II [EC:2.7.1.39]	-0.252843	0.0227649	-0.288913	0.00890078	Low TC
	K01796	alpha-methylacyl-CoA racemase [EC:5.1.99.4]	0.21589	0.052904	-0.247722	0.0257656	Low TC
	K00031	isocitrate dehydrogenase [EC:1.1.1.42]	0.00196596	0.986103	-0.471063	9.06631e-06	Low TC
	K13787	geranylgeranyl diphosphate synthase, type I [EC:2.5.1.1 2.5.1.10 2.5.1.29]	0.256519	0.0207992	-0.349002	0.00140686	Low TC
	K02664	type IV pilus assembly protein PilO	-0.430117	6.13443e-05	-0.446938	2.88068e-05	Low TC
	K02837	peptide chain release factor 3	-0.14248	0.204487	-0.520138	6.46657e-07	Low TC
	K02026	multiple sugar transport system permease protein	0.348789	0.00141704	-0.573492	2.19365e-08	Low TC
	K08307	membrane-bound lytic murein transglycosylase D [EC:4.2.2.-]	-0.553873	8.15604e-08	-0.647551	6.43826e-11	Low TC
	K11472	glycolate oxidase FAD binding subunit	0.115193	0.305819	-0.414871	0.000117695	Low TC
	K00366	ferredoxin-nitrite reductase [EC:1.7.7.1]	0.0203337	0.857013	-0.427963	6.73879e-05	Low TC
	K07814	cyclic di-GMP phosphodiesterase [EC:3.1.4.-]	-0.23327	0.0360996	-0.651245	4.61425e-11	Low TC
	K16146	maltokinase [EC:2.7.1.175]	0.18566	0.0970285	-0.232488	0.0367459	Low TC
	K00826	branched-chain amino acid aminotransferase [EC:2.6.1.42]	0.0341072	0.762437	-0.670383	7.61532e-12	Low TC
	K03635	molybdopterin synthase catalytic subunit [EC:2.8.1.12]	-0.408762	0.0001515	-0.412032	0.00013243	Low TC
	K06911	quercetin 2,3-dioxygenase [EC:1.13.11.24]	0.0174133	0.877377	-0.709029	1.29293e-13	Low TC
	K16785	energy-coupling factor transport system permease protein	-0.03168	0.778896	-0.420194	9.40802e-05	Low TC
	K07046	L-fuconolactonase [EC:3.1.1.-]	-0.0679451	0.546709	-0.662105	1.68692e-11	Low TC
	K13821	RHH-type transcriptional regulator, proline utilization regulon repressor / proline dehydrogenase / delta 1-pyrroline-5-carboxylate dehydrogenase [EC:1.5.5.2 1.2.1.88]	-0.32984	0.00263795	-0.331921	0.0024685	Low TC
	K15408	cytochrome c oxidase subunit I+III [EC:7.1.1.9]	-0.383942	0.000402541	-0.580393	1.35378e-08	Low TC
	K00368	nitrite reductase (NO-forming) [EC:1.7.2.1]	-0.430443	6.04768e-05	-0.802198	2.23783e-19	Low TC
	K02013	iron complex transport system ATP-binding protein [EC:7.2.2.-]	0.180467	0.106912	-0.621201	6.11046e-10	Low TC
	K00371	nitrate reductase / nitrite oxidoreductase, beta subunit [EC:1.7.5.1 1.7.99.-]	-0.264522	0.0170158	-0.462526	1.37863e-05	Low TC
	K21310	methanethiol S-methyltransferase [EC:2.1.1.334]	-0.391481	0.000301574	-0.398101	0.000232693	Low TC
	K06958	RNase adapter protein RapZ	0.212909	0.0563478	-0.636968	1.63122e-10	Low TC
	K03286	OmpA-OmpF porin, OOP family	-0.321824	0.0033922	-0.5842	1.03235e-08	Low TC
	K00571	site-specific DNA-methyltransferase (adenine-specific) [EC:2.1.1.72]	-0.4432	3.4193e-05	-0.491646	3.14777e-06	Low TC
	K15923	alpha-L-fucosidase 2 [EC:3.2.1.51]	-0.362049	0.000896218	-0.635768	1.80849e-10	Low TC
	K13668	phosphatidyl-myo-inositol dimannoside synthase [EC:2.4.1.346]	-0.0308629	0.784458	-0.523034	5.46068e-07	Low TC
	K00631	glycerol-3-phosphate O-acyltransferase [EC:2.3.1.15]	-0.122175	0.277233	-0.295905	0.00731616	Low TC
	K01894	glutamyl-Q tRNA(Asp) synthetase [EC:6.1.1.-]	-0.499385	2.07686e-06	-0.684216	1.90239e-12	Low TC
	K01920	glutathione synthase [EC:6.3.2.3]	-0.144517	0.198022	-0.545833	1.36394e-07	Low TC
	K03072	preprotein translocase subunit SecD	-0.27903	0.0116507	-0.70241	2.72139e-13	Low TC
	K00874	2-dehydro-3-deoxygluconokinase [EC:2.7.1.45]	0.0128407	0.909416	-0.641958	1.057e-10	Low TC
	K00797	spermidine synthase [EC:2.5.1.16]	0.384638	0.000392063	-0.508641	1.24599e-06	Low TC
	K01494	dCTP deaminase [EC:3.5.4.13]	-0.0187088	0.868333	-0.648259	6.0423e-11	Low TC
	K03272	D-beta-D-heptose 7-phosphate kinase / D-beta-D-heptose 1-phosphate adenosyltransferase [EC:2.7.1.167 2.7.7.70]	-0.334571	0.00226696	-0.554605	7.77778e-08	Low TC
	K00845	glucokinase [EC:2.7.1.2]	-0.507319	1.34155e-06	-0.561229	5.03465e-08	Low TC
	K02302	uroporphyrin-III C-methyltransferase / precorrin-2 dehydrogenase / sirohydrochlorin ferrochelatase [EC:2.1.1.107 1.3.1.76 4.99.1.4]	-0.286931	0.0094015	-0.478968	6.08831e-06	Low TC
	K01969	3-methylcrotonyl-CoA carboxylase beta subunit [EC:6.4.1.4]	0.328691	0.00273591	-0.400003	0.000215772	Low TC
	K07768	two-component system, OmpR family, sensor histidine kinase SenX3 [EC:2.7.13.3]	-0.186517	0.0954696	-0.27623	0.012553	Low TC
	K03149	thiazole synthase [EC:2.8.1.10]	-0.0140251	0.901101	-0.664057	1.4016e-11	Low TC
	K01265	methionyl aminopeptidase [EC:3.4.11.18]	-0.327367	0.00285273	-0.568569	3.07437e-08	Low TC
	K02662	type IV pilus assembly protein PilM	-0.113162	0.31448	-0.377436	0.000513626	Low TC
	K00215	4-hydroxy-tetrahydrodipicolinate reductase [EC:1.17.1.8]	-0.24423	0.0279992	-0.25839	0.0198555	Low TC
	K00228	coproporphyrinogen III oxidase [EC:1.3.3.3]	-0.586217	8.92948e-09	-0.626446	3.97037e-10	Low TC
	K00014	shikimate dehydrogenase [EC:1.1.1.25]	-0.121417	0.280243	-0.330486	0.00258425	Low TC
	K02108	F-type H+-transporting ATPase subunit a	-0.475003	7.44315e-06	-0.502158	1.78485e-06	Low TC
	K00013	histidinol dehydrogenase [EC:1.1.1.23]	-0.302753	0.00601037	-0.729583	1.11715e-14	Low TC
	K08300	ribonuclease E [EC:3.1.26.12]	-0.0885271	0.431923	-0.593482	5.25206e-09	Low TC
	K12960	5-methylthioadenosine/S-adenosylhomocysteine deaminase [EC:3.5.4.31 3.5.4.28]	0.360103	0.00095972	-0.477277	6.63515e-06	Low TC
	K05799	GntR family transcriptional regulator, transcriptional repressor for pyruvate dehydrogenase complex	-0.348109	0.00144994	-0.76331	1.18959e-16	Low TC
	K05602	histidinol-phosphatase [EC:3.1.3.15]	-0.280987	0.0110538	-0.673156	5.80113e-12	Low TC
	K07708	two-component system, NtrC family, nitrogen regulation sensor histidine kinase GlnL [EC:2.7.13.3]	-0.183263	0.101498	-0.554642	7.75937e-08	Low TC
	K00334	NADH-quinone oxidoreductase subunit E [EC:7.1.1.2]	-0.472248	8.54598e-06	-0.613485	1.13571e-09	Low TC
	K00392	sulfite reductase (ferredoxin) [EC:1.8.7.1]	-0.230689	0.0382686	-0.528715	3.90155e-07	Low TC
	K05568	multicomponent Na+:H+ antiporter subunit D	0.145548	0.194809	-0.347602	0.00147495	Low TC
	K00765	ATP phosphoribosyltransferase [EC:2.4.2.17]	-0.039902	0.723581	-0.745689	1.39521e-15	Low TC
	K05847	osmoprotectant transport system ATP-binding protein [EC:7.6.2.9]	-0.385524	0.000379084	-0.810967	4.47383e-20	Low TC
	K02016	iron complex transport system substrate-binding protein	0.162759	0.146569	-0.589091	7.25002e-09	Low TC
	K03578	ATP-dependent helicase HrpA [EC:3.6.4.13]	-0.307689	0.0052013	-0.741702	2.36861e-15	Low TC
	K07175	PhoH-like ATPase	-0.0575487	0.609833	-0.663007	1.54872e-11	Low TC
	K07082	UPF0755 protein	-0.57529	1.93641e-08	-0.705243	1.98391e-13	Low TC
	K17103	CDP-diacylglycerol---serine O-phosphatidyltransferase [EC:2.7.8.8]	-0.389882	0.000320812	-0.468496	1.0296e-05	Low TC
	K07095	uncharacterized protein	-0.440652	3.83876e-05	-0.581786	1.22639e-08	Low TC
	K02115	F-type H+-transporting ATPase subunit gamma	-0.439519	4.04027e-05	-0.461479	1.4502e-05	Low TC
	K07157	uncharacterized protein	-0.238719	0.0318563	-0.371013	0.000650152	Low TC
	K04518	prephenate dehydratase [EC:4.2.1.51]	-0.366877	0.000754806	-0.395368	0.000259154	Low TC
	K05350	beta-glucosidase [EC:3.2.1.21]	-0.399659	0.000218748	-0.469899	9.60558e-06	Low TC
	K06445	acyl-CoA dehydrogenase [EC:1.3.99.-]	-0.420934	9.11704e-05	-0.581533	1.2487e-08	Low TC
	K07316	adenine-specific DNA-methyltransferase [EC:2.1.1.72]	-0.531161	3.36939e-07	-0.57793	1.61037e-08	Low TC
	K07160	5-oxoprolinase (ATP-hydrolysing) subunit A [EC:3.5.2.9]	-0.230533	0.0384034	-0.762812	1.27895e-16	Low TC
	K00240	succinate dehydrogenase iron-sulfur subunit [EC:1.3.5.1]	0.123437	0.27226	-0.380021	0.000466519	Low TC
	K02621	topoisomerase IV subunit A [EC:5.6.2.2]	-0.250301	0.0242151	-0.456463	1.84407e-05	Low TC
	K02351	putative membrane protein	-0.333143	0.00237367	-0.69692	4.96839e-13	Low TC
	K14260	alanine-synthesizing transaminase [EC:2.6.1.66 2.6.1.2]	-0.515691	8.35778e-07	-0.601868	2.79951e-09	Low TC
	K02050	NitT/TauT family transport system permease protein	-0.238944	0.0316904	-0.466333	1.1452e-05	Low TC
	K01814	phosphoribosylformimino-5-aminoimidazole carboxamide ribotide isomerase [EC:5.3.1.16]	-0.100188	0.37351	-0.748182	9.97056e-16	Low TC
	K03705	heat-inducible transcriptional repressor	-0.485938	4.25004e-06	-0.65091	4.75663e-11	Low TC
	K00684	leucyl/phenylalanyl-tRNA---protein transferase [EC:2.3.2.6]	-0.227512	0.0410869	-0.714684	6.73468e-14	Low TC
	K02549	o-succinylbenzoate synthase [EC:4.2.1.113]	-0.0060714	0.957099	-0.707997	1.45406e-13	Low TC
	K11755	phosphoribosyl-AMP cyclohydrolase / phosphoribosyl-ATP pyrophosphohydrolase [EC:3.5.4.19 3.6.1.31]	-0.425445	7.51527e-05	-0.772203	3.16127e-17	Low TC
	K05365	penicillin-binding protein 1B [EC:2.4.1.129 3.4.16.4]	-0.284373	0.0100839	-0.587761	7.98554e-09	Low TC
	K01625	2-dehydro-3-deoxyphosphogluconate aldolase / (4S)-4-hydroxy-2-oxoglutarate aldolase [EC:4.1.2.14 4.1.3.42]	-0.265543	0.0165783	-0.742096	2.24895e-15	Low TC
	K03630	DNA repair protein RadC	-0.477238	6.64814e-06	-0.549083	1.10977e-07	Low TC
	K00806	undecaprenyl diphosphate synthase [EC:2.5.1.31]	-0.490014	3.43186e-06	-0.635064	1.92093e-10	Low TC
	K01439	succinyl-diaminopimelate desuccinylase [EC:3.5.1.18]	-0.402944	0.000191823	-0.537071	2.3528e-07	Low TC
	K00598	trans-aconitate 2-methyltransferase [EC:2.1.1.144]	-0.164837	0.141413	-0.584767	9.91151e-09	Low TC
	K11907	type VI secretion system protein VasG	-0.501063	1.89522e-06	-0.653643	3.70786e-11	Low TC
	K02065	phospholipid/cholesterol/gamma-HCH transport system ATP-binding protein	-0.369097	0.000696857	-0.378444	0.000494769	Low TC
	K03582	exodeoxyribonuclease V beta subunit [EC:3.1.11.5]	-0.533765	2.87869e-07	-0.73198	8.27467e-15	Low TC
	K16211	maltose/moltooligosaccharide transporter	-0.240199	0.030779	-0.742324	2.1822e-15	Low TC
	K07043	UTP pyrophosphatase [EC:3.6.1.-]	-0.41837	0.000101628	-0.551747	9.35595e-08	Low TC
	K06867	uncharacterized protein	-0.445366	3.09668e-05	-0.767835	6.10553e-17	Low TC
	K01665	para-aminobenzoate synthetase component I [EC:2.6.1.85]	-0.328094	0.00278803	-0.747133	1.14898e-15	Low TC
	K02994	small subunit ribosomal protein S8	-0.0419813	0.709801	-0.283525	0.0103197	Low TC
	K12524	bifunctional aspartokinase / homoserine dehydrogenase 1 [EC:2.7.2.4 1.1.1.3]	-0.318838	0.00371896	-0.659725	2.11055e-11	Low TC
	K01209	alpha-L-arabinofuranosidase [EC:3.2.1.55]	-0.568091	3.17606e-08	-0.572952	2.27697e-08	Low TC
	K01434	penicillin G amidase [EC:3.5.1.11]	-0.0366291	0.745448	-0.38538	0.000381179	Low TC
	K08086	pilus assembly protein FimV	-0.512007	1.03085e-06	-0.588799	7.40587e-09	Low TC
	K08678	UDP-glucuronate decarboxylase [EC:4.1.1.35]	-0.392689	0.000287761	-0.690069	1.03352e-12	Low TC
	K00647	3-oxoacyl-[acyl-carrier-protein] synthase I [EC:2.3.1.41]	-0.55007	1.04194e-07	-0.635388	1.86843e-10	Low TC
	K01807	ribose 5-phosphate isomerase A [EC:5.3.1.6]	-0.417504	0.000105404	-0.502897	1.71384e-06	Low TC
	K18334	L-fuconate dehydratase [EC:4.2.1.68]	-0.223465	0.0449243	-0.710997	1.03223e-13	Low TC
	K00412	ubiquinol-cytochrome c reductase cytochrome b subunit	-0.575585	1.89718e-08	-0.602806	2.60639e-09	Low TC
	K02221	YggT family protein	-0.529802	3.656e-07	-0.711957	9.24167e-14	Low TC
	K01507	inorganic pyrophosphatase [EC:3.6.1.1]	-0.234098	0.0354258	-0.604446	2.29879e-09	Low TC
	K03890	ubiquinol-cytochrome c reductase iron-sulfur subunit	-0.392999	0.00028431	-0.6676	9.97772e-12	Low TC
	K01893	asparaginyl-tRNA synthetase [EC:6.1.1.22]	-0.0305679	0.786469	-0.423551	8.15311e-05	Low TC
	K09811	cell division transport system permease protein	-0.141644	0.207181	-0.625644	4.24327e-10	Low TC
	K01758	cystathionine gamma-lyase [EC:4.4.1.1]	0.27461	0.0131026	-0.486262	4.17884e-06	Low TC
	K04079	molecular chaperone HtpG	-0.15481	0.167596	-0.488727	3.67268e-06	Low TC
	K00821	acetylornithine/N-succinyldiaminopimelate aminotransferase [EC:2.6.1.11 2.6.1.17]	-0.202541	0.0697736	-0.544563	1.47754e-07	Low TC
	K01658	anthranilate synthase component II [EC:4.1.3.27]	-0.268951	0.0151884	-0.521258	6.05824e-07	Low TC
	K00034	glucose 1-dehydrogenase [EC:1.1.1.47]	-0.289813	0.00868125	-0.599282	3.40548e-09	Low TC
	K01874	methionyl-tRNA synthetase [EC:6.1.1.10]	-0.239838	0.031039	-0.283833	0.0102337	Low TC
	K10119	raffinose/stachyose/melibiose transport system permease protein	0.273039	0.0136552	-0.608649	1.66065e-09	Low TC
	K06942	ribosome-binding ATPase	0.146902	0.190643	-0.25696	0.0205732	Low TC
	K15778	phosphomannomutase / phosphoglucomutase [EC:5.4.2.8 5.4.2.2]	-0.482794	5.00305e-06	-0.60292	2.58386e-09	Low TC
	K06907	uncharacterized protein	-0.38455	0.000393371	-0.65716	2.68104e-11	Low TC
	K01684	galactonate dehydratase [EC:4.2.1.6]	0.24699	0.0262214	-0.60766	1.79357e-09	Low TC
	K00253	isovaleryl-CoA dehydrogenase [EC:1.3.8.4]	-0.2293	0.0394804	-0.545427	1.39929e-07	Low TC
	K02500	imidazole glycerol-phosphate synthase subunit HisF [EC:4.3.2.10]	0.155292	0.166262	-0.644052	8.79027e-11	Low TC
	K00940	nucleoside-diphosphate kinase [EC:2.7.4.6]	-0.399856	0.000217034	-0.638115	1.47744e-10	Low TC
	K16922	putative peptide zinc metalloprotease protein	-0.34536	0.00159025	-0.651918	4.34041e-11	Low TC
	K03560	biopolymer transport protein TolR	-0.0556391	0.621764	-0.392091	0.000294531	Low TC
	K01414	oligopeptidase A [EC:3.4.24.70]	-0.434257	5.11187e-05	-0.635045	1.9241e-10	Low TC
	K14058	tRNA 2-thiocytidine biosynthesis protein TtcA	0.255006	0.02159	-0.50453	1.56625e-06	Low TC
	K00799	glutathione S-transferase [EC:2.5.1.18]	-0.469194	9.94694e-06	-0.4835	4.82382e-06	Low TC
	K00145	N-acetyl-gamma-glutamyl-phosphate reductase [EC:1.2.1.38]	-0.463091	1.34132e-05	-0.736482	4.66824e-15	Low TC
	K02474	UDP-N-acetyl-D-glucosamine/UDP-N-acetyl-D-galactosamine dehydrogenase [EC:1.1.1.136 1.1.1.-]	-0.402644	0.000194147	-0.675152	4.76097e-12	Low TC
	K00281	glycine dehydrogenase [EC:1.4.4.2]	-0.0738078	0.512571	-0.325191	0.00305459	Low TC
	K00568	2-polyprenyl-6-hydroxyphenyl methylase / 3-demethylubiquinone-9 3-methyltransferase [EC:2.1.1.222 2.1.1.64]	-0.155904	0.164576	-0.783923	5.01852e-18	Low TC
	K01588	5-(carboxyamino)imidazole ribonucleotide mutase [EC:5.4.99.18]	-0.048766	0.665502	-0.455914	1.89281e-05	Low TC
	K00956	sulfate adenylyltransferase subunit 1 [EC:2.7.7.4]	-0.517529	7.5202e-07	-0.61226	1.25118e-09	Low TC
	K02613	ring-1,2-phenylacetyl-CoA epoxidase subunit PaaE	-0.559062	5.81058e-08	-0.632861	2.31757e-10	Low TC
	K02520	translation initiation factor IF-3	0.0552463	0.624231	-0.26036	0.0189019	Low TC
	K05343	maltose alpha-D-glucosyltransferase / alpha-amylase [EC:5.4.99.16 3.2.1.1]	0.0396243	0.725428	-0.337416	0.00206709	Low TC
	K06204	DnaK suppressor protein	0.0365859	0.745739	-0.555006	7.57773e-08	Low TC
	K00508	linoleoyl-CoA desaturase [EC:1.14.19.3]	-0.343643	0.00168394	-0.608666	1.65848e-09	Low TC
	K03889	ubiquinol-cytochrome c reductase cytochrome c subunit	-0.455223	1.9558e-05	-0.660197	2.01915e-11	Low TC
	K03566	LysR family transcriptional regulator, glycine cleavage system transcriptional activator	-0.142615	0.204054	-0.582322	1.18052e-08	Low TC
	K02025	multiple sugar transport system permease protein	0.432186	5.60177e-05	-0.497461	2.30526e-06	Low TC
	K00064	D-threo-aldose 1-dehydrogenase [EC:1.1.1.122]	-0.280942	0.0110672	-0.675936	4.40341e-12	Low TC
	K03783	purine-nucleoside phosphorylase [EC:2.4.2.1]	-0.305676	0.00551876	-0.602907	2.58629e-09	Low TC
	K00856	adenosine kinase [EC:2.7.1.20]	-0.297761	0.00693959	-0.715794	5.91381e-14	Low TC
	K03092	RNA polymerase sigma-54 factor	-0.155887	0.164624	-0.38062	0.000456169	Low TC
	K03892	ArsR family transcriptional regulator, arsenate/arsenite/antimonite-responsive transcriptional repressor	-0.179499	0.108839	-0.472533	8.42553e-06	Low TC
	K09767	cyclic-di-GMP-binding protein	-0.0422327	0.708141	-0.568187	3.15523e-08	Low TC
	K03590	cell division protein FtsA	0.132005	0.240105	-0.451406	2.34066e-05	Low TC
	K00254	dihydroorotate dehydrogenase [EC:1.3.5.2]	-0.58079	1.31627e-08	-0.585017	9.73516e-09	Low TC
	K01192	beta-mannosidase [EC:3.2.1.25]	-0.379022	0.000484234	-0.80236	2.17389e-19	Low TC
	K16147	starch synthase (maltosyl-transferring) [EC:2.4.99.16]	-0.135965	0.226167	-0.806862	9.60308e-20	Low TC
	K02674	type IV pilus assembly protein PilY1	-0.436287	4.67054e-05	-0.609486	1.55569e-09	Low TC
	K09807	uncharacterized protein	-0.478858	6.12237e-06	-0.493538	2.84606e-06	Low TC
	K21420	leucyl-tRNA---protein transferase [EC:2.3.2.29]	-0.465026	1.22076e-05	-0.566642	3.50347e-08	Low TC
	K01462	peptide deformylase [EC:3.5.1.88]	-0.505462	1.48751e-06	-0.691001	9.3661e-13	Low TC
	K02660	twitching motility protein PilJ	-0.535767	2.54838e-07	-0.60486	2.22685e-09	Low TC
	K02668	two-component system, NtrC family, sensor histidine kinase PilS [EC:2.7.13.3]	-0.242659	0.0290565	-0.49611	2.47946e-06	Low TC
	K03841	fructose-1,6-bisphosphatase I [EC:3.1.3.11]	-0.139894	0.212907	-0.724071	2.20113e-14	Low TC
	K03449	MFS transporter, CP family, cyanate transporter	-0.489552	3.5165e-06	-0.640232	1.22924e-10	Low TC
	K03975	membrane-associated protein	-0.540195	1.94053e-07	-0.653155	3.87729e-11	Low TC
	K19784	chromate reductase, NAD(P)H dehydrogenase (quinone)	-0.513015	9.7362e-07	-0.731926	8.33195e-15	Low TC
	K08323	mannonate dehydratase [EC:4.2.1.8]	-0.359726	0.000972477	-0.737213	4.24919e-15	Low TC
	K00263	leucine dehydrogenase [EC:1.4.1.9]	-0.074742	0.507234	-0.636013	1.77084e-10	Low TC
	K03427	type I restriction enzyme M protein [EC:2.1.1.72]	-0.474791	7.52319e-06	-0.494229	2.74288e-06	Low TC
	K11891	type VI secretion system protein ImpL	-0.640017	1.25249e-10	-0.645228	7.92029e-11	Low TC
	K05592	ATP-dependent RNA helicase DeaD [EC:3.6.4.13]	-0.0789905	0.483327	-0.455108	1.96645e-05	Low TC
	K02049	NitT/TauT family transport system ATP-binding protein	-0.0378442	0.737305	-0.265473	0.0166083	Low TC
	K04047	starvation-inducible DNA-binding protein	-0.587374	8.21319e-09	-0.61862	7.53242e-10	Low TC
	K02066	phospholipid/cholesterol/gamma-HCH transport system permease protein	-0.319043	0.0036957	-0.528829	3.87525e-07	Low TC
	K02004	putative ABC transport system permease protein	-0.282964	0.0104782	-0.561556	4.9265e-08	Low TC
	K13924	two-component system, chemotaxis family, CheB/CheR fusion protein [EC:2.1.1.80 3.1.1.61]	-0.456145	1.87216e-05	-0.624337	4.72664e-10	Low TC
	K07735	putative transcriptional regulator	-0.340957	0.00184056	-0.35245	0.0012511	Low TC
	K01142	exodeoxyribonuclease III [EC:3.1.11.2]	-0.519396	6.75106e-07	-0.580998	1.29703e-08	Low TC
	K01924	UDP-N-acetylmuramate--alanine ligase [EC:6.3.2.8]	0.0728326	0.518173	-0.413867	0.000122723	Low TC
	K02535	UDP-3-O-[3-hydroxymyristoyl] N-acetylglucosamine deacetylase [EC:3.5.1.108]	-0.27981	0.0114093	-0.493435	2.86184e-06	Low TC
	K00390	phosphoadenosine phosphosulfate reductase [EC:1.8.4.8 1.8.4.10]	-0.175219	0.11768	-0.372354	0.000619192	Low TC
	K05540	tRNA-dihydrouridine synthase B [EC:1.-.-.-]	-0.57637	1.79605e-08	-0.660079	2.04173e-11	Low TC
	K16090	catecholate siderophore receptor	-0.222366	0.0460157	-0.705617	1.9024e-13	Low TC
	K03786	3-dehydroquinate dehydratase II [EC:4.2.1.10]	-0.321042	0.00347514	-0.395201	0.000260863	Low TC
	K10117	raffinose/stachyose/melibiose transport system substrate-binding protein	0.372506	0.000615758	-0.60487	2.22505e-09	Low TC
	K03564	thioredoxin-dependent peroxiredoxin [EC:1.11.1.24]	-0.35382	0.00119368	-0.548407	1.15857e-07	Low TC
	K02501	imidazole glycerol-phosphate synthase subunit HisH [EC:4.3.2.10]	-0.0947558	0.4001	-0.5798	1.41177e-08	Low TC
	K07778	two-component system, NarL family, sensor histidine kinase DesK [EC:2.7.13.3]	-0.495056	2.62402e-06	-0.524877	4.89994e-07	Low TC
	K03768	peptidyl-prolyl cis-trans isomerase B (cyclophilin B) [EC:5.2.1.8]	-0.254675	0.0217662	-0.521291	6.04691e-07	Low TC
	K05846	osmoprotectant transport system permease protein	-0.181759	0.104383	-0.716371	5.52673e-14	Low TC
	K02956	small subunit ribosomal protein S15	-0.154403	0.168729	-0.385519	0.000379168	Low TC
	K00219	2,4-dienoyl-CoA reductase (NADPH2) [EC:1.3.1.34]	-0.495114	2.61583e-06	-0.657965	2.4876e-11	Low TC
	K01628	L-fuculose-phosphate aldolase [EC:4.1.2.17]	0.26787	0.015618	-0.37494	0.000563221	Low TC
	K02670	twitching motility protein PilU	-0.102312	0.363409	-0.577935	1.60971e-08	Low TC
	K00831	phosphoserine aminotransferase [EC:2.6.1.52]	0.058704	0.602664	-0.706348	1.75222e-13	Low TC
	K01644	citrate lyase subunit beta / citryl-CoA lyase [EC:4.1.3.34]	-0.310485	0.00478725	-0.467007	1.10792e-05	Low TC
	K01183	chitinase [EC:3.2.1.14]	-0.405112	0.000175765	-0.535105	2.65341e-07	Low TC
	K02487	N/A	-0.532485	3.11085e-07	-0.633977	2.10773e-10	Low TC
	K07038	inner membrane protein	0.0982223	0.383005	-0.226553	0.0419703	Low TC
	K10843	DNA excision repair protein ERCC-3 [EC:5.6.2.4]	0.105156	0.350155	-0.608795	1.64193e-09	Low TC
	K07278	translocation and assembly module TamA	-0.509997	1.15465e-06	-0.584247	1.02883e-08	Low TC
	K00681	gamma-glutamyltranspeptidase / glutathione hydrolase [EC:2.3.2.2 3.4.19.13]	0.23648	0.0335462	-0.466169	1.15441e-05	Low TC
	K01255	leucyl aminopeptidase [EC:3.4.11.1]	-0.494712	2.67286e-06	-0.557806	6.3107e-08	Low TC
	K01589	5-(carboxyamino)imidazole ribonucleotide synthase [EC:6.3.4.18]	-0.520873	6.19587e-07	-0.743692	1.821e-15	Low TC
	K00121	S-(hydroxymethyl)glutathione dehydrogenase / alcohol dehydrogenase [EC:1.1.1.284 1.1.1.1]	-0.279236	0.0115866	-0.388087	0.000343735	Low TC
	K07738	transcriptional repressor NrdR	0.0693129	0.538647	-0.512771	9.87156e-07	Low TC
	K07675	two-component system, NarL family, sensor histidine kinase UhpB [EC:2.7.13.3]	-0.421611	8.85795e-05	-0.736287	4.78641e-15	Low TC
	K00857	thymidine kinase [EC:2.7.1.21]	-0.0509338	0.651577	-0.741302	2.49649e-15	Low TC
	K01958	pyruvate carboxylase [EC:6.4.1.1]	0.356937	0.00107182	-0.582146	1.19541e-08	Low TC
	K08223	MFS transporter, FSR family, fosmidomycin resistance protein	-0.496763	2.39373e-06	-0.747679	1.06729e-15	Low TC
	K07217	Mn-containing catalase	0.186748	0.0950517	-0.51442	8.98776e-07	Low TC
	K10118	raffinose/stachyose/melibiose transport system permease protein	0.198805	0.0752009	-0.650281	5.03558e-11	Low TC
	K00957	sulfate adenylyltransferase subunit 2 [EC:2.7.7.4]	-0.28152	0.0108959	-0.755284	3.74626e-16	Low TC
	K02014	iron complex outermembrane recepter protein	-0.552095	9.14877e-08	-0.583979	1.04878e-08	Low TC
	K01156	type III restriction enzyme [EC:3.1.21.5]	-0.54764	1.21645e-07	-0.615077	1.00074e-09	Low TC
	K04771	serine protease Do [EC:3.4.21.107]	-0.182255	0.103425	-0.456438	1.84626e-05	Low TC
	K10233	alpha-glucoside transport system permease protein	0.208453	0.0618332	-0.423542	8.15617e-05	Low TC
	K01419	ATP-dependent HslUV protease, peptidase subunit HslV [EC:3.4.25.2]	-0.319241	0.00367332	-0.663877	1.42578e-11	Low TC
	K03592	PmbA protein	0.035259	0.754664	-0.34847	0.00143241	Low TC
	K07220	uncharacterized protein	-0.329921	0.00263117	-0.748022	1.01888e-15	Low TC
	K03814	monofunctional glycosyltransferase [EC:2.4.1.129]	-0.188553	0.091843	-0.45039	2.45438e-05	Low TC
	K01495	GTP cyclohydrolase IA [EC:3.5.4.16]	-0.577814	1.62348e-08	-0.791299	1.48476e-18	Low TC
	K21307	sulfite dehydrogenase (quinone) subunit SoeA [EC:1.8.5.6]	-0.297973	0.00689775	-0.543793	1.55072e-07	Low TC
	K02666	type IV pilus assembly protein PilQ	-0.210298	0.059511	-0.451213	2.36194e-05	Low TC
	K03168	DNA topoisomerase I [EC:5.6.2.1]	-0.207846	0.0626134	-0.563068	4.45422e-08	Low TC
	K01875	seryl-tRNA synthetase [EC:6.1.1.11]	-0.389855	0.000321144	-0.39135	0.00030311	Low TC
	K03687	molecular chaperone GrpE	-0.224406	0.0440067	-0.290054	0.00862322	Low TC
	K01933	phosphoribosylformylglycinamidine cyclo-ligase [EC:6.3.3.1]	-0.295369	0.00742814	-0.62099	6.21607e-10	Low TC
	K18299	multidrug efflux pump	-0.430378	6.06476e-05	-0.558055	6.20834e-08	Low TC
	K02454	general secretion pathway protein E [EC:7.4.2.8]	-0.127805	0.255525	-0.439292	4.08187e-05	Low TC
	K02895	large subunit ribosomal protein L24	-0.297246	0.00704245	-0.311184	0.00468837	Low TC
	K03769	peptidyl-prolyl cis-trans isomerase C [EC:5.2.1.8]	-0.202643	0.0696289	-0.166542	0.137285	Undetermined
	K01916	NAD+ synthase [EC:6.3.1.5]	-0.0657311	0.559882	0.143409	0.201521	Undetermined
	K14267	N-succinyldiaminopimelate aminotransferase [EC:2.6.1.17]	0.208699	0.0615198	-0.159255	0.15558	Undetermined
	K00721	dolichol-phosphate mannosyltransferase [EC:2.4.1.83]	-0.205402	0.0658343	0.100977	0.369736	Undetermined
	K09003	uncharacterized protein	-0.16946	0.130433	-0.127952	0.254973	Undetermined
	K10764	O-succinylhomoserine sulfhydrylase [EC:2.5.1.-]	0.182784	0.10241	-0.10352	0.357742	Undetermined
	K07503	endonuclease [EC:3.1.-.-]	-0.126221	0.26151	-0.10145	0.367487	Undetermined
	K05366	penicillin-binding protein 1A [EC:2.4.1.129 3.4.16.4]	-0.000350826	0.99752	0.131255	0.24281	Undetermined
	K00632	acetyl-CoA acyltransferase [EC:2.3.1.16]	0.175823	0.116399	-0.131938	0.240344	Undetermined
	K00325	H+-translocating NAD(P) transhydrogenase subunit beta [EC:1.6.1.2 7.1.1.1]	0.0416331	0.712102	-0.116166	0.301721	Undetermined
	K09684	PucR family transcriptional regulator, purine catabolism regulatory protein	0.153875	0.170208	0.185576	0.0971835	Undetermined
	K00265	glutamate synthase (NADPH) large chain [EC:1.4.1.13]	0.0192577	0.864506	-0.134082	0.232719	Undetermined
	K16148	alpha-maltose-1-phosphate synthase [EC:2.4.1.342]	0.104391	0.35369	-0.150164	0.180874	Undetermined
	K01696	tryptophan synthase beta chain [EC:4.2.1.20]	0.0474671	0.6739	0.135476	0.227856	Undetermined
	K04517	prephenate dehydrogenase [EC:1.3.1.12]	0.0262644	0.815959	0.122191	0.277168	Undetermined
	K07798	membrane fusion protein, copper/silver efflux system	-0.145741	0.19421	-0.0851252	0.449894	Undetermined
	K02020	molybdate transport system substrate-binding protein	-0.188624	0.0917185	0.142548	0.204268	Undetermined
	K02282	pilus assembly protein CpaE	-0.198848	0.075136	-0.0173881	0.877553	Undetermined
	K01195	beta-glucuronidase [EC:3.2.1.31]	0.0386369	0.732008	-0.00549723	0.961153	Undetermined
	K01485	cytosine/creatinine deaminase [EC:3.5.4.1 3.5.4.21]	0.0667174	0.553995	0.153372	0.171625	Undetermined
	K09386	uncharacterized protein	-0.0619142	0.582941	0.114933	0.306917	Undetermined
	K00848	rhamnulokinase [EC:2.7.1.5]	0.12004	0.285775	-0.0649012	0.564859	Undetermined
	K01952	phosphoribosylformylglycinamidine synthase [EC:6.3.5.3]	0.104636	0.352558	0.0785779	0.485622	Undetermined
	K04343	streptomycin 6-kinase [EC:2.7.1.72]	-0.212837	0.0564329	0.145916	0.193669	Undetermined
	K08281	nicotinamidase/pyrazinamidase [EC:3.5.1.19 3.5.1.-]	-0.0891474	0.428691	0.0161708	0.886066	Undetermined
	K08372	putative serine protease PepD [EC:3.4.21.-]	0.00590335	0.958286	-0.198602	0.0755042	Undetermined
	K13542	uroporphyrinogen III methyltransferase / synthase [EC:2.1.1.107 4.2.1.75]	0.0243152	0.829403	0.000311039	0.997801	Undetermined
	K00147	glutamate-5-semialdehyde dehydrogenase [EC:1.2.1.41]	-0.205942	0.0651106	-0.0206051	0.855125	Undetermined
	K02609	ring-1,2-phenylacetyl-CoA epoxidase subunit PaaA [EC:1.14.13.149]	0.0943344	0.402208	-0.184695	0.0988092	Undetermined
	K01436	amidohydrolase [EC:3.5.1.-]	-0.0671996	0.551128	0.0281039	0.80332	Undetermined
	K09772	cell division inhibitor SepF	0.213323	0.0558579	0.195155	0.0808247	Undetermined
	K06883	uncharacterized protein	0.154009	0.169832	0.0244586	0.828412	Undetermined
	K00858	NAD+ kinase [EC:2.7.1.23]	-0.00831207	0.941291	0.0658483	0.559181	Undetermined
	K01820	L-rhamnose isomerase / sugar isomerase [EC:5.3.1.14 5.3.1.-]	0.206132	0.0648584	-0.15492	0.16729	Undetermined
	K06023	HPr kinase/phosphorylase [EC:2.7.11.- 2.7.4.-]	-0.0686258	0.54269	-0.0498888	0.658275	Undetermined
	K15634	2,3-bisphosphoglycerate-dependent phosphoglycerate mutase [EC:5.4.2.11]	-0.111809	0.320341	0.189624	0.0899784	Undetermined
	K11927	ATP-dependent RNA helicase RhlE [EC:3.6.4.13]	0.077701	0.490519	-0.196146	0.0792647	Undetermined
	K01756	adenylosuccinate lyase [EC:4.3.2.2]	0.195778	0.0798412	0.212465	0.0568751	Undetermined
	K09927	uncharacterized protein	0.0643978	0.567888	-0.200092	0.0732933	Undetermined
	K03529	chromosome segregation protein	-0.0142509	0.899518	0.103218	0.359156	Undetermined
	K01872	alanyl-tRNA synthetase [EC:6.1.1.7]	0.187369	0.0939384	0.144215	0.19897	Undetermined
	K04750	PhnB protein	0.0909783	0.419231	-0.0881594	0.433846	Undetermined
	K11085	ATP-binding cassette, subfamily B, bacterial MsbA [EC:7.5.2.6]	-0.129878	0.24783	-0.106229	0.345234	Undetermined
	K05522	endonuclease VIII [EC:3.2.2.- 4.2.99.18]	0.163856	0.143827	-0.150852	0.17886	Undetermined
	K01596	phosphoenolpyruvate carboxykinase (GTP) [EC:4.1.1.32]	-0.0405966	0.718968	-0.0208206	0.853627	Undetermined
	K17330	N,N'-diacetylchitobiose transport system permease protein	-0.156418	0.163172	0.186066	0.0962874	Undetermined
	K07776	two-component system, OmpR family, response regulator RegX3	0.188973	0.091108	0.00105193	0.992564	Undetermined
	K11784	cyclic dehypoxanthinyl futalosine synthase [EC:1.21.98.1]	-0.0463524	0.68114	0.039855	0.723894	Undetermined
	K05816	sn-glycerol 3-phosphate transport system ATP-binding protein [EC:7.6.2.10]	-0.0189611	0.866573	-0.01179	0.916801	Undetermined
	K07263	zinc protease [EC:3.4.24.-]	-0.217057	0.0516044	-0.150582	0.179647	Undetermined
	K00970	poly(A) polymerase [EC:2.7.7.19]	-0.203033	0.0690827	-0.0656481	0.560379	Undetermined
	K01965	propionyl-CoA carboxylase alpha chain [EC:6.4.1.3]	0.0105214	0.925726	0.121332	0.280584	Undetermined
	K03686	molecular chaperone DnaJ	-0.10835	0.335631	0.181216	0.105442	Undetermined
	K03703	excinuclease ABC subunit C	-0.208915	0.0612457	-0.172991	0.122494	Undetermined
	K16329	pseudouridylate synthase [EC:4.2.1.70]	0.0894565	0.427085	0.145185	0.195935	Undetermined
	K01889	phenylalanyl-tRNA synthetase alpha chain [EC:6.1.1.20]	0.183674	0.100722	0.0307305	0.785361	Undetermined
	K08681	pyridoxal 5'-phosphate synthase pdxT subunit [EC:4.3.3.6]	-0.197607	0.0770103	0.149293	0.183445	Undetermined
	K09005	uncharacterized protein	0.160517	0.152288	-0.000433107	0.996938	Undetermined
	K02028	polar amino acid transport system ATP-binding protein [EC:7.4.2.1]	0.0738127	0.512543	0.0697813	0.535899	Undetermined
	K00297	methylenetetrahydrofolate reductase (NADH) [EC:1.5.1.54]	0.147207	0.189713	0.0802255	0.476492	Undetermined
	K05973	poly(3-hydroxybutyrate) depolymerase [EC:3.1.1.75]	-0.0635911	0.572757	0.194053	0.0825858	Undetermined
	K01733	threonine synthase [EC:4.2.3.1]	0.177853	0.112176	0.00988696	0.930193	Undetermined
	K02437	glycine cleavage system H protein	-0.0139184	0.90185	0.192535	0.0850636	Undetermined
	K07713	two-component system, NtrC family, response regulator HydG	-0.126635	0.259935	-0.162257	0.147833	Undetermined
	K01706	glucarate dehydratase [EC:4.2.1.40]	-0.203963	0.0677919	-0.144195	0.199036	Undetermined
	K04488	nitrogen fixation protein NifU and related proteins	-0.080137	0.47698	-0.150247	0.180631	Undetermined
	K04759	ferrous iron transport protein B	-0.169405	0.13056	0.200392	0.0728546	Undetermined
	K05889	polyvinyl alcohol dehydrogenase (cytochrome) [EC:1.1.2.6]	-0.175796	0.116455	0.122253	0.276924	Undetermined
	K07071	uncharacterized protein	0.190881	0.0878298	0.142565	0.204214	Undetermined
	K02337	DNA polymerase III subunit alpha [EC:2.7.7.7]	0.194226	0.0823082	-0.194054	0.0825841	Undetermined
	K06196	cytochrome c-type biogenesis protein	-0.0115992	0.918142	-0.149515	0.182787	Undetermined
	K16898	ATP-dependent helicase/nuclease subunit A [EC:5.6.2.4 3.1.-.-]	0.206966	0.0637577	0.118226	0.293173	Undetermined
	K03205	type IV secretion system protein VirD4 [EC:7.4.2.8]	-0.0196798	0.861565	-0.123631	0.271503	Undetermined
	K03325	arsenite transporter	0.0186014	0.869082	0.137022	0.222545	Undetermined
	K01839	phosphopentomutase [EC:5.4.2.7]	0.177345	0.11322	0.113405	0.313434	Undetermined
	K01886	glutaminyl-tRNA synthetase [EC:6.1.1.18]	0.0978234	0.38495	0.115702	0.30367	Undetermined
	K01624	fructose-bisphosphate aldolase, class II [EC:4.1.2.13]	0.0827898	0.462468	0.0921399	0.413293	Undetermined
	K01092	myo-inositol-1(or 4)-monophosphatase [EC:3.1.3.25]	-0.196544	0.0786449	-0.110795	0.324775	Undetermined
	K07030	fatty acid kinase [EC:2.7.2.18]	0.211754	0.05773	0.173941	0.120423	Undetermined
	K07037	cyclic-di-AMP phosphodiesterase PgpH [EC:3.1.4.-]	0.204895	0.0665188	-0.0897205	0.425717	Undetermined
	K04487	cysteine desulfurase [EC:2.8.1.7]	0.0467831	0.678339	-0.189964	0.0893926	Undetermined
	K07315	phosphoserine phosphatase RsbU/P [EC:3.1.3.3]	-0.0705006	0.531694	0.195228	0.0807085	Undetermined
	K01692	enoyl-CoA hydratase [EC:4.2.1.17]	0.124735	0.267211	0.204276	0.0673621	Undetermined
	K02053	putative spermidine/putrescine transport system permease protein	0.0742175	0.510227	0.099457	0.377024	Undetermined
	K02890	large subunit ribosomal protein L22	-0.0167856	0.881764	0.19254	0.0850551	Undetermined
	K04094	methylenetetrahydrofolate--tRNA-(uracil-5-)-methyltransferase [EC:2.1.1.74]	-0.055727	0.621213	-0.195399	0.0804384	Undetermined
	K01961	acetyl-CoA carboxylase, biotin carboxylase subunit [EC:6.4.1.2 6.3.4.14]	-0.0378418	0.737321	-0.01703	0.880056	Undetermined
	K01061	carboxymethylenebutenolidase [EC:3.1.1.45]	0.0691746	0.53946	-0.0894082	0.427336	Undetermined
	K01843	lysine 2,3-aminomutase [EC:5.4.3.2]	0.0502169	0.656169	0.0674837	0.549442	Undetermined
	K05710	3-phenylpropionate/trans-cinnamate dioxygenase ferredoxin component	0.15301	0.172652	-0.012126	0.914438	Undetermined
	K01698	porphobilinogen synthase [EC:4.2.1.24]	0.0952872	0.397451	0.127274	0.257518	Undetermined
	K02836	peptide chain release factor 2	0.190906	0.0877868	-0.0785595	0.485725	Undetermined
	K20940	5-methylphenazine-1-carboxylate 1-monooxygenase [EC:1.14.13.218]	0.0350518	0.75606	0.163532	0.144634	Undetermined
	K20276	large repetitive protein	-0.216659	0.0520442	0.0398026	0.724242	Undetermined
	K01992	ABC-2 type transport system permease protein	0.171563	0.125658	0.0120281	0.915127	Undetermined
	K07214	iron(III)-enterobactin esterase [EC:3.1.1.108]	-0.0608444	0.589481	0.00274439	0.980601	Undetermined
	K01465	dihydroorotase [EC:3.5.2.3]	0.0923483	0.412233	0.180605	0.106641	Undetermined
	K03076	preprotein translocase subunit SecY	0.175564	0.116947	0.0799859	0.477814	Undetermined
	K00990	[protein-PII] uridylyltransferase [EC:2.7.7.59]	-0.0941646	0.40306	0.00441414	0.968803	Undetermined
	K02963	small subunit ribosomal protein S18	-0.0698385	0.535564	0.135584	0.227481	Undetermined
	K14941	2-phospho-L-lactate/phosphoenolpyruvate guanylyltransferase [EC:2.7.7.68 2.7.7.105]	0.210044	0.0598264	-0.120015	0.285876	Undetermined
	K01956	carbamoyl-phosphate synthase small subunit [EC:6.3.5.5]	0.176368	0.115252	-0.197093	0.0777977	Undetermined
	K06919	putative DNA primase/helicase	-0.168979	0.131543	0.163547	0.144596	Undetermined
	K01878	glycyl-tRNA synthetase alpha chain [EC:6.1.1.14]	-0.0615085	0.585417	0.031395	0.780835	Undetermined
	K01187	alpha-glucosidase [EC:3.2.1.20]	0.108292	0.335892	0.0185557	0.869401	Undetermined
	K03089	RNA polymerase sigma-32 factor	-0.118923	0.290316	0.120289	0.284772	Undetermined
	K01883	cysteinyl-tRNA synthetase [EC:6.1.1.16]	-0.0989811	0.379322	0.148949	0.184467	Undetermined
	K00931	glutamate 5-kinase [EC:2.7.2.11]	-0.109013	0.332666	0.10901	0.332679	Undetermined
	K02029	polar amino acid transport system permease protein	0.183575	0.100908	-0.182195	0.103541	Undetermined
	K18889	ATP-binding cassette, subfamily B, multidrug efflux pump	-0.217886	0.050696	-0.11328	0.313974	Undetermined
	K01784	UDP-glucose 4-epimerase [EC:5.1.3.2]	0.0828183	0.462313	0.067021	0.55219	Undetermined
	K02835	peptide chain release factor 1	0.155375	0.166033	-0.205096	0.066246	Undetermined
	K07102	N-acetylmuramate 1-kinase [EC:2.7.1.221]	-0.171649	0.125468	-0.0774221	0.492082	Undetermined
	K01939	adenylosuccinate synthase [EC:6.3.4.4]	-0.063756	0.57176	0.00754851	0.946676	Undetermined
	K01857	3-carboxy-cis,cis-muconate cycloisomerase [EC:5.5.1.2]	-0.123207	0.273162	-0.0293134	0.795037	Undetermined
	K17760	quinohemoprotein ethanol dehydrogenase [EC:1.1.9.1]	0.0645818	0.56678	0.0911749	0.418223	Undetermined
NS	K02035	peptide/nickel transport system substrate-binding protein	0.230381	0.0385348	-0.0393758	0.727082	High pH
	K01992	ABC-2 type transport system permease protein	0.353617	0.00120203	-0.344585	0.00163195	High pH
	K02051	NitT/TauT family transport system substrate-binding protein	0.327902	0.00280496	0.195432	0.080386	High pH
	K03520	aerobic carbon-monoxide dehydrogenase large subunit [EC:1.2.5.3]	0.324419	0.00312919	-0.0696479	0.536681	High pH
	K01652	acetolactate synthase I/II/III large subunit [EC:2.2.1.6]	0.451073	2.3774e-05	0.01214	0.91434	High pH
	K03798	cell division protease FtsH [EC:3.4.24.-]	0.519185	6.83401e-07	-0.503211	1.68448e-06	High pH
	K06994	putative drug exporter of the RND superfamily	0.436366	4.65406e-05	-0.372476	0.000616426	High pH
	K01768	adenylate cyclase [EC:4.6.1.1]	0.483473	4.83049e-06	0.131121	0.243293	High pH
	K02033	peptide/nickel transport system permease protein	0.349119	0.00140129	-0.224079	0.0443234	High pH
	K00626	acetyl-CoA C-acetyltransferase [EC:2.3.1.9]	0.365283	0.000799077	-0.262216	0.0180395	High pH
	K02034	peptide/nickel transport system permease protein	0.268673	0.015298	-0.0978543	0.384798	High pH
	K02003	putative ABC transport system ATP-binding protein	0.502132	1.78745e-06	-0.388035	0.000344421	High pH
	K00549	5-methyltetrahydropteroyltriglutamate--homocysteine methyltransferase [EC:2.1.1.14]	0.503225	1.68321e-06	0.0405747	0.719113	High pH
	K00341	NADH-quinone oxidoreductase subunit L [EC:7.1.1.2]	0.245317	0.0272872	-0.0713812	0.526568	High pH
	K01473	N-methylhydantoinase A [EC:3.5.2.14]	0.442918	3.46354e-05	-0.24028	0.0307209	High pH
[truncated: 1,944 more rows]
