# Supplementary material for: Land conversion to cropland homogenizes variation in soil biota, gene assemblages, and ecological strategies on local and regional scales
Source: ISME J. 2025 Dec 1;19(1):wraf264. doi: 10.1093/ismejo/wraf264 (PMC12746289; doi:10.1093/ismejo/wraf264)
Supplement: Table_S5_wraf264 [file table_s5_wraf264.xlsx]

## Sheet: S2
Table S5 Information for functional richness at each KEGG level used in this study.
Level1	Level2	Level3	Pathway	AS richness	NS richness
Cellular Processes	Cell growth and death	Apoptosis	ko04210	2	1
Cellular Processes	Cell growth and death	Apoptosis - fly	ko04214	1	1
Cellular Processes	Cell growth and death	Cell cycle	ko04110	2	2
Cellular Processes	Cell growth and death	Cell cycle - Caulobacter	ko04112	18	18
Cellular Processes	Cell growth and death	Meiosis - yeast	ko04113	1	1
Cellular Processes	Cell motility	Bacterial chemotaxis	ko02030	8	8
Cellular Processes	Cell motility	Flagellar assembly	ko02040	28	28
Cellular Processes	Cellular community - eukaryotes	Signaling pathways regulating pluripotency of stem cells	ko04550	1	1
Cellular Processes	Cellular community - eukaryotes	Tight junction	ko04530	1	1
Cellular Processes	Cellular community - prokaryotes	Biofilm formation - Escherichia coli	ko02026	15	14
Cellular Processes	Cellular community - prokaryotes	Biofilm formation - Pseudomonas aeruginosa	ko02025	34	33
Cellular Processes	Cellular community - prokaryotes	Biofilm formation - Vibrio cholerae	ko05111	16	14
Cellular Processes	Cellular community - prokaryotes	Quorum sensing	ko02024	75	71
Cellular Processes	Transport and catabolism	Autophagy - animal	ko04140	2	2
Cellular Processes	Transport and catabolism	Autophagy - yeast	ko04138	2	2
Cellular Processes	Transport and catabolism	Endocytosis	ko04144	1	1
Cellular Processes	Transport and catabolism	Lysosome	ko04142	3	3
Cellular Processes	Transport and catabolism	Mitophagy - animal	ko04137	2	2
Cellular Processes	Transport and catabolism	Mitophagy - yeast	ko04139	1	1
Cellular Processes	Transport and catabolism	Peroxisome	ko04146	7	7
Cellular Processes	Transport and catabolism	Phagosome	ko04145	2	2
Environmental Information Processing	Membrane transport	ABC transporters	ko02010	325	319
Environmental Information Processing	Membrane transport	Bacterial secretion system	ko03070	37	36
Environmental Information Processing	Membrane transport	Phosphotransferase system (PTS)	ko02060	7	6
Environmental Information Processing	Signal transduction	Calcium signaling pathway	ko04020	2	2
Environmental Information Processing	Signal transduction	FoxO signaling pathway	ko04068	2	1
Environmental Information Processing	Signal transduction	Hedgehog signaling pathway	ko04340	1	0
Environmental Information Processing	Signal transduction	Hedgehog signaling pathway - fly	ko04341	1	1
Environmental Information Processing	Signal transduction	MAPK signaling pathway	ko04010	1	1
Environmental Information Processing	Signal transduction	MAPK signaling pathway - fly	ko04013	1	1
Environmental Information Processing	Signal transduction	MAPK signaling pathway - plant	ko04016	3	1
Environmental Information Processing	Signal transduction	MAPK signaling pathway - yeast	ko04011	1	1
Environmental Information Processing	Signal transduction	NF-kappa B signaling pathway	ko04064	0	1
Environmental Information Processing	Signal transduction	PI3K-Akt signaling pathway	ko04151	3	4
Environmental Information Processing	Signal transduction	Phospholipase D signaling pathway	ko04072	1	1
Environmental Information Processing	Signal transduction	Ras signaling pathway	ko04014	1	1
Environmental Information Processing	Signal transduction	TNF signaling pathway	ko04668	1	1
Environmental Information Processing	Signal transduction	Two-component system	ko02020	237	225
Environmental Information Processing	Signal transduction	Wnt signaling pathway	ko04310	1	1
Environmental Information Processing	Signal transduction	cGMP-PKG signaling pathway	ko04022	3	3
Environmental Information Processing	Signal transduction	mTOR signaling pathway	ko04150	1	1
Environmental Information Processing	Signaling molecules and interaction	Cell adhesion molecules (CAMs)	ko04514	1	1
Environmental Information Processing	Signaling molecules and interaction	Neuroactive ligand-receptor interaction	ko04080	2	2
Genetic Information Processing	Folding, sorting and degradation	Proteasome	ko03050	5	5
Genetic Information Processing	Folding, sorting and degradation	Protein export	ko03060	9	9
Genetic Information Processing	Folding, sorting and degradation	Protein processing in endoplasmic reticulum	ko04141	7	7
Genetic Information Processing	Folding, sorting and degradation	RNA degradation	ko03018	16	16
Genetic Information Processing	Folding, sorting and degradation	Sulfur relay system	ko04122	14	14
Genetic Information Processing	Folding, sorting and degradation	Ubiquitin mediated proteolysis	ko04120	1	1
Genetic Information Processing	Replication and repair	Base excision repair	ko03410	18	17
Genetic Information Processing	Replication and repair	DNA replication	ko03030	10	10
Genetic Information Processing	Replication and repair	Fanconi anemia pathway	ko03460	1	1
Genetic Information Processing	Replication and repair	Homologous recombination	ko03440	14	13
Genetic Information Processing	Replication and repair	Mismatch repair	ko03430	9	9
Genetic Information Processing	Replication and repair	Non-homologous end-joining	ko03450	2	2
Genetic Information Processing	Replication and repair	Nucleotide excision repair	ko03420	5	5
Genetic Information Processing	Transcription	Basal transcription factors	ko03022	2	3
Genetic Information Processing	Transcription	Spliceosome	ko03040	3	2
Genetic Information Processing	Translation	Aminoacyl-tRNA biosynthesis	ko00970	30	30
Genetic Information Processing	Translation	RNA transport	ko03013	8	7
Genetic Information Processing	Translation	Ribosome	ko03010	55	55
Genetic Information Processing	Translation	Ribosome biogenesis in eukaryotes	ko03008	5	5
Genetic Information Processing	Translation	mRNA surveillance pathway	ko03015	3	2
Human Diseases	Drug resistance: Antimicrobial	Cationic antimicrobial peptide (CAMP) resistance	ko01503	22	21
Human Diseases	Drug resistance: Antimicrobial	Vancomycin resistance	ko01502	8	8
Human Diseases	Drug resistance: Antimicrobial	beta-Lactam resistance	ko01501	25	25
Human Diseases	Drug resistance: Antineoplastic	Antifolate resistance	ko01523	0	0
Human Diseases	Drug resistance: Antineoplastic	EGFR tyrosine kinase inhibitor resistance	ko01521	0	0
Human Diseases	Drug resistance: Antineoplastic	Endocrine resistance	ko01522	1	1
Human Diseases	Drug resistance: Antineoplastic	Platinum drug resistance	ko01524	2	2
Human Diseases	Endocrine and metabolic diseases	Insulin resistance	ko04931	1	1
Human Diseases	Infectious diseases: Bacterial	Bacterial invasion of epithelial cells	ko05100	2	2
Human Diseases	Infectious diseases: Bacterial	Epithelial cell signaling in Helicobacter pylori infection	ko05120	1	1
Human Diseases	Infectious diseases: Bacterial	Legionellosis	ko05134	2	2
Human Diseases	Infectious diseases: Bacterial	Pathogenic Escherichia coli infection	ko05130	1	0
Human Diseases	Infectious diseases: Bacterial	Pertussis	ko05133	5	4
Human Diseases	Infectious diseases: Bacterial	Salmonella infection	ko05132	6	5
Human Diseases	Infectious diseases: Bacterial	Staphylococcus aureus infection	ko05150	2	2
Human Diseases	Infectious diseases: Bacterial	Tuberculosis	ko05152	5	4
Human Diseases	Infectious diseases: Bacterial	Vibrio cholerae infection	ko05110	2	2
Metabolism	Amino acid metabolism	Alanine, aspartate and glutamate metabolism	ko00250	27	26
Metabolism	Amino acid metabolism	Arginine and proline metabolism	ko00330	50	50
Metabolism	Amino acid metabolism	Arginine biosynthesis	ko00220	43	43
Metabolism	Amino acid metabolism	Cysteine and methionine metabolism	ko00270	51	50
Metabolism	Amino acid metabolism	Glycine, serine and threonine metabolism	ko00260	71	69
Metabolism	Amino acid metabolism	Histidine metabolism	ko00340	30	30
Metabolism	Amino acid metabolism	Lysine biosynthesis	ko00300	23	23
Metabolism	Amino acid metabolism	Lysine degradation	ko00310	17	17
Metabolism	Amino acid metabolism	Phenylalanine metabolism	ko00360	34	35
Metabolism	Amino acid metabolism	Phenylalanine, tyrosine and tryptophan biosynthesis	ko00400	38	38
Metabolism	Amino acid metabolism	Tryptophan metabolism	ko00380	18	18
Metabolism	Amino acid metabolism	Tyrosine metabolism	ko00350	28	27
Metabolism	Amino acid metabolism	Valine, leucine and isoleucine biosynthesis	ko00290	11	11
Metabolism	Amino acid metabolism	Valine, leucine and isoleucine degradation	ko00280	30	31
Metabolism	Biosynthesis of other secondary metabolites	Acarbose and validamycin biosynthesis	ko00525	7	6
Metabolism	Biosynthesis of other secondary metabolites	Aflatoxin biosynthesis	ko00254	0	0
Metabolism	Biosynthesis of other secondary metabolites	Benzoxazinoid biosynthesis	ko00402	0	0
Metabolism	Biosynthesis of other secondary metabolites	Betalain biosynthesis	ko00965	1	1
Metabolism	Biosynthesis of other secondary metabolites	Caffeine metabolism	ko00232	1	1
Metabolism	Biosynthesis of other secondary metabolites	Carbapenem biosynthesis	ko00332	3	2
Metabolism	Biosynthesis of other secondary metabolites	Clavulanic acid biosynthesis	ko00331	1	0
Metabolism	Biosynthesis of other secondary metabolites	Glucosinolate biosynthesis	ko00966	0	0
Metabolism	Biosynthesis of other secondary metabolites	Isoflavonoid biosynthesis	ko00943	1	1
Metabolism	Biosynthesis of other secondary metabolites	Isoquinoline alkaloid biosynthesis	ko00950	1	1
Metabolism	Biosynthesis of other secondary metabolites	Monobactam biosynthesis	ko00261	9	9
Metabolism	Biosynthesis of other secondary metabolites	Neomycin, kanamycin and gentamicin biosynthesis	ko00524	4	4
Metabolism	Biosynthesis of other secondary metabolites	Novobiocin biosynthesis	ko00401	5	4
Metabolism	Biosynthesis of other secondary metabolites	Penicillin and cephalosporin biosynthesis	ko00311	7	7
Metabolism	Biosynthesis of other secondary metabolites	Phenazine biosynthesis	ko00405	4	4
Metabolism	Biosynthesis of other secondary metabolites	Phenylpropanoid biosynthesis	ko00940	2	3
Metabolism	Biosynthesis of other secondary metabolites	Puromycin biosynthesis	ko00231	0	0
Metabolism	Biosynthesis of other secondary metabolites	Staurosporine biosynthesis	ko00404	5	5
Metabolism	Biosynthesis of other secondary metabolites	Stilbenoid, diarylheptanoid and gingerol biosynthesis	ko00945	0	0
Metabolism	Biosynthesis of other secondary metabolites	Streptomycin biosynthesis	ko00521	9	9
Metabolism	Biosynthesis of other secondary metabolites	Tropane, piperidine and pyridine alkaloid biosynthesis	ko00960	3	3
Metabolism	Carbohydrate metabolism	Amino sugar and nucleotide sugar metabolism	ko00520	69	67
Metabolism	Carbohydrate metabolism	Ascorbate and aldarate metabolism	ko00053	24	23
Metabolism	Carbohydrate metabolism	Butanoate metabolism	ko00650	18	18
Metabolism	Carbohydrate metabolism	C5-Branched dibasic acid metabolism	ko00660	7	7
Metabolism	Carbohydrate metabolism	Citrate cycle (TCA cycle)	ko00020	33	32
Metabolism	Carbohydrate metabolism	Fructose and mannose metabolism	ko00051	55	54
Metabolism	Carbohydrate metabolism	Galactose metabolism	ko00052	29	29
Metabolism	Carbohydrate metabolism	Glycolysis / Gluconeogenesis	ko00010	73	73
Metabolism	Carbohydrate metabolism	Glyoxylate and dicarboxylate metabolism	ko00630	40	40
Metabolism	Carbohydrate metabolism	Inositol phosphate metabolism	ko00562	16	15
Metabolism	Carbohydrate metabolism	Pentose and glucuronate interconversions	ko00040	49	47
Metabolism	Carbohydrate metabolism	Pentose phosphate pathway	ko00030	38	38
Metabolism	Carbohydrate metabolism	Propanoate metabolism	ko00640	26	26
Metabolism	Carbohydrate metabolism	Pyruvate metabolism	ko00620	29	29
Metabolism	Carbohydrate metabolism	Starch and sucrose metabolism	ko00500	51	49
Metabolism	Energy metabolism	Carbon fixation in photosynthetic organisms	ko00710	1	1
Metabolism	Energy metabolism	Carbon fixation pathways in prokaryotes	ko00720	14	14
Metabolism	Energy metabolism	Methane metabolism	ko00680	60	60
Metabolism	Energy metabolism	Nitrogen metabolism	ko00910	29	29
Metabolism	Energy metabolism	Oxidative phosphorylation	ko00190	96	95
Metabolism	Energy metabolism	Photosynthesis	ko00195	6	6
Metabolism	Energy metabolism	Photosynthesis - antenna proteins	ko00196	1	1
Metabolism	Energy metabolism	Sulfur metabolism	ko00920	51	51
Metabolism	Glycan biosynthesis and metabolism	Glycosaminoglycan biosynthesis - chondroitin sulfate / dermatan sulfate	ko00532	2	2
Metabolism	Glycan biosynthesis and metabolism	Glycosaminoglycan biosynthesis - heparan sulfate / heparin	ko00534	1	1
Metabolism	Glycan biosynthesis and metabolism	Glycosaminoglycan degradation	ko00531	6	6
Metabolism	Glycan biosynthesis and metabolism	Glycosphingolipid biosynthesis - ganglio series	ko00604	0	0
Metabolism	Glycan biosynthesis and metabolism	Glycosphingolipid biosynthesis - globo and isoglobo series	ko00603	0	0
Metabolism	Glycan biosynthesis and metabolism	Glycosphingolipid biosynthesis - lacto and neolacto series	ko00601	0	0
Metabolism	Glycan biosynthesis and metabolism	Glycosylphosphatidylinositol (GPI)-anchor biosynthesis	ko00563	3	2
Metabolism	Glycan biosynthesis and metabolism	Lipopolysaccharide biosynthesis	ko00540	30	29
Metabolism	Glycan biosynthesis and metabolism	Mannose type O-glycan biosynthesis	ko00515	0	0
Metabolism	Glycan biosynthesis and metabolism	Mucin type O-glycan biosynthesis	ko00512	0	0
Metabolism	Glycan biosynthesis and metabolism	N-Glycan biosynthesis	ko00510	6	5
Metabolism	Glycan biosynthesis and metabolism	Other glycan degradation	ko00511	10	10
Metabolism	Glycan biosynthesis and metabolism	Other types of O-glycan biosynthesis	ko00514	2	2
Metabolism	Glycan biosynthesis and metabolism	Peptidoglycan biosynthesis	ko00550	24	23
Metabolism	Glycan biosynthesis and metabolism	Various types of N-glycan biosynthesis	ko00513	1	1
Metabolism	Lipid metabolism	Arachidonic acid metabolism	ko00590	5	5
Metabolism	Lipid metabolism	Biosynthesis of unsaturated fatty acids	ko01040	4	4
Metabolism	Lipid metabolism	Cutin, suberine and wax biosynthesis	ko00073	1	2
Metabolism	Lipid metabolism	Ether lipid metabolism	ko00565	1	1
Metabolism	Lipid metabolism	Fatty acid biosynthesis	ko00061	26	25
Metabolism	Lipid metabolism	Fatty acid degradation	ko00071	23	23
Metabolism	Lipid metabolism	Fatty acid elongation	ko00062	5	5
Metabolism	Lipid metabolism	Glycerolipid metabolism	ko00561	24	23
Metabolism	Lipid metabolism	Glycerophospholipid metabolism	ko00564	36	36
Metabolism	Lipid metabolism	Linoleic acid metabolism	ko00591	2	3
Metabolism	Lipid metabolism	Primary bile acid biosynthesis	ko00120	4	4
Metabolism	Lipid metabolism	Secondary bile acid biosynthesis	ko00121	2	2
Metabolism	Lipid metabolism	Sphingolipid metabolism	ko00600	9	8
Metabolism	Lipid metabolism	Steroid biosynthesis	ko00100	10	10
Metabolism	Lipid metabolism	Steroid hormone biosynthesis	ko00140	7	7
Metabolism	Lipid metabolism	Synthesis and degradation of ketone bodies	ko00072	7	7
Metabolism	Lipid metabolism	alpha-Linolenic acid metabolism	ko00592	1	1
Metabolism	Metabolism of cofactors and vitamins	Biotin metabolism	ko00780	10	10
Metabolism	Metabolism of cofactors and vitamins	Folate biosynthesis	ko00790	34	33
Metabolism	Metabolism of cofactors and vitamins	Lipoic acid metabolism	ko00785	3	3
Metabolism	Metabolism of cofactors and vitamins	Nicotinate and nicotinamide metabolism	ko00760	47	47
Metabolism	Metabolism of cofactors and vitamins	One carbon pool by folate	ko00670	10	10
Metabolism	Metabolism of cofactors and vitamins	Pantothenate and CoA biosynthesis	ko00770	12	12
Metabolism	Metabolism of cofactors and vitamins	Porphyrin and chlorophyll metabolism	ko00860	72	72
Metabolism	Metabolism of cofactors and vitamins	Retinol metabolism	ko00830	5	5
Metabolism	Metabolism of cofactors and vitamins	Riboflavin metabolism	ko00740	19	18
Metabolism	Metabolism of cofactors and vitamins	Thiamine metabolism	ko00730	22	22
Metabolism	Metabolism of cofactors and vitamins	Ubiquinone and other terpenoid-quinone biosynthesis	ko00130	42	41
Metabolism	Metabolism of cofactors and vitamins	Vitamin B6 metabolism	ko00750	16	15
Metabolism	Metabolism of other amino acids	Cyanoamino acid metabolism	ko00460	4	4
Metabolism	Metabolism of other amino acids	D-Alanine metabolism	ko00473	4	4
Metabolism	Metabolism of other amino acids	D-Arginine and D-ornithine metabolism	ko00472	2	3
Metabolism	Metabolism of other amino acids	D-Glutamine and D-glutamate metabolism	ko00471	3	3
Metabolism	Metabolism of other amino acids	Glutathione metabolism	ko00480	10	10
Metabolism	Metabolism of other amino acids	Phosphonate and phosphinate metabolism	ko00440	20	18
Metabolism	Metabolism of other amino acids	Selenocompound metabolism	ko00450	7	8
Metabolism	Metabolism of other amino acids	Taurine and hypotaurine metabolism	ko00430	10	9
Metabolism	Metabolism of other amino acids	beta-Alanine metabolism	ko00410	4	4
Metabolism	Metabolism of terpenoids and polyketides	Biosynthesis of 12-, 14- and 16-membered macrolides	ko00522	7	6
Metabolism	Metabolism of terpenoids and polyketides	Biosynthesis of ansamycins	ko01051	11	10
Metabolism	Metabolism of terpenoids and polyketides	Biosynthesis of enediyne antibiotics	ko01059	38	34
Metabolism	Metabolism of terpenoids and polyketides	Biosynthesis of siderophore group nonribosomal peptides	ko01053	18	15
Metabolism	Metabolism of terpenoids and polyketides	Biosynthesis of type II polyketide backbone	ko01056	1	1
Metabolism	Metabolism of terpenoids and polyketides	Biosynthesis of type II polyketide products	ko01057	14	13
Metabolism	Metabolism of terpenoids and polyketides	Biosynthesis of vancomycin group antibiotics	ko01055	6	6
Metabolism	Metabolism of terpenoids and polyketides	Brassinosteroid biosynthesis	ko00905	0	0
Metabolism	Metabolism of terpenoids and polyketides	Carotenoid biosynthesis	ko00906	20	19
Metabolism	Metabolism of terpenoids and polyketides	Diterpenoid biosynthesis	ko00904	1	1
Metabolism	Metabolism of terpenoids and polyketides	Geraniol degradation	ko00281	8	8
Metabolism	Metabolism of terpenoids and polyketides	Insect hormone biosynthesis	ko00981	1	0
Metabolism	Metabolism of terpenoids and polyketides	Limonene and pinene degradation	ko00903	4	4
Metabolism	Metabolism of terpenoids and polyketides	Monoterpenoid biosynthesis	ko00902	1	1
Metabolism	Metabolism of terpenoids and polyketides	Nonribosomal peptide structures	ko01054	18	15
Metabolism	Metabolism of terpenoids and polyketides	Polyketide sugar unit biosynthesis	ko00523	18	17
Metabolism	Metabolism of terpenoids and polyketides	Sesquiterpenoid and triterpenoid biosynthesis	ko00909	3	3
Metabolism	Metabolism of terpenoids and polyketides	Terpenoid backbone biosynthesis	ko00900	28	28
Metabolism	Metabolism of terpenoids and polyketides	Tetracycline biosynthesis	ko00253	10	9
Metabolism	Metabolism of terpenoids and polyketides	Type I polyketide structures	ko01052	34	32
Metabolism	Metabolism of terpenoids and polyketides	Zeatin biosynthesis	ko00908	2	2
Metabolism	Nucleotide metabolism	Purine metabolism	ko00230	124	121
Metabolism	Nucleotide metabolism	Pyrimidine metabolism	ko00240	54	53
Metabolism	Xenobiotics biodegradation and metabolism	Aminobenzoate degradation	ko00627	33	31
Metabolism	Xenobiotics biodegradation and metabolism	Atrazine degradation	ko00791	2	2
Metabolism	Xenobiotics biodegradation and metabolism	Benzoate degradation	ko00362	58	58
Metabolism	Xenobiotics biodegradation and metabolism	Bisphenol degradation	ko00363	3	3
Metabolism	Xenobiotics biodegradation and metabolism	Caprolactam degradation	ko00930	8	8
Metabolism	Xenobiotics biodegradation and metabolism	Chloroalkane and chloroalkene degradation	ko00625	5	6
Metabolism	Xenobiotics biodegradation and metabolism	Chlorocyclohexane and chlorobenzene degradation	ko00361	24	23
Metabolism	Xenobiotics biodegradation and metabolism	Dioxin degradation	ko00621	8	8
Metabolism	Xenobiotics biodegradation and metabolism	Drug metabolism - cytochrome P450	ko00982	1	1
Metabolism	Xenobiotics biodegradation and metabolism	Drug metabolism - other enzymes	ko00983	2	2
Metabolism	Xenobiotics biodegradation and metabolism	Ethylbenzene degradation	ko00642	7	7
Metabolism	Xenobiotics biodegradation and metabolism	Fluorobenzoate degradation	ko00364	4	4
Metabolism	Xenobiotics biodegradation and metabolism	Furfural degradation	ko00365	8	8
Metabolism	Xenobiotics biodegradation and metabolism	Metabolism of xenobiotics by cytochrome P450	ko00980	1	2
Metabolism	Xenobiotics biodegradation and metabolism	Naphthalene degradation	ko00626	6	5
Metabolism	Xenobiotics biodegradation and metabolism	Nitrotoluene degradation	ko00633	11	11
Metabolism	Xenobiotics biodegradation and metabolism	Polycyclic aromatic hydrocarbon degradation	ko00624	20	19
Metabolism	Xenobiotics biodegradation and metabolism	Steroid degradation	ko00984	13	13
Metabolism	Xenobiotics biodegradation and metabolism	Styrene degradation	ko00643	3	3
Metabolism	Xenobiotics biodegradation and metabolism	Toluene degradation	ko00623	14	14
Metabolism	Xenobiotics biodegradation and metabolism	Xylene degradation	ko00622	5	6
Organismal Systems	Environmental adaptation	Circadian rhythm	ko04710	0	0
Organismal Systems	Environmental adaptation	Circadian rhythm - plant	ko04712	0	0
Organismal Systems	Environmental adaptation	Plant-pathogen interaction	ko04626	3	2
Organismal Systems	Excretory system	Collecting duct acid secretion	ko04966	0	0
Organismal Systems	Excretory system	Vasopressin-regulated water reabsorption	ko04962	1	1
Note: AS richness, functional richness in agricultural soils; NS richness, functional richness in natural soils.
