# Supplementary material for: Land conversion to cropland homogenizes variation in soil biota, gene assemblages, and ecological strategies on local and regional scales
Source: ISME J. 2025 Dec 1;19(1):wraf264. doi: 10.1093/ismejo/wraf264 (PMC12746289; doi:10.1093/ismejo/wraf264)
Supplement: Table_S6_wraf264 [file table_s6_wraf264.xlsx]

## Sheet: S3
Table S6 Network properties of bacterial communities.
Network properties	AS	NS
Total nodes	502	365
Total links	1018	392
R square of power law	0.921	0.933
Average Connectivity	4.05578	2.14795
Average clustering coefficient	0.0381091	0.0180561
Average path distance	5.92983	7.98575
No. of modules	37	44
Modularity (M)	0.603005	0.833927
diameter	16	20
Geodesic efficiency	0.145714	0.0934497
Centrality closeness	1.48008	1.434
Centrality betweeness	0.114672	0.185567
Centrality eigenes	0.920388	0.942874
Centrality degree	0.0517849	0.0188243
Average nearest neighbor distance	5.05578	3.14795
Connectance	0.00809536	0.00590095
