# Supplementary material for: Land conversion to cropland homogenizes variation in soil biota, gene assemblages, and ecological strategies on local and regional scales
Source: ISME J. 2025 Dec 1;19(1):wraf264. doi: 10.1093/ismejo/wraf264 (PMC12746289; doi:10.1093/ismejo/wraf264)
Supplement: Table_S7_wraf264 [file table_s7_wraf264.xlsx]

## Sheet: S4
Table S7 Node properties of bacterial network in AS.
Node ID	Node_deg	Node_bet	Node_clo	Node_cen	Node_hub	Node_ath	Node_pag	Node_mem	Node_zi	Node_pi	Role
ASV2126	24	5074.01	0.000566572	0.728176	0.728176	0.728176	0.00767106	2	2.43142	0.416667	peripherals
ASV2150	21	2467.76	0.000541126	0.646923	0.646923	0.646923	0.00635237	8	3.16299	0.571429	module_hub
ASV2158	14	1116.27	0.000544959	0.603996	0.603996	0.603996	0.00397076	2	1.16556	0.255102	peripherals
ASV4602	25	9945.12	0.000587199	0.673816	0.673816	0.673816	0.00791502	4	4.25889	0.5344	module_hub
ASV7161	23	10380.1	0.000611995	0.850331	0.850331	0.850331	0.00664069	2	2.43142	0.355388	peripherals
ASV1912	30	4140.62	0.000545256	1	1	1	0.00858427	2	3.06435	0.471111	module_hub
ASV1879	14	4172.1	0.00054407	0.454435	0.454435	0.454435	0.0042244	2	0.954582	0.357143	peripherals
ASV1893	11	1236.11	0.000531632	0.436863	0.436863	0.436863	0.00341224	2	0.532629	0.31405	peripherals
ASV1923	28	2940.17	0.000570451	0.971527	0.971527	0.971527	0.00765568	2	3.69728	0.252551	module_hub
ASV809	10	3719.85	0.000489237	0.00246234	0.00246234	0.00246234	0.00401961	5	1.80493	0	peripherals
ASV936	13	426.09	0.000438212	0.00125813	0.00125813	0.00125813	0.00487738	5	2.74937	0	module_hub
ASV1890	22	2947.35	0.000549149	0.725443	0.725443	0.725443	0.0064265	2	1.79849	0.458678	peripherals
ASV4503	7	557.153	0.000473261	0.0798078	0.0798078	0.0798078	0.00259929	2	0.110676	1.11022e-16	peripherals
ASV4625	6	643.296	0.000486855	0.098867	0.098867	0.098867	0.00227107	2	-0.1003	0	peripherals
ASV1942	18	6619.99	0.000577034	0.439032	0.439032	0.439032	0.00544831	2	1.79849	0.290123	peripherals
ASV2308	13	963.708	0.000523013	0.321247	0.321247	0.321247	0.00391886	2	1.16556	0.142012	peripherals
ASV558	16	8809.12	0.000510465	0.00285611	0.00285611	0.00285611	0.00614341	5	3.6938	0	module_hub
ASV661	11	13571.1	0.000550964	0.0129836	0.0129836	0.0129836	0.0042212	5	1.80493	0.165289	peripherals
ASV2785	7	1212.78	0.000433276	0.000581874	0.000581874	0.000581874	0.00305712	5	0.860489	1.11022e-16	peripherals
ASV2800	12	2046.87	0.000459559	0.00163404	0.00163404	0.00163404	0.00458616	5	2.43455	0	peripherals
ASV4676	16	2284	0.000555247	0.378738	0.378738	0.378738	0.00507873	4	3.009	0.46875	module_hub
ASV1914	20	7227.85	0.000565611	0.613395	0.613395	0.613395	0.00595922	2	1.79849	0.42	peripherals
ASV1980	13	883.906	0.00050813	0.348074	0.348074	0.348074	0.00392494	2	0.954582	0.272189	peripherals
ASV1889	16	999.871	0.000540541	0.548982	0.548982	0.548982	0.00451904	2	1.58751	0.21875	peripherals
ASV526	10	725.577	0.000443656	0.000771957	0.000771957	0.000771957	0.00403386	5	1.49011	0.18	peripherals
ASV1882	13	467.761	0.000508388	0.575162	0.575162	0.575162	0.00374641	2	0.954582	0.260355	peripherals
ASV759	6	132.026	0.000437063	0.000872026	0.000872026	0.000872026	0.00240365	5	0.545676	0	peripherals
ASV1981	5	426.944	0.000492126	0.122147	0.122147	0.122147	0.00186427	2	-0.311277	0	peripherals
ASV2192	10	927.529	0.000512821	0.233568	0.233568	0.233568	0.00322159	2	0.743605	0	peripherals
ASV1959	14	1735.73	0.000522193	0.419182	0.419182	0.419182	0.00457477	2	0.743605	0.44898	peripherals
ASV2112	16	1853.92	0.000550661	0.478675	0.478675	0.478675	0.00492084	2	1.37653	0.304688	peripherals
ASV1952	15	1912.8	0.000533049	0.433756	0.433756	0.433756	0.00451913	2	1.37653	0.24	peripherals
ASV5898	16	1734.83	0.000558347	0.505502	0.505502	0.505502	0.00465986	2	1.37653	0.304688	peripherals
ASV1984	16	745.818	0.000515198	0.478491	0.478491	0.478491	0.00451873	2	1.58751	0.21875	peripherals
ASV630	8	7449.06	0.000527148	0.00663621	0.00663621	0.00663621	0.00324273	5	0.860489	0.21875	peripherals
ASV2022	15	1104.5	0.000555864	0.640136	0.640136	0.640136	0.00420486	2	1.58751	0.124444	peripherals
ASV8715	8	82.1344	0.0005	0.358496	0.358496	0.358496	0.00228592	2	0.321653	0	peripherals
ASV1918	7	302.241	0.000510204	0.187484	0.187484	0.187484	0.00209531	2	0.110676	1.11022e-16	peripherals
ASV2101	9	1655	0.00050226	0.147504	0.147504	0.147504	0.00293915	2	0.110676	0.37037	peripherals
ASV2835	8	1223.24	0.000473934	0.00189188	0.00189188	0.00189188	0.00312017	5	1.1753	0	peripherals
ASV1956	13	1783.79	0.00055371	0.491591	0.491591	0.491591	0.0038607	2	0.743605	0.378698	peripherals
ASV1998	11	759.906	0.000532481	0.403467	0.403467	0.403467	0.00323535	2	0.532629	0.31405	peripherals
ASV1941	12	632.543	0.000532765	0.510101	0.510101	0.510101	0.00341009	2	0.954582	0.152778	peripherals
ASV7135	7	90.9288	0.000473261	0.231883	0.231883	0.231883	0.00222845	2	-0.1003	0.244898	peripherals
ASV8529	14	1237.51	0.000545852	0.412772	0.412772	0.412772	0.00405883	2	0.954582	0.357143	peripherals
ASV6669	8	374.44	0.000521648	0.28162	0.28162	0.28162	0.00233952	2	0.110676	0.21875	peripherals
ASV914	9	369.703	0.000516796	0.285248	0.285248	0.285248	0.00261738	2	-0.1003	0.493827	peripherals
ASV566	7	293.92	0.00043535	0.000894604	0.000894604	0.000894604	0.00277284	5	0.860489	1.11022e-16	peripherals
ASV1899	6	46.428	0.000496524	0.267071	0.267071	0.267071	0.00176348	2	-0.1003	0	peripherals
ASV3025	8	1203.37	0.000462749	0.0012699	0.0012699	0.0012699	0.00316665	5	0.860489	0.21875	peripherals
ASV2349	5	594.226	0.000487092	0.181507	0.181507	0.181507	0.00198178	2	-0.311277	0	peripherals
ASV319	9	2977.36	0.000330251	2.9422e-07	2.9422e-07	2.9422e-07	0.00556595	1	3.61049	0	module_hub
ASV63	3	163.826	0.000294464	5.11709e-08	5.11709e-08	5.11709e-08	0.00184053	1	0.248049	0	peripherals
ASV609	10	847.554	0.000426621	0.000609226	0.000609226	0.000609226	0.00406576	5	1.80493	0	peripherals
ASV6501	7	138.676	0.000507614	0.319583	0.319583	0.319583	0.00210418	2	-0.1003	0.244898	peripherals
ASV4740	6	237.998	0.000496032	0.140302	0.140302	0.140302	0.00192015	2	-0.311277	0.277778	peripherals
ASV1888	7	295.976	0.000530223	0.345735	0.345735	0.345735	0.00201531	2	0.110676	1.11022e-16	peripherals
ASV4511	7	92.4533	0.000502008	0.335813	0.335813	0.335813	0.00207725	2	0.110676	1.11022e-16	peripherals
ASV8473	5	319.448	0.000452489	0.129132	0.129132	0.129132	0.00191311	4	0.0925845	0.48	peripherals
ASV8610	6	286.674	0.000529942	0.203871	0.203871	0.203871	0.00196079	4	0.0925845	0.5	peripherals
ASV1235	9	1069.73	0.000455166	0.00121847	0.00121847	0.00121847	0.0037307	5	1.1753	0.197531	peripherals
ASV2539	8	227.642	0.000509165	0.321675	0.321675	0.321675	0.0023149	2	0.321653	0	peripherals
ASV772	9	1194.01	0.000438982	0.000694393	0.000694393	0.000694393	0.00379743	5	1.49011	0	peripherals
ASV1929	16	1313.89	0.000557724	0.589641	0.589641	0.589641	0.00461897	2	1.79849	0.117188	peripherals
ASV2054	8	164.469	0.00049554	0.300763	0.300763	0.300763	0.00233803	2	0.110676	0.21875	peripherals
ASV323	12	4846.21	0.000568505	0.40676	0.40676	0.40676	0.00375659	2	0.532629	0.416667	peripherals
ASV7389	9	1119.36	0.000533049	0.208661	0.208661	0.208661	0.00308024	2	0.110676	0.37037	peripherals
ASV1907	14	3070.47	0.000551876	0.394395	0.394395	0.394395	0.00443618	4	1.75911	0.612245	peripherals
ASV2787	8	1257.27	0.000442282	0.000877333	0.000877333	0.000877333	0.00366036	5	1.1753	0	peripherals
ASV568	2	24.0846	0.000374672	8.53668e-05	8.53668e-05	8.53668e-05	0.00118033	5	-0.713576	0	peripherals
ASV31	5	3361.45	0.000367512	1.57122e-06	1.57122e-06	1.57122e-06	0.00322181	1	0.808455	0.32	peripherals
ASV60	3	1862.87	0.000354988	1.16939e-06	1.16939e-06	1.16939e-06	0.00197668	1	0.248049	0	peripherals
ASV7183	6	983.459	0.000520291	0.211174	0.211174	0.211174	0.00218071	4	-0.324046	0.611111	peripherals
ASV8592	9	337.527	0.000525762	0.368025	0.368025	0.368025	0.00260951	2	0.321653	0.197531	peripherals
ASV2187	8	289.442	0.000527148	0.36154	0.36154	0.36154	0.00228475	2	0.110676	0.21875	peripherals
ASV4439	4	93.1909	0.000514933	0.197	0.197	0.197	0.00129077	2	-0.522253	0	peripherals
ASV8667	11	5152.13	0.000554939	0.408338	0.408338	0.408338	0.00329027	2	0.321653	0.429752	peripherals
ASV1946	9	327.155	0.000512033	0.371648	0.371648	0.371648	0.00265394	2	0.110676	0.345679	peripherals
ASV2130	16	1682.38	0.000566251	0.629903	0.629903	0.629903	0.00451386	2	1.37653	0.320312	peripherals
ASV3552	8	392.923	0.000502008	0.264655	0.264655	0.264655	0.00264446	4	0.509215	0.5	peripherals
ASV110	6	1664.68	0.000476417	0.162071	0.162071	0.162071	0.0025714	8	1.00947	0.5	peripherals
ASV88	12	2635.47	0.000532481	0.370556	0.370556	0.370556	0.0044921	7	1.94382	0.680556	connector
ASV843	5	326.673	0.000440141	0.000702764	0.000702764	0.000702764	0.0020714	5	0.230863	0	peripherals
ASV3	6	4689.59	0.000432713	4.04554e-05	4.04554e-05	4.04554e-05	0.00365477	3	1.42432	0.5	peripherals
ASV6	4	2980.34	0.000398724	1.12001e-05	1.12001e-05	1.12001e-05	0.00257179	1	0.248049	0.375	peripherals
ASV7130	7	105.386	0.000491159	0.236987	0.236987	0.236987	0.00208498	2	0.110676	1.11022e-16	peripherals
ASV2141	4	121.42	0.000482393	0.161081	0.161081	0.161081	0.00134372	8	-0.0672977	0.5	peripherals
ASV2320	9	557.885	0.000519481	0.281078	0.281078	0.281078	0.00280641	4	0.925845	0.493827	peripherals
ASV13	4	1337.22	0.000395883	7.90212e-05	7.90212e-05	7.90212e-05	0.00256884	5	-0.0839501	0	peripherals
ASV4	5	4360.73	0.000459982	0.000280975	0.000280975	0.000280975	0.002646	5	-0.0839501	0.32	peripherals
ASV2276	4	426.003	0.000429	0.0301262	0.0301262	0.0301262	0.00191657	4	0.509215	0	peripherals
ASV7151	6	928.219	0.000497512	0.141463	0.141463	0.141463	0.00232995	4	0.925845	0.277778	peripherals
ASV1988	10	530.622	0.000515198	0.320785	0.320785	0.320785	0.00289211	2	0.743605	0	peripherals
ASV1940	2	2.06055	0.000455996	0.0677652	0.0677652	0.0677652	0.000821594	8	-0.60568	0.5	peripherals
ASV235	2	0	0.000311915	1.19826e-07	1.19826e-07	1.19826e-07	0.00134557	1	-0.312358	0	peripherals
ASV247	4	1357.62	0.000340832	1.03586e-06	1.03586e-06	1.03586e-06	0.00245221	1	0.808455	0	peripherals
ASV298	7	275.145	0.00051573	0.226539	0.226539	0.226539	0.00213609	2	-0.522253	0.571429	peripherals
ASV7100	15	1059.4	0.00055371	0.47789	0.47789	0.47789	0.00414444	2	1.37653	0.231111	peripherals
ASV2488	8	262.335	0.000505817	0.251912	0.251912	0.251912	0.0023297	2	0.110676	0.21875	peripherals
ASV2289	8	168.634	0.000504541	0.352395	0.352395	0.352395	0.00233157	2	0.110676	0.21875	peripherals
ASV920	5	1504.31	0.00047824	0.00167865	0.00167865	0.00167865	0.00214427	5	-0.0839501	0.32	peripherals
ASV1597	6	272.89	0.00049776	0.207885	0.207885	0.207885	0.00195745	2	-0.311277	0.277778	peripherals
ASV2138	6	253.059	0.000503018	0.258375	0.258375	0.258375	0.001957	4	0.0925845	0.5	peripherals
ASV1884	4	418.923	0.000489716	0.187075	0.187075	0.187075	0.00158604	8	-0.0672977	0.5	peripherals
ASV509	5	3155.42	0.000331785	3.18084e-05	3.18084e-05	3.18084e-05	0.0043371	3	2.17837	0	peripherals
ASV510	3	1226	0.000292569	2.91308e-06	2.91308e-06	2.91308e-06	0.0029053	3	0.670267	0	peripherals
ASV1764	5	1611.56	0.00034638	1.15059e-06	1.15059e-06	1.15059e-06	0.00302628	1	1.36886	0	peripherals
ASV55	7	4332.53	0.000369549	1.09446e-05	1.09446e-05	1.09446e-05	0.00456044	1	2.48967	1.11022e-16	peripherals
ASV683	5	27.1153	0.000431965	0.000676566	0.000676566	0.000676566	0.00195789	5	0.230863	0	peripherals
ASV1	4	1855.96	0.000335233	2.05973e-06	2.05973e-06	2.05973e-06	0.00272986	1	0.808455	0	peripherals
ASV1744	5	592.13	0.000297089	1.05811e-07	1.05811e-07	1.05811e-07	0.00316248	1	1.36886	0	peripherals
ASV3784	2	5.78333	0.000271223	2.20995e-08	2.20995e-08	2.20995e-08	0.00133852	1	-0.312358	0	peripherals
ASV523	4	650.497	0.000411015	0.000315455	0.000315455	0.000315455	0.00190441	5	-0.0839501	0	peripherals
ASV596	6	669.233	0.000477327	0.00178467	0.00178467	0.00178467	0.00237616	5	0.545676	0	peripherals
ASV7280	12	4469.35	0.000549451	0.289032	0.289032	0.289032	0.00389508	4	2.17574	0.486111	peripherals
ASV6547	7	57.3948	0.000489956	0.247908	0.247908	0.247908	0.00203282	2	0.110676	1.11022e-16	peripherals
ASV4471	4	492.071	0.000471254	0.00153703	0.00153703	0.00153703	0.00176975	5	-0.0839501	0	peripherals
ASV20	3	15021.9	0.000507872	0.0123597	0.0123597	0.0123597	0.00183636	1	-0.872764	0.666667	connector
ASV5	2	5608.32	0.000435161	0.00112283	0.00112283	0.00112283	0.001425	1	-0.312358	0	peripherals
ASV7084	10	791.657	0.000543774	0.398358	0.398358	0.398358	0.00296908	2	0.532629	0.18	peripherals
ASV8446	2	0	0.000452489	0.0764049	0.0764049	0.0764049	0.000807403	2	-0.944206	0	peripherals
ASV10	3	1129.69	0.000398724	2.23538e-05	2.23538e-05	2.23538e-05	0.00202073	3	0.670267	0	peripherals
ASV44	2	302.28	0.000375516	5.65843e-06	5.65843e-06	5.65843e-06	0.0013891	3	-0.0837834	0	peripherals
ASV4739	4	326.422	0.000479846	0.0667501	0.0667501	0.0667501	0.0015745	2	-0.73323	0.375	peripherals
ASV1586	5	566.187	0.000308547	1.34285e-07	1.34285e-07	1.34285e-07	0.00302331	1	1.36886	0	peripherals
ASV7057	9	2551.9	0.000539665	0.188959	0.188959	0.188959	0.00320414	4	1.75911	0.345679	peripherals
ASV212	3	159.739	0.000309789	3.01782e-07	3.01782e-07	3.01782e-07	0.00189546	1	0.248049	0	peripherals
ASV1971	5	51.7217	0.000473934	0.164757	0.164757	0.164757	0.00156057	2	-0.311277	0	peripherals
ASV5941	5	90.8412	0.000507614	0.201865	0.201865	0.201865	0.0016162	2	-0.522253	0.32	peripherals
ASV3012	5	229.89	0.000461255	0.00155659	0.00155659	0.00155659	0.00197821	5	0.230863	0	peripherals
ASV1530	6	1382.62	0.000471698	0.00155301	0.00155301	0.00155301	0.00300148	5	0.545676	0	peripherals
ASV27	4	1938.99	0.000398565	2.235e-05	2.235e-05	2.235e-05	0.00290155	1	0.248049	0.375	peripherals
ASV5369	1	0	0.000473261	0.0607036	0.0607036	0.0607036	0.000567916	4	-0.740676	0	peripherals
ASV2319	7	130.773	0.000509424	0.253112	0.253112	0.253112	0.00206162	2	0.110676	1.11022e-16	peripherals
ASV181	4	805.496	0.000318066	1.35994e-07	1.35994e-07	1.35994e-07	0.00270307	1	0.808455	0	peripherals
ASV196	4	5496.6	0.000389408	0.000103833	0.000103833	0.000103833	0.00285126	1	0.808455	0	peripherals
ASV8459	2	6.09965	0.000455166	0.0430618	0.0430618	0.0430618	0.000877319	4	-0.324046	0	peripherals
ASV2583	9	537.774	0.000533333	0.348457	0.348457	0.348457	0.00266662	2	0.532629	0	peripherals
ASV330	4	12823.8	0.000573394	0.125097	0.125097	0.125097	0.00142944	2	-0.73323	0.375	peripherals
ASV994	4	163.271	0.000502765	0.166174	0.166174	0.166174	0.00142212	4	-0.324046	0.5	peripherals
ASV541	5	948.52	0.000464037	0.00150146	0.00150146	0.00150146	0.0022796	5	0.230863	0	peripherals
ASV6943	7	272.886	0.000516262	0.240599	0.240599	0.240599	0.00212232	2	0.110676	1.11022e-16	peripherals
ASV901	8	232.206	0.00049505	0.26061	0.26061	0.26061	0.00254456	8	1.00947	0.5	peripherals
ASV108	1	0	0.000335796	9.35426e-06	9.35426e-06	9.35426e-06	0.000904697	1	-0.872764	0	peripherals
ASV2326	4	23.4268	0.000478927	0.157944	0.157944	0.157944	0.00132528	2	-0.522253	0	peripherals
ASV11972	4	36.5375	0.000499251	0.241952	0.241952	0.241952	0.0013129	2	-0.522253	0	peripherals
ASV1263	12	811.034	0.0004995	0.267089	0.267089	0.267089	0.00372948	2	0.743605	0.277778	peripherals
ASV1091	9	1742.88	0.000488043	0.149269	0.149269	0.149269	0.00400149	7	1.94382	0.592593	peripherals
ASV2104	5	31.1283	0.000480307	0.209763	0.209763	0.209763	0.00156978	2	-0.311277	0	peripherals
ASV588	4	18.0228	0.000397298	0.000356876	0.000356876	0.000356876	0.00165358	5	-0.0839501	0	peripherals
ASV7095	5	1023.66	0.000536481	0.182747	0.182747	0.182747	0.00204051	4	0.0925845	0.56	peripherals
ASV98	2	410	0.000367782	3.67442e-06	3.67442e-06	3.67442e-06	0.001676	3	-0.0837834	0	peripherals
ASV6352	4	95.9885	0.000489476	0.15633	0.15633	0.15633	0.0013434	2	-0.522253	0	peripherals
ASV6258	7	183.74	0.000503778	0.166735	0.166735	0.166735	0.00216934	2	0.110676	1.11022e-16	peripherals
ASV7417	3	10.3622	0.000412882	0.0383329	0.0383329	0.0383329	0.00126045	2	-0.944206	0.444444	peripherals
ASV3096	5	63.4645	0.000413907	0.000503368	0.000503368	0.000503368	0.00210787	5	0.230863	0	peripherals
ASV107	3	586.124	0.000393701	0.000150624	0.000150624	0.000150624	0.00167343	5	-0.398763	0	peripherals
ASV56	2	19.5218	0.000350754	2.06398e-05	2.06398e-05	2.06398e-05	0.0012479	5	-0.713576	0	peripherals
ASV169	2	410	0.000340832	7.17721e-06	7.17721e-06	7.17721e-06	0.00172003	5	-0.713576	0	peripherals
ASV4896	5	178.597	0.000504796	0.142241	0.142241	0.142241	0.00159091	2	-0.522253	0.32	peripherals
ASV840	3	8.19406	0.000404531	0.000370325	0.000370325	0.000370325	0.00129491	5	-0.398763	0	peripherals
ASV1898	3	39.602	0.000454545	0.100265	0.100265	0.100265	0.00114957	4	-0.324046	0.444444	peripherals
ASV12	1	0	0.000437063	0.0333831	0.0333831	0.0333831	0.000616995	7	-0.747625	0	peripherals
ASV409	2	4.39293	0.000469925	0.0444053	0.0444053	0.0444053	0.000852484	4	-0.324046	0	peripherals
ASV208	5	637.348	0.000430293	0.000407237	0.000407237	0.000407237	0.00251355	5	0.230863	0	peripherals
ASV39	1	0	0.000365764	3.66877e-05	3.66877e-05	3.66877e-05	0.000726109	5	-1.02839	0	peripherals
ASV7722	5	739.57	0.000313775	1.30526e-07	1.30526e-07	1.30526e-07	0.00311199	1	1.36886	0	peripherals
ASV10060	5	137.199	0.000484262	0.115576	0.115576	0.115576	0.00166933	4	0.0925845	0.48	peripherals
ASV6029	3	168.9	0.000464253	0.0610952	0.0610952	0.0610952	0.00127868	4	-0.324046	0.444444	peripherals
ASV1781	4	198.91	0.000307787	1.37514e-07	1.37514e-07	1.37514e-07	0.00238203	1	0.808455	0	peripherals
ASV3133	5	42.2647	0.000477783	0.13297	0.13297	0.13297	0.00157003	2	-0.311277	0	peripherals
ASV14	4	386.142	0.000380518	7.848e-05	7.848e-05	7.848e-05	0.0022351	5	-0.0839501	0	peripherals
ASV25	4	2798.57	0.00043573	0.000232844	0.000232844	0.000232844	0.00235345	5	-0.398763	0.375	peripherals
ASV521	2	22.1438	0.000372301	7.0248e-05	7.0248e-05	7.0248e-05	0.00115909	5	-0.713576	0	peripherals
ASV7531	4	1672.19	0.000458505	0.0436366	0.0436366	0.0436366	0.00197711	10	0.377964	0.625	connector
ASV9985	3	1226	0.000386847	0.00399632	0.00399632	0.00399632	0.00234949	10	1.70084	0	peripherals
ASV261	2	943.38	0.000320513	1.29351e-07	1.29351e-07	1.29351e-07	0.00155312	1	-0.312358	0	peripherals
ASV406	6	3633.94	0.000348189	1.17873e-06	1.17873e-06	1.17873e-06	0.00385989	1	1.92927	0	peripherals
ASV4920	4	88.4331	0.000486145	0.149627	0.149627	0.149627	0.0014249	4	-0.324046	0.625	connector
ASV2059	6	754.363	0.000542299	0.24596	0.24596	0.24596	0.00192856	4	0.0925845	0.5	peripherals
ASV79	2	75.2322	0.000391236	6.20004e-05	6.20004e-05	6.20004e-05	0.00117593	5	-0.713576	0	peripherals
ASV64	1	0	0.000340599	7.11896e-06	7.11896e-06	7.11896e-06	0.000844683	5	-1.02839	0	peripherals
ASV2944	2	714.448	0.000467727	0.00521508	0.00521508	0.00521508	0.00110747	6	-0.785353	0.5	peripherals
ASV7118	7	266.471	0.000493827	0.244106	0.244106	0.244106	0.00220308	2	0.110676	1.11022e-16	peripherals
ASV1055	4	426.747	0.000415973	0.000339479	0.000339479	0.000339479	0.00194743	5	-0.0839501	0	peripherals
ASV1291	2	17.3417	0.00038835	0.000110522	0.000110522	0.000110522	0.0011656	5	-0.713576	0	peripherals
ASV525	4	972.066	0.000424268	0.000349478	0.000349478	0.000349478	0.00224885	5	-0.0839501	0	peripherals
ASV6953	8	109.536	0.00050226	0.342826	0.342826	0.342826	0.00231459	2	0.321653	0	peripherals
ASV2129	4	61.1148	0.000511247	0.182272	0.182272	0.182272	0.00133631	8	-0.60568	0.625	connector
ASV8567	1	0	0.000473261	0.0607036	0.0607036	0.0607036	0.000567916	4	-0.740676	0	peripherals
ASV768	4	511.339	0.000491159	0.121102	0.121102	0.121102	0.00160833	7	0.149525	0.5	peripherals
ASV4502	2	5.61115	0.000433088	0.0355017	0.0355017	0.0355017	0.000879908	2	-0.944206	0	peripherals
ASV8476	4	144.376	0.000480769	0.0728256	0.0728256	0.0728256	0.0015288	2	-0.522253	0	peripherals
ASV1880	8	138.472	0.000503271	0.290897	0.290897	0.290897	0.00230846	2	0.110676	0.21875	peripherals
ASV5510	4	43.5081	0.000492854	0.157339	0.157339	0.157339	0.00134563	4	-0.324046	0.5	peripherals
ASV5217	4	69.5293	0.000481696	0.171727	0.171727	0.171727	0.00140598	4	-0.324046	0.5	peripherals
ASV4570	3	547.31	0.000471476	0.043839	0.043839	0.043839	0.00162047	10	0.377964	0.444444	peripherals
ASV3395	1	0	0.000405844	0.00890685	0.00890685	0.00890685	0.00062054	2	-1.15518	0	peripherals
ASV390	3	1226	0.000364431	1.01278e-05	1.01278e-05	1.01278e-05	0.00268071	3	0.670267	0	peripherals
ASV72	2	410	0.000317259	9.1987e-07	9.1987e-07	9.1987e-07	0.00205452	3	-0.0837834	0	peripherals
ASV313	3	71	0.0169492	3.81534e-17	3.58004e-17	3.58004e-17	0.00296592	9	1.03013	0	peripherals
ASV96	2	70	0.0181818	2.15597e-17	1.12194e-17	1.12194e-17	0.00197411	9	0.103013	0	peripherals
ASV1892	7	15167.9	0.000544366	0.134897	0.134897	0.134897	0.00272163	4	0.0925845	0.612245	peripherals
ASV4492	3	54.2627	0.000472813	0.123655	0.123655	0.123655	0.00110307	2	-0.73323	0	peripherals
ASV189	3	412.409	0.000455581	0.0954031	0.0954031	0.0954031	0.00139615	8	-0.0672977	0.444444	peripherals
ASV1922	6	207.69	0.00049554	0.199394	0.199394	0.199394	0.00189086	2	-0.311277	0.277778	peripherals
ASV2332	6	538.545	0.00052687	0.242516	0.242516	0.242516	0.00186285	2	-0.1003	0	peripherals
ASV143	1	0	0.000334784	5.48033e-06	5.48033e-06	5.48033e-06	0.00100175	6	-0.785353	0	peripherals
ASV53	4	2842	0.000388048	6.08322e-05	6.08322e-05	6.08322e-05	0.00330798	6	1.86521	0	peripherals
ASV655	8	3744.01	0.00050226	0.00219995	0.00219995	0.00219995	0.00369715	5	0.860489	0.21875	peripherals
ASV354	5	336.715	0.000302389	1.39496e-07	1.39496e-07	1.39496e-07	0.00295348	1	1.36886	0	peripherals
ASV116	1	0	0.000299043	6.46589e-07	6.46589e-07	6.46589e-07	0.00102982	5	-1.02839	0	peripherals
ASV19	5	6064.6	0.00045977	0.000131884	0.000131884	0.000131884	0.003073	3	2.17837	0	peripherals
ASV574	4	348.642	0.00044287	0.000879524	0.000879524	0.000879524	0.00179215	5	-0.0839501	0	peripherals
ASV8426	2	410	0.000341413	0.000709773	0.000709773	0.000709773	0.00192569	11	0.645497	0	peripherals
ASV8487	2	818	0.000396668	0.00781462	0.00781462	0.00781462	0.00159351	11	0.645497	0	peripherals
ASV2127	5	97.3576	0.000481232	0.154021	0.154021	0.154021	0.00168056	4	-0.324046	0.64	connector
ASV344	4	1090.28	0.000526316	0.118519	0.118519	0.118519	0.00137857	2	-0.522253	0	peripherals
ASV325	4	5613.13	0.000517598	0.0566695	0.0566695	0.0566695	0.00214741	6	0.981692	0.375	peripherals
ASV327	2	410	0.000335008	5.52517e-06	5.52517e-06	5.52517e-06	0.00196593	6	0.0981692	0	peripherals
ASV5631	1	0	0.000299491	6.39429e-05	6.39429e-05	6.39429e-05	0.00111722	11	-1.29099	0	peripherals
ASV1619	1	0	0.000264831	9.5324e-09	9.5324e-09	9.5324e-09	0.000836427	1	-0.872764	0	peripherals
ASV4450	7	1907.88	0.000509944	0.145473	0.145473	0.145473	0.00304059	4	1.34248	0.244898	peripherals
ASV837	4	70.8912	0.00041876	0.000509711	0.000509711	0.000509711	0.00167622	5	-0.0839501	0	peripherals
ASV22	6	5678.88	0.000458505	0.000658668	0.000658668	0.000658668	0.0036428	6	1.86521	0.5	peripherals
ASV43	2	1684.51	0.00041684	6.03479e-05	6.03479e-05	6.03479e-05	0.00136137	1	-0.872764	0.5	peripherals
ASV832	3	76.0523	0.000431034	0.000558174	0.000558174	0.000558174	0.00135575	5	-0.398763	0	peripherals
ASV1197	7	12634.1	0.0004914	0.00117366	0.00117366	0.00117366	0.00495306	3	2.93242	0.244898	module_hub
ASV4064	2	2121.05	0.000413565	0.000106637	0.000106637	0.000106637	0.00165226	3	-0.0837834	0	peripherals
ASV207	2	818	0.000399202	0.0147213	0.0147213	0.0147213	0.00143734	8	-0.0672977	0	peripherals
ASV292	2	410	0.000343289	0.00133708	0.00133708	0.00133708	0.00182177	8	-0.0672977	0	peripherals
ASV803	2	410	0.000361664	3.17418e-05	3.17418e-05	3.17418e-05	0.00161357	5	-0.713576	0	peripherals
ASV184	1	0	0.000263366	1.71341e-08	1.71341e-08	1.71341e-08	0.00105991	1	-0.872764	0	peripherals
ASV52	4	1227	0.000295247	1.90191e-07	1.90191e-07	1.90191e-07	0.00358167	1	0.808455	0	peripherals
ASV1886	6	39.6301	0.000501253	0.299962	0.299962	0.299962	0.00178634	2	-0.1003	0	peripherals
ASV57	2	410	0.000445633	0.00561372	0.00561372	0.00561372	0.00156524	4	-0.324046	0	peripherals
ASV59	1	0	0.00037679	0.000505736	0.000505736	0.000505736	0.000964033	4	-0.740676	0	peripherals
ASV253	2	2	0.25	3.08631e-17	2.41519e-17	2.41519e-17	0.00258615	17	0.866025	0	peripherals
ASV511	1	0	0.166667	1.36169e-17	1.2076e-17	1.2076e-17	0.00139792	17	-0.866025	0	peripherals
ASV7121	5	39.825	0.000489956	0.247402	0.247402	0.247402	0.0015514	2	-0.311277	0	peripherals
ASV1617	1	0	0.000363636	9.96272e-06	9.96272e-06	9.96272e-06	0.000907952	3	-0.837834	0	peripherals
ASV46	5	7625.01	0.00042735	0.000110587	0.000110587	0.000110587	0.00358322	3	1.42432	0.32	peripherals
ASV1620	2	24.7548	0.000411353	0.0122206	0.0122206	0.0122206	0.00113279	7	0.149525	0	peripherals
ASV636	1	0	0.000395257	0.00013991	0.00013991	0.00013991	0.000724014	5	-1.02839	0	peripherals
ASV161	3	2926.76	0.0004095	1.56675e-05	1.56675e-05	1.56675e-05	0.00188668	3	-0.0837834	0.444444	peripherals
ASV260	1	0	0.000395101	0.00394942	0.00394942	0.00394942	0.000757938	10	-0.944911	0	peripherals
ASV2311	3	36.3004	0.000502513	0.14152	0.14152	0.14152	0.00108052	4	-0.740676	0.444444	peripherals
ASV1756	1	0	0.000311429	9.03398e-07	9.03398e-07	9.03398e-07	0.00105082	3	-0.837834	0	peripherals
ASV618	3	1758.8	0.000357015	1.00278e-05	1.00278e-05	1.00278e-05	0.00265416	3	0.670267	0	peripherals
ASV1920	4	152.367	0.000466853	0.114861	0.114861	0.114861	0.00140945	2	-0.522253	0	peripherals
ASV9398	1	0	0.000406669	0.0134475	0.0134475	0.0134475	0.000676724	7	-0.747625	0	peripherals
ASV5652	2	3.5	0.000282566	2.43492e-08	2.43492e-08	2.43492e-08	0.00138717	1	-0.312358	0	peripherals
ASV67	6	5806.19	0.000379075	1.14267e-05	1.14267e-05	1.14267e-05	0.00408802	1	1.36886	0.277778	peripherals
ASV5674	3	1091.19	0.000321337	8.71079e-07	8.71079e-07	8.71079e-07	0.00198953	1	0.248049	0	peripherals
ASV8420	2	1268.45	0.000338983	9.43273e-06	9.43273e-06	9.43273e-06	0.0014684	1	-0.312358	0	peripherals
ASV18	3	5	0.2	5.05785e-17	3.58004e-17	3.58004e-17	0.00356133	15	1.56525	0	peripherals
ASV70	1	0	0.125	1.11336e-17	1.2076e-17	1.2076e-17	0.00130785	15	-0.67082	0	peripherals
ASV4472	2	3	0.142857	2.65544e-17	1.12194e-17	1.12194e-17	0.00244966	13	0.730297	0	peripherals
ASV604	1	0	0.1	1.78377e-17	5.60968e-18	5.60968e-18	0.00133991	13	-1.09545	0	peripherals
ASV861	5	228.818	0.000443262	0.000946135	0.000946135	0.000946135	0.00200858	5	0.230863	0	peripherals
ASV125	2	1013.25	0.000329924	2.09005e-07	2.09005e-07	2.09005e-07	0.00137333	1	-0.312358	0	peripherals
ASV153	3	23.8664	0.000465549	0.057172	0.057172	0.057172	0.00112442	4	-0.324046	0.444444	peripherals
ASV585	1	0	0.0004095	0.0110041	0.0110041	0.0110041	0.00061573	2	-1.15518	0	peripherals
ASV306	3	90.6076	0.000359195	1.72642e-05	1.72642e-05	1.72642e-05	0.00183322	5	-0.398763	0	peripherals
ASV83	4	448.981	0.000356633	1.17577e-05	1.17577e-05	1.17577e-05	0.00244809	5	-0.0839501	0	peripherals
ASV8447	2	9.80674	0.000477783	0.108887	0.108887	0.108887	0.000832938	2	-0.944206	0	peripherals
ASV36	2	3	0.166667	1.47738e-17	2.41519e-17	2.41519e-17	0.00244514	15	0.447214	0	peripherals
ASV87	1	0	0.111111	1.2772e-17	1.2076e-17	1.2076e-17	0.00133799	15	-0.67082	0	peripherals
ASV183	3	56.9117	0.000469704	0.106855	0.106855	0.106855	0.00120327	4	-0.740676	0.444444	peripherals
ASV37	2	14.8583	0.000452284	0.0451572	0.0451572	0.0451572	0.000909071	4	-0.324046	0	peripherals
ASV628	2	21.5375	0.000407332	0.0145484	0.0145484	0.0145484	0.00115816	7	0.149525	0	peripherals
ASV7279	1	0	0.000420521	0.0313577	0.0313577	0.0313577	0.000555435	2	-1.15518	0	peripherals
ASV93	2	82.9595	0.000337382	2.98894e-06	2.98894e-06	2.98894e-06	0.00144046	5	-0.713576	0	peripherals
ASV1609	2	410	0.000271297	9.72446e-09	9.72446e-09	9.72446e-09	0.00199111	1	-0.312358	0	peripherals
ASV7634	1	0	0.000244141	8.76069e-10	8.76069e-10	8.76069e-10	0.00114503	1	-0.872764	0	peripherals
ASV2590	5	167.201	0.000515464	0.230905	0.230905	0.230905	0.00159803	4	-0.324046	0.48	peripherals
ASV2079	2	15.7345	0.000464468	0.069853	0.069853	0.069853	0.000907819	4	-0.740676	0.5	peripherals
ASV90	5	3172.2	0.000434972	0.000307438	0.000307438	0.000307438	0.00266184	5	0.230863	0	peripherals
ASV2401	2	4.75893	0.000497265	0.110726	0.110726	0.110726	0.000814029	4	-0.740676	0.5	peripherals
ASV21	1	0	0.00037092	0.00303207	0.00303207	0.00303207	0.000878321	7	-0.747625	0	peripherals
ASV71	2	410	0.000437445	0.0336563	0.0336563	0.0336563	0.00136357	7	0.149525	0	peripherals
ASV7	1	0	0.000342583	2.01349e-06	2.01349e-06	2.01349e-06	0.000915383	1	-0.872764	0	peripherals
ASV1793	2	36.163	0.000489716	0.118984	0.118984	0.118984	0.000825035	8	-0.60568	0.5	peripherals
ASV5148	2	410	0.000334113	0.000362971	0.000362971	0.000362971	0.0019076	10	0.377964	0	peripherals
ASV1051	3	53.3002	0.000467727	0.0939381	0.0939381	0.0939381	0.00111817	2	-0.73323	0	peripherals
ASV3436	1	0	0.125	9.49233e-18	0	0	0.00130785	14	-0.67082	0	peripherals
ASV8002	3	5	0.2	4.46536e-17	3.58004e-17	3.58004e-17	0.00356133	14	1.56525	0	peripherals
ASV503	5	206.954	0.0004995	0.167082	0.167082	0.167082	0.00161497	2	-0.522253	0.32	peripherals
ASV863	2	1.4	0.000404694	0.000239983	0.000239983	0.000239983	0.000973201	5	-0.713576	0	peripherals
ASV29	4	4623.69	0.000492854	0.00532225	0.00532225	0.00532225	0.00227202	6	0.981692	0.375	peripherals
ASV7305	2	12.2608	0.000472144	0.0942955	0.0942955	0.0942955	0.000803334	2	-0.944206	0	peripherals
ASV561	3	31	0.0140845	4.08534e-17	3.58004e-17	3.58004e-17	0.00318397	9	1.03013	0	peripherals
ASV942	1	0	0.0114943	1.13812e-17	5.60968e-18	5.60968e-18	0.00120093	9	-0.824106	0	peripherals
ASV601	2	410	0.00026137	2.64584e-07	2.64584e-07	2.64584e-07	0.00215414	3	-0.0837834	0	peripherals
ASV627	1	0	0.2	1.2772e-17	5.60968e-18	5.60968e-18	0.00138186	19	-0.5	0	peripherals
ASV931	3	3	0.333333	5.09374e-17	9.93527e-18	9.93527e-18	0.00382255	19	1.5	0	peripherals
ASV8948	3	6.23215	0.000503778	0.169116	0.169116	0.169116	0.00101915	2	-0.73323	0	peripherals
ASV1727	2	818	0.000305064	1.07066e-07	1.07066e-07	1.07066e-07	0.00169184	1	-0.312358	0	peripherals
ASV580	1	0	0.000261233	2.62437e-07	2.62437e-07	2.62437e-07	0.00112197	3	-0.837834	0	peripherals
ASV1653	1	0	1	1.57969e-17	5.60968e-18	5.60968e-18	0.00199203	37	NA	0	NA
ASV1782	1	0	1	1.94958e-17	5.60968e-18	5.60968e-18	0.00199203	37	NA	0	NA
ASV76	2	72	0.0188679	1.41236e-17	1.12194e-17	1.12194e-17	0.00196462	9	0.103013	0	peripherals
ASV28	1	0	0.000263366	1.71341e-08	1.71341e-08	1.71341e-08	0.00105991	1	-0.872764	0	peripherals
ASV69	3	7401.17	0.000544662	0.0618072	0.0618072	0.0618072	0.00157768	4	-0.324046	0.444444	peripherals
ASV138	3	429.444	0.000364166	3.57796e-05	3.57796e-05	3.57796e-05	0.00188685	5	-0.398763	0	peripherals
ASV120	3	2569.35	0.000452489	0.000211792	0.000211792	0.000211792	0.00193373	3	-0.0837834	0.444444	peripherals
ASV220	1	0	0.000381679	1.90802e-05	1.90802e-05	1.90802e-05	0.000846694	3	-0.837834	0	peripherals
ASV773	1	0	0.2	1.20738e-17	5.60968e-18	5.60968e-18	0.00138186	19	-0.5	0	peripherals
ASV130	3	819	0.000386548	6.0318e-05	6.0318e-05	6.0318e-05	0.0025521	6	0.981692	0	peripherals
ASV170	1	0	0.000333667	5.434e-06	5.434e-06	5.434e-06	0.0010219	6	-0.785353	0	peripherals
ASV8427	1	0	0.000489237	0.0766057	0.0766057	0.0766057	0.000544222	2	-1.15518	0	peripherals
ASV228	2	0	0.000324359	1.68056e-07	1.68056e-07	1.68056e-07	0.00137219	1	-0.312358	0	peripherals
ASV131	3	453.948	0.000381243	9.09927e-05	9.09927e-05	9.09927e-05	0.00179664	5	-0.398763	0	peripherals
ASV162	2	1	0.5	2.18678e-17	0	0	0.00290729	24	1.1547	0	peripherals
ASV164	1	0	0.333333	1.09919e-17	0	0	0.0015344	24	-0.57735	0	peripherals
ASV4609	1	0	0.00045977	0.0656008	0.0656008	0.0656008	0.000570488	2	-1.15518	0	peripherals
ASV178	4	49.6519	0.000505306	0.184551	0.184551	0.184551	0.00128456	2	-0.522253	0	peripherals
ASV34	2	410	0.00032113	9.94058e-07	9.94058e-07	9.94058e-07	0.00173238	1	-0.312358	0	peripherals
ASV242	1	0	0.000319591	3.31025e-07	3.31025e-07	3.31025e-07	0.00101111	3	-0.837834	0	peripherals
ASV48	1	0	0.00040783	0.0168534	0.0168534	0.0168534	0.000635838	8	-0.60568	0	peripherals
ASV293	3	2568.49	0.000385802	2.90015e-05	2.90015e-05	2.90015e-05	0.00197736	5	-0.713576	0.444444	peripherals
ASV8560	1	0	0.000452284	0.0341202	0.0341202	0.0341202	0.000568612	4	-0.740676	0	peripherals
ASV1010	3	35.6053	0.000442478	0.0519186	0.0519186	0.0519186	0.00125119	4	0.0925845	0	peripherals
ASV2003	1	0	0.000413223	0.0127443	0.0127443	0.0127443	0.000628882	4	-0.740676	0	peripherals
ASV1631	2	410	0.000291036	2.6723e-08	2.6723e-08	2.6723e-08	0.00168839	1	-0.312358	0	peripherals
ASV866	1	0	0.00026001	2.40745e-09	2.40745e-09	2.40745e-09	0.00101637	1	-0.872764	0	peripherals
ASV8422	1	0	0.000436491	0.0393566	0.0393566	0.0393566	0.000562478	2	-1.15518	0	peripherals
ASV7360	2	2.9191	0.000467946	0.0769325	0.0769325	0.0769325	0.000798207	2	-0.944206	0	peripherals
ASV1987	3	819	0.000409668	0.000107479	0.000107479	0.000107479	0.00271681	3	0.670267	0	peripherals
ASV6496	1	0	0.000350754	9.68267e-06	9.68267e-06	9.68267e-06	0.00106857	3	-0.837834	0	peripherals
ASV172	3	735.831	0.000373832	2.14198e-05	2.14198e-05	2.14198e-05	0.00219332	5	-0.398763	0	peripherals
ASV23	1	0	0.000324149	1.9297e-06	1.9297e-06	1.9297e-06	0.000920245	5	-1.02839	0	peripherals
ASV8774	2	5.32568	0.000457666	0.049591	0.049591	0.049591	0.000867382	4	-0.324046	0	peripherals
ASV8705	1	0	0.111111	1.63502e-17	1.2076e-17	1.2076e-17	0.00133799	14	-0.67082	0	peripherals
ASV8916	2	3	0.166667	2.96428e-17	2.41519e-17	2.41519e-17	0.00244514	14	0.447214	0	peripherals
ASV2072	4	47.1432	0.000485909	0.125837	0.125837	0.125837	0.00134624	4	-0.324046	0.5	peripherals
ASV411	2	410	0.000461467	0.0369445	0.0369445	0.0369445	0.00128201	25	NA	0.5	NA
ASV3224	2	1.58317	0.000455581	0.0925643	0.0925643	0.0925643	0.000778936	2	-0.944206	0	peripherals
ASV1030	3	44.7017	0.000506586	0.15745	0.15745	0.15745	0.00106228	2	-0.944206	0.444444	peripherals
ASV2037	2	0	0.00047259	0.13934	0.13934	0.13934	0.000776167	2	-0.944206	0	peripherals
ASV288	1	0	1	2.00975e-17	5.60968e-18	5.60968e-18	0.00199203	36	NA	0	NA
ASV8076	1	0	1	2.00518e-17	5.60968e-18	5.60968e-18	0.00199203	36	NA	0	NA
ASV175	1	0	0.333333	1.35751e-17	0	0	0.0015344	23	-0.57735	0	peripherals
ASV548	2	1	0.5	3.01398e-17	0	0	0.00290729	23	1.1547	0	peripherals
ASV615	1	0	0.000236072	2.38362e-08	2.38362e-08	2.38362e-08	0.00121431	3	-0.837834	0	peripherals
ASV3389	1	0	0.000445038	0.0121528	0.0121528	0.0121528	0.000629289	4	-0.740676	0	peripherals
ASV1519	1	0	0.125	7.99339e-18	1.2076e-17	1.2076e-17	0.00130785	14	-0.67082	0	peripherals
ASV676	1	0	0.000398565	0.0146008	0.0146008	0.0146008	0.000663086	8	-0.60568	0	peripherals
ASV1700	1	0	0.000305157	2.45433e-07	2.45433e-07	2.45433e-07	0.00100463	1	-0.872764	0	peripherals
ASV301	6	2503.22	0.000348797	2.72433e-06	2.72433e-06	2.72433e-06	0.00498231	1	1.36886	0.277778	peripherals
ASV1606	1	0	0.000406669	0.0134475	0.0134475	0.0134475	0.000676724	7	-0.747625	0	peripherals
ASV3216	1	0	0.000423729	0.021042	0.021042	0.021042	0.00057264	2	-1.15518	0	peripherals
ASV1351	1	0	0.000328084	1.02942e-06	1.02942e-06	1.02942e-06	0.000877941	1	-0.872764	0	peripherals
ASV1582	3	1226	0.000335458	5.57113e-06	5.57113e-06	5.57113e-06	0.00284508	6	0.981692	0	peripherals
ASV282	1	0	0.000294898	5.01899e-07	5.01899e-07	5.01899e-07	0.00110491	6	-0.785353	0	peripherals
ASV100	2	948.702	0.000322165	2.57086e-07	2.57086e-07	2.57086e-07	0.00166471	1	-0.312358	0	peripherals
ASV132	2	410	0.000342818	2.02997e-06	2.02997e-06	2.02997e-06	0.00183071	1	-0.312358	0	peripherals
ASV81	1	0	0.000300571	1.82878e-07	1.82878e-07	1.82878e-07	0.00107686	1	-0.872764	0	peripherals
ASV557	2	2	0.25	2.18904e-17	2.41519e-17	2.41519e-17	0.00258615	17	0.866025	0	peripherals
ASV320	1	0	0.000290867	2.65061e-08	2.65061e-08	2.65061e-08	0.000824478	1	-0.872764	0	peripherals
ASV5839	2	3039.95	0.000450248	0.0412774	0.0412774	0.0412774	0.00120411	3	-0.837834	0.5	peripherals
ASV1198	1	0	1	1.48946e-17	5.60968e-18	5.60968e-18	0.00199203	35	NA	0	NA
ASV9245	1	0	1	1.51651e-17	5.60968e-18	5.60968e-18	0.00199203	35	NA	0	NA
ASV5769	4	2044.46	0.000472813	0.0860333	0.0860333	0.0860333	0.00224138	11	0.645497	0.625	connector
ASV771	1	0	0.000406009	0.0163518	0.0163518	0.0163518	0.000635708	2	-1.15518	0	peripherals
ASV191	1	0	0.000329707	8.19746e-06	8.19746e-06	8.19746e-06	0.000807852	5	-1.02839	0	peripherals
ASV1699	1	0	0.0107527	8.1182e-18	1.2076e-17	1.2076e-17	0.00118281	9	-0.824106	0	peripherals
ASV862	3	44	0.012987	4.64757e-17	4.8733e-17	4.8733e-17	0.00312003	9	1.03013	0	peripherals
ASV634	2	1149.76	0.000326691	3.769e-06	3.769e-06	3.769e-06	0.00178812	3	-0.0837834	0	peripherals
ASV173	1	0	1	2.02742e-17	5.60968e-18	5.60968e-18	0.00199203	34	NA	0	NA
ASV514	1	0	1	1.49665e-17	5.60968e-18	5.60968e-18	0.00199203	34	NA	0	NA
ASV8535	2	0	0.000495786	0.0948238	0.0948238	0.0948238	0.000837723	4	-0.324046	0	peripherals
ASV11	2	2	0.25	2.97091e-17	2.41519e-17	2.41519e-17	0.00258615	16	0.866025	0	peripherals
ASV82	2	2	0.25	2.87937e-17	2.41519e-17	2.41519e-17	0.00258615	16	0.866025	0	peripherals
ASV1470	1	0	1	1.65889e-17	5.60968e-18	5.60968e-18	0.00199203	33	NA	0	NA
ASV1592	1	0	1	1.96217e-17	5.60968e-18	5.60968e-18	0.00199203	33	NA	0	NA
ASV708	1	0	0.0133333	1.12972e-17	5.60968e-18	5.60968e-18	0.00114239	9	-0.824106	0	peripherals
ASV865	4	67	0.0169492	5.99564e-17	7.4169e-17	7.4169e-17	0.00396981	9	1.95725	0	peripherals
ASV1650	2	410	0.000295072	5.06005e-07	5.06005e-07	5.06005e-07	0.00212743	6	0.0981692	0	peripherals
ASV277	1	0	0.000263227	4.55856e-08	4.55856e-08	4.55856e-08	0.00120296	6	-0.785353	0	peripherals
ASV10048	1	0	0.000406669	0.0134475	0.0134475	0.0134475	0.000676724	7	-0.747625	0	peripherals
ASV91	1	0	0.000263366	1.71341e-08	1.71341e-08	1.71341e-08	0.00105991	1	-0.872764	0	peripherals
ASV1079	1	0	0.000314961	2.85959e-06	2.85959e-06	2.85959e-06	0.000984573	5	-1.02839	0	peripherals
ASV7189	2	4.61026	0.000474158	0.153125	0.153125	0.153125	0.000802893	2	-0.944206	0	peripherals
ASV3974	1	0	1	1.34072e-17	5.60968e-18	5.60968e-18	0.00199203	32	NA	0	NA
ASV948	1	0	1	1.19744e-17	5.60968e-18	5.60968e-18	0.00199203	32	NA	0	NA
ASV166	2	2703.55	0.000390168	0.00374934	0.00374934	0.00374934	0.00152665	3	-0.0837834	0	peripherals
ASV1985	2	2.26951	0.000467071	0.0973562	0.0973562	0.0973562	0.000791318	2	-0.944206	0	peripherals
ASV300	1	0	1	1.60223e-17	5.60968e-18	5.60968e-18	0.00199203	31	NA	0	NA
ASV311	1	0	1	1.32761e-17	5.60968e-18	5.60968e-18	0.00199203	31	NA	0	NA
ASV171	1	0	0.000280741	8.28703e-08	8.28703e-08	8.28703e-08	0.00117198	3	-0.837834	0	peripherals
ASV576	1	0	0.166667	9.09396e-18	1.2076e-17	1.2076e-17	0.00139792	17	-0.866025	0	peripherals
ASV1954	1	0	0.000350754	9.68267e-06	9.68267e-06	9.68267e-06	0.00106857	3	-0.837834	0	peripherals
ASV215	1	0	0.000320924	9.8599e-07	9.8599e-07	9.8599e-07	0.000852572	1	-0.872764	0	peripherals
ASV560	2	2442.01	0.000355366	0.00034064	0.00034064	0.00034064	0.00168494	3	-0.0837834	0	peripherals
ASV10063	2	1	0.5	3.5965e-17	0	0	0.00290729	21	1.1547	0	peripherals
ASV8822	1	0	0.333333	1.04623e-17	0	0	0.0015344	21	-0.57735	0	peripherals
ASV2617	1	0	0.000421763	0.0131056	0.0131056	0.0131056	0.00066802	4	-0.740676	0	peripherals
ASV14380	1	0	0.000437445	0.0187981	0.0187981	0.0187981	0.000589717	2	-1.15518	0	peripherals
ASV278	1	0	0.000333667	5.434e-06	5.434e-06	5.434e-06	0.0010219	6	-0.785353	0	peripherals
ASV4434	3	819	0.000422476	0.0133218	0.0133218	0.0133218	0.00226879	4	0.0925845	0	peripherals
ASV115	3	635.806	0.000404531	8.12567e-05	8.12567e-05	8.12567e-05	0.00161443	5	-0.398763	0	peripherals
ASV631	1	0	0.000416493	0.000198192	0.000198192	0.000198192	0.000691627	5	-1.02839	0	peripherals
ASV73	1	0	0.000283768	8.95539e-08	8.95539e-08	8.95539e-08	0.00103507	1	-0.872764	0	peripherals
ASV381	1	0	0.000355366	3.05834e-05	3.05834e-05	3.05834e-05	0.000712633	5	-1.02839	0	peripherals
ASV1665	1	0	0.000316857	3.22336e-06	3.22336e-06	3.22336e-06	0.000833412	5	-1.02839	0	peripherals
ASV1698	1	0	0.000305157	2.45433e-07	2.45433e-07	2.45433e-07	0.00100463	1	-0.872764	0	peripherals
ASV10427	1	0	0.000360101	0.00120015	0.00120015	0.00120015	0.000941628	4	-0.740676	0	peripherals
ASV395	2	410	0.000371747	0.00357848	0.00357848	0.00357848	0.0017214	18	1.1547	0	peripherals
ASV842	1	0	0.000322581	0.000322382	0.000322382	0.000322382	0.0010304	18	-0.57735	0	peripherals
ASV188	1	0	0.333333	1.22583e-17	0	0	0.0015344	22	-0.57735	0	peripherals
ASV315	2	1	0.5	3.13148e-17	0	0	0.00290729	22	1.1547	0	peripherals
ASV2515	1	0	0.000340368	1.27075e-05	1.27075e-05	1.27075e-05	0.000949528	5	-1.02839	0	peripherals
ASV4444	2	410	0.00039557	0.000141054	0.000141054	0.000141054	0.00153111	5	-0.713576	0	peripherals
ASV1660	4	85	0.0188679	3.79874e-17	2.24387e-17	2.24387e-17	0.00389092	9	1.95725	0	peripherals
ASV4711	3	20.9974	0.000469484	0.118449	0.118449	0.118449	0.00107045	2	-0.73323	0	peripherals
ASV4550	2	3	0.142857	2.63088e-17	1.12194e-17	1.12194e-17	0.00244966	13	0.730297	0	peripherals
ASV4765	2	4	0.166667	2.32698e-17	1.12194e-17	1.12194e-17	0.00238102	13	0.730297	0	peripherals
ASV7104	1	0	0.000449236	0.0431235	0.0431235	0.0431235	0.000560224	2	-1.15518	0	peripherals
ASV340	2	410	0.000292227	2.88904e-06	2.88904e-06	2.88904e-06	0.00201972	3	-0.0837834	0	peripherals
ASV4870	1	0	0.000448229	0.0653546	0.0653546	0.0653546	0.000547101	2	-1.15518	0	peripherals
ASV3614	1	0	1	1.57359e-17	5.60968e-18	5.60968e-18	0.00199203	30	NA	0	NA
ASV870	1	0	1	1.6718e-17	5.60968e-18	5.60968e-18	0.00199203	30	NA	0	NA
ASV121	1	0	0.166667	9.96513e-18	1.2076e-17	1.2076e-17	0.00139792	16	-0.866025	0	peripherals
ASV544	1	0	0.00033389	0.000360025	0.000360025	0.000360025	0.000964494	10	-0.944911	0	peripherals
ASV305	1	0	0.00045977	0.0656008	0.0656008	0.0656008	0.000570488	2	-1.15518	0	peripherals
ASV838	1	0	0.333333	1.08768e-17	0	0	0.0015344	23	-0.57735	0	peripherals
ASV4466	1	0	0.2	1.11726e-17	5.60968e-18	5.60968e-18	0.00138186	19	-0.5	0	peripherals
ASV111	2	199.671	0.000403877	0.000128884	0.000128884	0.000128884	0.00115775	6	-0.785353	0.5	peripherals
ASV346	1	0	0.0133333	1.18037e-17	1.2076e-17	1.2076e-17	0.00113915	9	-0.824106	0	peripherals
ASV10036	1	0	0.000459137	0.0552603	0.0552603	0.0552603	0.000552072	2	-1.15518	0	peripherals
ASV1651	1	0	0.0144928	8.07745e-18	5.60968e-18	5.60968e-18	0.00112562	9	-0.824106	0	peripherals
ASV4646	2	818	0.000438212	0.0393991	0.0393991	0.0393991	0.00128648	18	-0.57735	0.5	peripherals
ASV283	1	0	0.000410004	0.000479477	0.000479477	0.000479477	0.000781609	6	-0.785353	0	peripherals
ASV284	1	0	0.000383877	0.00859479	0.00859479	0.00859479	0.000694382	8	-0.60568	0	peripherals
ASV2421	1	0	0.000363108	5.48847e-05	5.48847e-05	5.48847e-05	0.000644394	5	-1.02839	0	peripherals
ASV7175	1	0	0.000426985	0.00510531	0.00510531	0.00510531	0.00075513	6	-0.785353	0	peripherals
ASV9981	1	0	0.000439754	0.0164635	0.0164635	0.0164635	0.000645691	4	-0.740676	0	peripherals
ASV5022	2	3.41403	0.000457038	0.0608528	0.0608528	0.0608528	0.000833194	4	-0.324046	0	peripherals
ASV193	2	31.1898	0.00037092	2.92522e-05	2.92522e-05	2.92522e-05	0.00127073	5	-0.713576	0	peripherals
ASV12051	1	0	0.000294551	4.97758e-07	4.97758e-07	4.97758e-07	0.00113432	6	-0.785353	0	peripherals
ASV10186	1	0	0.000453926	0.0531203	0.0531203	0.0531203	0.000544188	2	-1.15518	0	peripherals
ASV831	1	0	0.000383583	0.000109771	0.000109771	0.000109771	0.000651149	5	-1.02839	0	peripherals
ASV10079	1	0	0.000430108	0.0377638	0.0377638	0.0377638	0.000576559	2	-1.15518	0	peripherals
ASV517	1	0	0.125	1.1064e-17	1.2076e-17	1.2076e-17	0.00130785	15	-0.67082	0	peripherals
ASV1588	1	0	0.000389864	0.000135266	0.000135266	0.000135266	0.000686337	5	-1.02839	0	peripherals
ASV1208	1	0	0.000408998	0.000105734	0.000105734	0.000105734	0.000900247	3	-0.837834	0	peripherals
ASV8621	1	0	0.000305157	2.45433e-07	2.45433e-07	2.45433e-07	0.00100463	1	-0.872764	0	peripherals
ASV553	1	0	0.000374392	7.90382e-05	7.90382e-05	7.90382e-05	0.000687718	5	-1.02839	0	peripherals
ASV1071	1	0	0.1	1.23404e-17	5.60968e-18	5.60968e-18	0.00133991	13	-1.09545	0	peripherals
ASV1053	1	0	0.0133333	5.30671e-18	5.60968e-18	5.60968e-18	0.00114239	9	-0.824106	0	peripherals
ASV2190	1	0	0.000414594	0.0240618	0.0240618	0.0240618	0.000562976	2	-1.15518	0	peripherals
ASV35	2	410	0.000328299	1.03785e-06	1.03785e-06	1.03785e-06	0.00177209	1	-0.312358	0	peripherals
ASV1628	1	0	0.000278009	1.1759e-08	1.1759e-08	1.1759e-08	0.000827843	1	-0.872764	0	peripherals
ASV33	1	0	0.000289352	9.34986e-08	9.34986e-08	9.34986e-08	0.00105194	1	-0.872764	0	peripherals
ASV152	1	0	0.000388048	0.0033283	0.0033283	0.0033283	0.000843657	25	NA	0	NA
ASV262	1	0	0.000319387	1.4155e-07	1.4155e-07	1.4155e-07	0.000846513	1	-0.872764	0	peripherals
ASV1118	1	0	0.000292056	2.8656e-06	2.8656e-06	2.8656e-06	0.00103611	3	-0.837834	0	peripherals
ASV1538	1	0	0.000441891	0.0170232	0.0170232	0.0170232	0.000601418	4	-0.740676	0	peripherals
ASV9987	2	16	0.010989	2.57031e-17	0	0	0.00224939	9	0.103013	0	peripherals
ASV1102	1	0	0.0769231	9.68816e-18	0	0	0.00130223	12	-0.816497	0	peripherals
ASV640	2	4	0.111111	2.0915e-17	1.12194e-17	1.12194e-17	0.002361	12	0.408248	0	peripherals
ASV7207	1	0	0.00045977	0.0656008	0.0656008	0.0656008	0.000570488	2	-1.15518	0	peripherals
ASV1612	1	0	0.0144928	6.66339e-18	5.60968e-18	5.60968e-18	0.00112562	9	-0.824106	0	peripherals
ASV851	1	0	0.000317058	9.12404e-07	9.12404e-07	9.12404e-07	0.00105834	3	-0.837834	0	peripherals
ASV353	2	1	0.5	2.72084e-17	0	0	0.00290729	20	1.1547	0	peripherals
ASV537	1	0	0.333333	1.75159e-17	0	0	0.0015344	20	-0.57735	0	peripherals
ASV1600	1	0	0.0909091	9.6697e-18	0	0	0.0012541	12	-0.816497	0	peripherals
ASV668	3	8	0.142857	3.02586e-17	2.28678e-17	2.28678e-17	0.00337164	12	1.63299	0	peripherals
ASV1622	1	0	1	7.33738e-18	5.60968e-18	5.60968e-18	0.00199203	29	NA	0	NA
ASV2322	1	0	1	1.42417e-17	5.60968e-18	5.60968e-18	0.00199203	29	NA	0	NA
ASV361	1	0	0.00026096	2.60272e-07	2.60272e-07	2.60272e-07	0.00115719	3	-0.837834	0	peripherals
ASV1130	1	0	0.000408998	0.000105734	0.000105734	0.000105734	0.000900247	3	-0.837834	0	peripherals
ASV10056	1	0	0.00934579	1.04142e-17	5.60968e-18	5.60968e-18	0.00125479	9	-0.824106	0	peripherals
ASV2468	1	0	0.00036483	0.00271404	0.00271404	0.00271404	0.000706075	4	-0.740676	0	peripherals
ASV8685	1	0	0.000396354	0.00718982	0.00718982	0.00718982	0.000614433	2	-1.15518	0	peripherals
ASV8672	1	0	0.000449236	0.0431235	0.0431235	0.0431235	0.000560224	2	-1.15518	0	peripherals
ASV4455	1	0	0.000360101	0.00120015	0.00120015	0.00120015	0.000941628	4	-0.740676	0	peripherals
ASV1702	1	0	1	1.50503e-17	5.60968e-18	5.60968e-18	0.00199203	28	NA	0	NA
ASV9	1	0	1	1.18891e-17	5.60968e-18	5.60968e-18	0.00199203	28	NA	0	NA
ASV5525	1	0	0.000293858	3.26998e-05	3.26998e-05	3.26998e-05	0.00110953	10	-0.944911	0	peripherals
ASV266	1	0	0.166667	1.14937e-17	1.2076e-17	1.2076e-17	0.00139792	16	-0.866025	0	peripherals
ASV1021	2	52	0.0149254	2.49082e-17	2.41519e-17	2.41519e-17	0.00202316	9	0.103013	0	peripherals
ASV6585	2	0	0.000467946	0.14837	0.14837	0.14837	0.000799145	8	-0.60568	0.5	peripherals
ASV49	1	0	0.000281373	1.22516e-08	1.22516e-08	1.22516e-08	0.000873207	1	-0.872764	0	peripherals
ASV2036	1	0	0.000430108	0.0377638	0.0377638	0.0377638	0.000576559	2	-1.15518	0	peripherals
ASV723	1	0	0.0114943	7.3729e-18	5.60968e-18	5.60968e-18	0.00120093	9	-0.824106	0	peripherals
ASV1623	1	0	1	1.35082e-17	5.60968e-18	5.60968e-18	0.00199203	27	NA	0	NA
ASV1732	1	0	1	1.61068e-17	5.60968e-18	5.60968e-18	0.00199203	27	NA	0	NA
ASV1712	1	0	1	2.16325e-17	5.60968e-18	5.60968e-18	0.00199203	26	NA	0	NA
ASV7983	1	0	1	1.50638e-17	5.60968e-18	5.60968e-18	0.00199203	26	NA	0	NA
ASV279	1	0	0.000305157	2.45433e-07	2.45433e-07	2.45433e-07	0.00100463	1	-0.872764	0	peripherals
ASV54	2	4	0.111111	2.65676e-17	1.12194e-17	1.12194e-17	0.002361	12	0.408248	0	peripherals
ASV8404	2	410	0.000396354	0.00781409	0.00781409	0.00781409	0.00161109	11	0.645497	0	peripherals
ASV8527	1	0	0.000340948	0.000703965	0.000703965	0.000703965	0.000983517	11	-1.29099	0	peripherals
ASV58	1	0	0.000300933	0.000120456	0.000120456	0.000120456	0.00107306	8	-0.60568	0	peripherals
ASV177	1	0	0.333333	1.29616e-17	0	0	0.0015344	20	-0.57735	0	peripherals
ASV1740	1	0	0.000437063	0.0333831	0.0333831	0.0333831	0.000616995	7	-0.747625	0	peripherals
ASV783	1	0	0.333333	1.00096e-17	0	0	0.0015344	21	-0.57735	0	peripherals
ASV203	1	0	0.333333	1.02627e-17	0	0	0.0015344	24	-0.57735	0	peripherals
ASV232	1	0	0.333333	1.70004e-17	0	0	0.0015344	22	-0.57735	0	peripherals
ASV89	1	0	0.0769231	1.26923e-17	0	0	0.00130223	12	-0.816497	0	peripherals
