# Supplementary material for: Land conversion to cropland homogenizes variation in soil biota, gene assemblages, and ecological strategies on local and regional scales
Source: ISME J. 2025 Dec 1;19(1):wraf264. doi: 10.1093/ismejo/wraf264 (PMC12746289; doi:10.1093/ismejo/wraf264)
Supplement: Table_S8_wraf264 [file table_s8_wraf264.xlsx]

## Sheet: S5
Table S8 Node properties of bacterial network in NS.
Node ID	Node_deg	Node_bet	Node_clo	Node_cen	Node_hub	Node_ath	Node_pag	Node_mem	Node_zi	Node_pi	Role
ASV1882	7	8824.84	0.000668449	0.618404	0.618404	0.618404	0.00595908	2	0.0852073	0.693878	connector
ASV1929	8	4333.87	0.000681199	1	1	1	0.00621693	2	2.24379	0.21875	peripherals
ASV1898	6	1252.84	0.000595948	0.583122	0.583122	0.583122	0.00479898	2	1.70415	0	peripherals
ASV2159	8	1815.74	0.000606428	0.961332	0.961332	0.961332	0.00608435	2	2.78344	0	module_hub
ASV1923	7	8343.5	0.000680272	0.936771	0.936771	0.936771	0.0053046	2	1.1645	0.44898	peripherals
ASV2192	9	4307.17	0.000636943	0.897062	0.897062	0.897062	0.00721094	2	2.24379	0.37037	peripherals
ASV1879	9	2979.16	0.000676133	0.652615	0.652615	0.652615	0.0075732	3	2.65292	0.37037	module_hub
ASV1985	3	127.86	0.000577034	0.232558	0.232558	0.232558	0.00273847	3	0.323527	0	peripherals
ASV253	9	11115	0.000668896	0.0888755	0.0888755	0.0888755	0.00831697	4	3.91948	0	module_hub
ASV903	5	4887.19	0.000601685	0.0335808	0.0335808	0.0335808	0.00458759	4	1.54754	0	peripherals
ASV1889	9	12971.3	0.000697837	0.745893	0.745893	0.745893	0.00752117	3	1.48823	0.617284	peripherals
ASV1980	1	0	0.000569476	0.135275	0.135275	0.135275	0.00112621	3	-0.841171	0	peripherals
ASV2062	2	25.4377	0.000550661	0.38521	0.38521	0.38521	0.00173845	2	-0.454439	0	peripherals
ASV1922	4	1128.42	0.000636132	0.387303	0.387303	0.387303	0.00331769	3	0.323527	0.375	peripherals
ASV1937	4	290.253	0.000596303	0.461601	0.461601	0.461601	0.0032329	2	0.0852073	0.375	peripherals
ASV1998	3	584.901	0.000565931	0.187635	0.187635	0.187635	0.00303273	2	0.0852073	0	peripherals
ASV2407	2	108.795	0.000575043	0.246174	0.246174	0.246174	0.00193078	2	-0.454439	0	peripherals
ASV1956	2	277	0.000489716	0.0406392	0.0406392	0.0406392	0.00253549	2	-0.454439	0	peripherals
ASV1888	7	3469.57	0.000645578	0.635778	0.635778	0.635778	0.00580626	3	1.48823	0.44898	peripherals
ASV1896	4	863.9	0.000637755	0.381917	0.381917	0.381917	0.00324524	3	0.323527	0.375	peripherals
ASV522	7	3781.61	0.000611995	0.0467546	0.0467546	0.0467546	0.00655978	4	2.14053	0.244898	peripherals
ASV511	4	730.867	0.000539084	0.0244562	0.0244562	0.0244562	0.00369396	4	0.361575	0.375	peripherals
ASV2308	4	315.672	0.000555864	0.291687	0.291687	0.291687	0.00364048	3	0.905876	0	peripherals
ASV555	3	1931.09	0.000426257	0.000650917	0.000650917	0.000650917	0.00339076	6	0.877058	0	peripherals
ASV668	4	2843.52	0.000479616	0.00237831	0.00237831	0.00237831	0.00438604	6	1.75412	0	peripherals
ASV1928	5	1269.23	0.00066313	0.597679	0.597679	0.597679	0.00391085	2	0.0852073	0.48	peripherals
ASV6771	7	1129.35	0.000606428	0.478405	0.478405	0.478405	0.00610814	3	2.07057	0.244898	peripherals
ASV613	5	1015.82	0.000525762	0.00999436	0.00999436	0.00999436	0.0052513	5	1.03013	0.56	peripherals
ASV636	6	2784.16	0.000529661	0.0171244	0.0171244	0.0171244	0.00599324	13	1.57417	0.611111	peripherals
ASV627	4	827	0.000423012	0.00214076	0.00214076	0.00214076	0.00473575	7	1.7581	0	peripherals
ASV673	2	0	0.000378788	0.00055977	0.00055977	0.00055977	0.00246488	7	0	0	peripherals
ASV619	2	503.733	0.000429185	0.000606365	0.000606365	0.000606365	0.0023094	6	0	0	peripherals
ASV1890	3	377.898	0.000615006	0.45816	0.45816	0.45816	0.00246086	2	-0.454439	0.444444	peripherals
ASV313	5	3074.81	0.000483325	0.00227441	0.00227441	0.00227441	0.00551606	6	1.75412	0.32	peripherals
ASV7	4	828	0.00042735	0.000541201	0.000541201	0.000541201	0.0052314	6	1.75412	0	peripherals
ASV1981	5	754.463	0.000553097	0.503069	0.503069	0.503069	0.00428221	2	1.1645	0	peripherals
ASV1906	2	47.2333	0.000516262	0.144154	0.144154	0.144154	0.00195261	2	-0.454439	0	peripherals
ASV1910	3	294.65	0.000512033	0.112328	0.112328	0.112328	0.00304164	2	0.0852073	0	peripherals
ASV10615	2	277	0.000419639	0.000930648	0.000930648	0.000930648	0.00273027	4	-0.231408	0	peripherals
ASV15307	4	849.138	0.000474383	0.00429688	0.00429688	0.00429688	0.0046291	4	0.954559	0	peripherals
ASV541	3	1414.94	0.000458085	0.00733735	0.00733735	0.00733735	0.003621	9	1.1547	0	peripherals
ASV661	2	854.838	0.0004329	0.00163977	0.00163977	0.00163977	0.00237466	9	0	0	peripherals
ASV2799	3	277	0.000376648	0.000157003	0.000157003	0.000157003	0.00355573	9	1.1547	0	peripherals
ASV3322	4	1159.07	0.000419992	0.000573481	0.000573481	0.000573481	0.00441293	9	2.3094	0	peripherals
ASV2467	5	1388.93	0.000662252	0.660655	0.660655	0.660655	0.0038448	2	0.624853	0.32	peripherals
ASV2132	3	307.417	0.000580046	0.177644	0.177644	0.177644	0.00295997	3	0.323527	0	peripherals
ASV622	3	919.477	0.000526593	0.0110571	0.0110571	0.0110571	0.00334644	4	0.361575	0	peripherals
ASV596	3	1500.56	0.000481232	0.00337523	0.00337523	0.00337523	0.00341077	9	0	0.444444	peripherals
ASV630	5	3142.57	0.000546448	0.0147338	0.0147338	0.0147338	0.00510027	5	1.03013	0.56	peripherals
ASV1878	3	365.753	0.000513084	0.132522	0.132522	0.132522	0.00306719	2	0.0852073	0	peripherals
ASV2037	1	0	0.000449236	0.0274694	0.0274694	0.0274694	0.00128	2	-0.994085	0	peripherals
ASV1206	4	1912	0.000411692	0.000501191	0.000501191	0.000501191	0.00508476	14	2.0226	0	peripherals
ASV909	3	2696	0.000461681	0.00208673	0.00208673	0.00208673	0.0035708	14	0.16855	0.444444	peripherals
ASV14702	1	0	0.000519211	0.0991643	0.0991643	0.0991643	0.00115266	3	-0.841171	0	peripherals
ASV2017	6	5380.21	0.000683527	0.587641	0.587641	0.587641	0.00501837	3	0.905876	0.444444	peripherals
ASV2151	3	78.4353	0.000531632	0.308073	0.308073	0.308073	0.00250465	2	0.0852073	0	peripherals
ASV735	1	0	0.000564334	0.0184222	0.0184222	0.0184222	0.00119645	4	-0.824392	0	peripherals
ASV2949	1	0	0.000564334	0.0184222	0.0184222	0.0184222	0.00119645	4	-0.824392	0	peripherals
ASV1530	2	0	0.000378788	0.00055977	0.00055977	0.00055977	0.00246488	7	0	0	peripherals
ASV1999	3	82.4107	0.000586854	0.334837	0.334837	0.334837	0.00247046	3	-0.258822	0.444444	peripherals
ASV2161	5	1174.55	0.000589275	0.374473	0.374473	0.374473	0.00422926	2	0.0852073	0.48	peripherals
ASV519	3	947.018	0.000582072	0.0218231	0.0218231	0.0218231	0.00300877	4	-0.231408	0.444444	peripherals
ASV2800	4	60	0.0384615	0	0	0	0.0052594	12	2.08631	0	peripherals
ASV3025	3	32	0.03125	0	0	0	0.00417728	12	1.1127	0	peripherals
ASV732	3	553	0.000370096	0.000113654	0.000113654	0.000113654	0.00422527	14	1.09557	0	peripherals
ASV565	5	2359.9	0.000591366	0.0368547	0.0368547	0.0368547	0.00443269	4	0.954559	0.32	peripherals
ASV1913	3	280.608	0.000480538	0.156246	0.156246	0.156246	0.00305651	2	0.0852073	0	peripherals
ASV1108	4	1643	0.000382995	0.000155593	0.000155593	0.000155593	0.00501774	6	1.75412	0	peripherals
ASV3552	3	8917	0.000619963	0.401098	0.401098	0.401098	0.00267422	8	-0.778286	0.444444	peripherals
ASV166	1	0	0.00048852	0.00399001	0.00399001	0.00399001	0.00143945	4	-0.824392	0	peripherals
ASV746	2	277	0.000564972	0.0192493	0.0192493	0.0192493	0.00241998	4	-0.231408	0	peripherals
ASV558	6	2419.36	0.000550055	0.0193102	0.0193102	0.0193102	0.00573949	4	0.954559	0.444444	peripherals
ASV846	1	0	0.000477327	0.00400265	0.00400265	0.00400265	0.00122405	4	-0.824392	0	peripherals
ASV4624	1	0	0.000309789	2.44316e-05	2.44316e-05	2.44316e-05	0.00165393	1	-0.836557	0	peripherals
ASV4859	2	277	0.000338868	0.000117867	0.000117867	0.000117867	0.00292463	1	0.0669246	0	peripherals
ASV2392	3	670.841	0.000568505	0.163065	0.163065	0.163065	0.00308264	3	-0.258822	0.444444	peripherals
ASV11	3	553	0.000345066	0.000235192	0.000235192	0.000235192	0.00443015	8	0.961412	0	peripherals
ASV335	2	825	0.000380952	0.00103715	0.00103715	0.00103715	0.00279224	8	0.091563	0	peripherals
ASV528	2	1695.94	0.000574383	0.0541245	0.0541245	0.0541245	0.00212288	11	0.199637	0	peripherals
ASV580	3	2005.14	0.000602773	0.23917	0.23917	0.23917	0.00287012	11	0.199637	0.444444	peripherals
ASV5394	3	553	0.000462749	0.00388325	0.00388325	0.00388325	0.00377871	13	1.57417	0	peripherals
ASV2546	2	277	0.000379795	0.000111791	0.000111791	0.000111791	0.00290542	6	0	0	peripherals
ASV4543	2	552	0.000424088	0.00051615	0.00051615	0.00051615	0.0025778	6	0	0	peripherals
ASV2956	2	768.729	0.000433651	0.000818494	0.000818494	0.000818494	0.00231509	9	0	0	peripherals
ASV18	2	277	0.000462321	0.00370891	0.00370891	0.00370891	0.00251948	13	0.24218	0	peripherals
ASV5795	3	304.793	0.000526593	0.0172518	0.0172518	0.0172518	0.00311949	4	0.361575	0	peripherals
ASV766	3	942.572	0.000595948	0.055197	0.055197	0.055197	0.00290462	4	0.361575	0	peripherals
ASV3	7	2715	0.000361402	0.00045993	0.00045993	0.00045993	0.00851528	10	3.12772	1.11022e-16	module_hub
ASV76	1	0	0.000328515	9.53349e-05	9.53349e-05	9.53349e-05	0.00144496	10	-0.625543	0	peripherals
ASV1122	2	1	0.5	0	0	0	0.00399852	19	1.1547	0	peripherals
ASV1619	1	0	0.333333	0	0	0	0.00211033	19	-0.57735	0	peripherals
ASV575	2	441.853	0.000503778	0.00512569	0.00512569	0.00512569	0.00217073	5	0.103013	0	peripherals
ASV2448	3	680.095	0.000522466	0.237393	0.237393	0.237393	0.00299738	2	0.0852073	0	peripherals
ASV1884	3	561.233	0.000529661	0.1413	0.1413	0.1413	0.00311855	2	-0.454439	0.444444	peripherals
ASV568	3	721.848	0.000520021	0.0692739	0.0692739	0.0692739	0.00327308	5	0.103013	0.444444	peripherals
ASV683	6	3191.7	0.00059453	0.177899	0.177899	0.177899	0.00603978	5	2.88437	0.277778	module_hub
ASV515	3	511.724	0.000543478	0.0137638	0.0137638	0.0137638	0.00290238	4	0.361575	0	peripherals
ASV684	2	0	0.000376506	0.000151415	0.000151415	0.000151415	0.00235616	9	0	0	peripherals
ASV1043	3	553	0.000437063	0.00113358	0.00113358	0.00113358	0.00419002	11	1.39746	0	peripherals
ASV5027	1	0	0.000389864	0.000234969	0.000234969	0.000234969	0.00159813	11	-0.998187	0	peripherals
ASV901	6	6758	0.000603136	0.199509	0.199509	0.199509	0.00657257	1	2.77737	0.277778	module_hub
ASV1067	1	0	0.000307409	7.85989e-06	7.85989e-06	7.85989e-06	0.00171813	13	-1.08981	0	peripherals
ASV1095	2	277	0.000336022	3.7919e-05	3.7919e-05	3.7919e-05	0.0030757	13	0.24218	0	peripherals
ASV33	3	2439	0.000547645	0.0383259	0.0383259	0.0383259	0.00345742	7	0.879049	0	peripherals
ASV514	6	7374.41	0.000638162	0.167443	0.167443	0.167443	0.00620838	7	1.7581	0.5	peripherals
ASV549	1	0	0.000335683	2.35583e-05	2.35583e-05	2.35583e-05	0.00160812	14	-0.758475	0	peripherals
ASV705	3	553	0.000370096	0.000113654	0.000113654	0.000113654	0.00422527	14	1.09557	0	peripherals
ASV510	3	1369	0.000477783	0.00876455	0.00876455	0.00876455	0.00361742	7	0.879049	0	peripherals
ASV708	1	0	0.000421941	0.00181673	0.00181673	0.00181673	0.00143589	7	-0.879049	0	peripherals
ASV706	3	2485.44	0.000573394	0.14119	0.14119	0.14119	0.00326902	9	0	0.444444	peripherals
ASV944	3	1742.44	0.000503018	0.0321691	0.0321691	0.0321691	0.00357293	9	1.1547	0	peripherals
ASV645	2	465.661	0.000518941	0.00785132	0.00785132	0.00785132	0.00217453	4	-0.231408	0	peripherals
ASV2887	2	34.833	0.000579374	0.219569	0.219569	0.219569	0.00176279	2	-0.454439	0	peripherals
ASV13	1	0	1	0	0	0	0.00273973	25	NA	0	NA
ASV1665	1	0	1	0	0	0	0.00273973	25	NA	0	NA
ASV608	4	6020.52	0.000626959	0.0313768	0.0313768	0.0313768	0.00398973	4	0.361575	0.375	peripherals
ASV867	4	903.502	0.000556174	0.0102364	0.0102364	0.0102364	0.00435186	4	0.954559	0	peripherals
ASV594	4	995.974	0.000598086	0.202655	0.202655	0.202655	0.00412188	11	1.39746	0.375	peripherals
ASV2835	2	1636.96	0.000560224	0.0399291	0.0399291	0.0399291	0.00213364	5	0.103013	0	peripherals
ASV11124	1	0	0.0227273	0	2.5279e-18	2.5279e-18	0.00159452	12	-0.834523	0	peripherals
ASV513	2	277	0.000454959	0.0150038	0.0150038	0.0150038	0.00264211	5	0.103013	0	peripherals
ASV4546	1	0	0.000477327	0.020979	0.020979	0.020979	0.00134905	8	-0.778286	0	peripherals
ASV6669	5	8949	0.000550055	0.10121	0.10121	0.10121	0.0055182	8	2.70111	0	module_hub
ASV2009	1	0	1	0	0	0	0.00273973	22	NA	0	NA
ASV2234	1	0	1	0	0	0	0.00273973	22	NA	0	NA
ASV664	3	2543.67	0.000572738	0.0219465	0.0219465	0.0219465	0.00317196	11	0.199637	0.444444	peripherals
ASV2814	3	23	0.025	0	0	0	0.00442112	12	1.1127	0	peripherals
ASV653	2	30	0.03125	0	0	0	0.00278123	12	0.139087	0	peripherals
ASV1992	1	0	0.000574713	0.121807	0.121807	0.121807	0.00112189	3	-0.841171	0	peripherals
ASV2188	5	507.73	0.000594177	0.592187	0.592187	0.592187	0.00404072	2	1.1645	0	peripherals
ASV1597	3	6827	0.000489956	0.0232521	0.0232521	0.0232521	0.00354433	8	0.961412	0	peripherals
ASV298	5	6198	0.000440529	0.00593034	0.00593034	0.00593034	0.00600734	8	1.83126	0.32	peripherals
ASV1941	3	147.651	0.000582751	0.400065	0.400065	0.400065	0.00242069	2	0.0852073	0	peripherals
ASV9702	1	0	0.00034626	3.22514e-05	3.22514e-05	3.22514e-05	0.00147723	6	-0.877058	0	peripherals
ASV3133	1	0	0.000477327	0.020979	0.020979	0.020979	0.00134905	8	-0.778286	0	peripherals
ASV2332	1	0	0.000573066	0.207281	0.207281	0.207281	0.00107151	2	-0.994085	0	peripherals
ASV604	2	58.5	0.000510725	0.00641268	0.00641268	0.00641268	0.00216375	4	-0.231408	0	peripherals
ASV5510	2	1096	0.000424809	0.00476841	0.00476841	0.00476841	0.00264959	8	0.091563	0	peripherals
ASV5839	2	1365	0.000479616	0.0219674	0.0219674	0.0219674	0.00247513	8	0.091563	0	peripherals
ASV2096	2	114.3	0.000551572	0.132965	0.132965	0.132965	0.00202608	3	-0.258822	0	peripherals
ASV1936	2	277	0.00045683	0.0514162	0.0514162	0.0514162	0.00251981	2	-0.454439	0	peripherals
ASV2304	1	0	0.000405515	0.0106576	0.0106576	0.0106576	0.00148188	2	-0.994085	0	peripherals
ASV809	3	553	0.000475511	0.00334115	0.00334115	0.00334115	0.00381344	5	1.03013	0	peripherals
ASV2	3	553	0.000339098	0.000123407	0.000123407	0.000123407	0.00427799	1	0.970406	0	peripherals
ASV24	1	0	0.000309981	2.558e-05	2.558e-05	2.558e-05	0.00162306	1	-0.836557	0	peripherals
ASV3677	1	0	0.0192308	0	0	0	0.00166361	12	-0.834523	0	peripherals
ASV2421	2	277	0.000406835	0.00158917	0.00158917	0.00158917	0.00279644	9	0	0	peripherals
ASV1074	1	0	0.000571102	0.0419297	0.0419297	0.0419297	0.00122422	4	-0.824392	0	peripherals
ASV553	5	8987.65	0.000678426	0.202284	0.202284	0.202284	0.00478386	4	0.954559	0.32	peripherals
ASV4694	1	0	1	0	0	0	0.00273973	40	NA	0	NA
ASV4844	1	0	1	0	0	0	0.00273973	40	NA	0	NA
ASV223	2	277	0.000476644	0.00310536	0.00310536	0.00310536	0.00257127	4	-0.231408	0	peripherals
ASV999	1	0	0.000421053	0.000643682	0.000643682	0.000643682	0.00150375	4	-0.824392	0	peripherals
ASV2794	1	0	0.0192308	0	0	0	0.00166361	12	-0.834523	0	peripherals
ASV1987	4	3231	0.000414766	0.00227135	0.00227135	0.00227135	0.00497102	1	1.87389	0	peripherals
ASV2046	2	3445	0.000463392	0.00944877	0.00944877	0.00944877	0.00248687	1	0.0669246	0	peripherals
ASV2932	2	12	0.0238095	0	0	0	0.00304319	12	0.139087	0	peripherals
ASV1073	2	516.309	0.000546448	0.039516	0.039516	0.039516	0.00220328	5	0.103013	0	peripherals
ASV1892	3	616.476	0.000531915	0.012741	0.012741	0.012741	0.00330594	5	0.103013	0.444444	peripherals
ASV116	2	277	0.000328731	9.96149e-05	9.96149e-05	9.96149e-05	0.00280904	10	0	0	peripherals
ASV599	1	0	0.000378644	0.00044374	0.00044374	0.00044374	0.00141731	7	-0.879049	0	peripherals
ASV567	3	1099	0.000496278	0.00499884	0.00499884	0.00499884	0.00374907	11	1.39746	0	peripherals
ASV523	3	11	0.111111	0	0	0	0.00450407	15	1.35169	0	peripherals
ASV526	3	9	0.1	0	0	0	0.00460272	15	1.35169	0	peripherals
ASV584	1	0	1	0	0	0	0.00273973	37	NA	0	NA
ASV676	1	0	1	0	0	0	0.00273973	37	NA	0	NA
ASV1983	1	0	1	0	0	0	0.00273973	36	NA	0	NA
ASV2162	1	0	1	0	0	0	0.00273973	36	NA	0	NA
ASV2401	1	0	0.000461894	0.0292889	0.0292889	0.0292889	0.00129455	2	-0.994085	0	peripherals
ASV544	1	0	0.00044843	0.0232834	0.0232834	0.0232834	0.00127276	2	-0.994085	0	peripherals
ASV14464	1	0	0.00049975	0.0368223	0.0368223	0.0368223	0.00124962	3	-0.841171	0	peripherals
ASV2911	1	0	0.000458926	0.00207164	0.00207164	0.00207164	0.00130368	5	-0.824106	0	peripherals
ASV639	1	0	0.000481928	0.00212181	0.00212181	0.00212181	0.00133573	4	-0.824392	0	peripherals
ASV1984	2	0	0.000590319	0.215555	0.215555	0.215555	0.00183121	3	-0.258822	0	peripherals
ASV54	1	0	1	0	0	0	0.00273973	34	NA	0	NA
ASV540	1	0	1	0	0	0	0.00273973	34	NA	0	NA
ASV2322	2	277	0.000517331	0.043211	0.043211	0.043211	0.00264797	1	0.0669246	0	peripherals
ASV4905	1	0	0.000452489	0.00895683	0.00895683	0.00895683	0.00153634	1	-0.836557	0	peripherals
ASV2828	3	32	0.03125	0	0	0	0.00417728	12	1.1127	0	peripherals
ASV1356	2	2922.25	0.000545852	0.00697526	0.00697526	0.00697526	0.00219651	4	-0.824392	0.5	peripherals
ASV1197	4	1643	0.000373692	0.000544201	0.000544201	0.000544201	0.00521334	1	1.87389	0	peripherals
ASV220	3	827	0.000329164	0.000104518	0.000104518	0.000104518	0.00403074	10	0.625543	0	peripherals
ASV3071	2	277	0.000409668	0.000451959	0.000451959	0.000451959	0.00277417	14	0.16855	0	peripherals
ASV574	1	0	0.000367918	9.36826e-05	9.36826e-05	9.36826e-05	0.00158998	14	-0.758475	0	peripherals
ASV874	2	825	0.000573066	0.0439978	0.0439978	0.0439978	0.00238476	4	-0.231408	0	peripherals
ASV769	1	0	0.0185185	0	0	0	0.00170431	12	-0.834523	0	peripherals
ASV85	2	552	0.000393236	0.00128703	0.00128703	0.00128703	0.00270219	8	0.091563	0	peripherals
ASV1959	1	0	0.000309406	2.32217e-05	2.32217e-05	2.32217e-05	0.00164506	1	-0.836557	0	peripherals
ASV994	3	553	0.000338409	0.00011203	0.00011203	0.00011203	0.00435566	1	0.970406	0	peripherals
ASV1406	1	0	0.00037594	0.000192906	0.000192906	0.000192906	0.00157132	4	-0.824392	0	peripherals
ASV525	4	3229.25	0.000523834	0.00911401	0.00911401	0.00911401	0.00423675	4	0.361575	0.375	peripherals
ASV189	1	0	1	0	0	0	0.00273973	30	NA	0	NA
ASV284	1	0	1	0	0	0	0.00273973	30	NA	0	NA
ASV69	1	0	0.000301296	2.06483e-05	2.06483e-05	2.06483e-05	0.0016048	10	-0.625543	0	peripherals
ASV524	1	0	1	0	0	0	0.00273973	29	NA	0	NA
ASV849	1	0	1	0	0	0	0.00273973	29	NA	0	NA
ASV1880	2	825	0.000372856	0.000494029	0.000494029	0.000494029	0.0027014	1	0.0669246	0	peripherals
ASV2510	2	277	0.000491642	0.0353178	0.0353178	0.0353178	0.00255763	3	-0.258822	0	peripherals
ASV920	1	0	0.000432713	0.00732072	0.00732072	0.00732072	0.00149795	3	-0.841171	0	peripherals
ASV1079	2	1096	0.000463607	0.00371677	0.00371677	0.00371677	0.00237559	13	0.24218	0	peripherals
ASV1088	2	825	0.000411862	0.000806707	0.000806707	0.000806707	0.00262492	13	0.24218	0	peripherals
ASV1106	2	2217.75	0.000554324	0.0363726	0.0363726	0.0363726	0.00227155	6	-0.877058	0.5	peripherals
ASV4440	1	0	1	0	0	0	0.00273973	28	NA	0	NA
ASV921	1	0	1	0	0	0	0.00273973	28	NA	0	NA
ASV107	3	542	0.000359324	0.000371119	0.000371119	0.000371119	0.00375844	10	0.625543	0	peripherals
ASV1588	2	2	0.000328084	0.000101028	0.000101028	0.000101028	0.00255067	10	0	0	peripherals
ASV2301	2	186.939	0.000542594	0.218331	0.218331	0.218331	0.001958	2	-0.454439	0	peripherals
ASV392	4	3584.92	0.000615385	0.0452859	0.0452859	0.0452859	0.00439998	7	0.879049	0.375	peripherals
ASV2444	1	0	0.000341064	3.25438e-05	3.25438e-05	3.25438e-05	0.00141842	9	-1.1547	0	peripherals
ASV1071	2	277	0.000424989	0.000731031	0.000731031	0.000731031	0.00270319	9	0	0	peripherals
ASV3062	2	277	0.000495295	0.03058	0.03058	0.03058	0.00264031	9	0	0	peripherals
ASV3233	1	0	0.00043554	0.00633865	0.00633865	0.00633865	0.00153309	9	-1.1547	0	peripherals
ASV972	1	0	0.000372024	0.000470808	0.000470808	0.000470808	0.0014673	1	-0.836557	0	peripherals
ASV48	3	553	0.000476417	0.00869107	0.00869107	0.00869107	0.00403059	7	0.879049	0	peripherals
ASV772	1	0	0.000420875	0.0018015	0.0018015	0.0018015	0.00155296	7	-0.879049	0	peripherals
ASV88	1	0	0.000309406	2.32217e-05	2.32217e-05	2.32217e-05	0.00164506	1	-0.836557	0	peripherals
ASV1081	1	0	0.000523286	0.00969135	0.00969135	0.00969135	0.0012075	4	-0.824392	0	peripherals
ASV1013	1	0	1	0	0	0	0.00273973	27	NA	0	NA
ASV882	1	0	1	0	0	0	0.00273973	27	NA	0	NA
ASV21	6	4761	0.000398248	0.00161246	0.00161246	0.00161246	0.00712218	10	1.87663	0.277778	peripherals
ASV9	1	0	0.00035868	0.000334232	0.000334232	0.000334232	0.00141993	10	-0.625543	0	peripherals
ASV4	2	277	0.000301841	2.26372e-05	2.26372e-05	2.26372e-05	0.00297819	10	0	0	peripherals
ASV1946	1	0	0.000547645	0.131785	0.131785	0.131785	0.00111601	3	-0.841171	0	peripherals
ASV1977	2	277	0.000454133	0.00984038	0.00984038	0.00984038	0.00286625	1	0.0669246	0	peripherals
ASV2077	1	0	0.000403388	0.00203973	0.00203973	0.00203973	0.00162911	1	-0.836557	0	peripherals
ASV2059	1	0	0.000481696	0.0604611	0.0604611	0.0604611	0.00118456	3	-0.841171	0	peripherals
ASV2104	1	0	1	0	0	0	0.00273973	26	NA	0	NA
ASV2127	1	0	1	0	0	0	0.00273973	26	NA	0	NA
ASV1080	2	277	0.0003465	3.36993e-05	3.36993e-05	3.36993e-05	0.00285956	6	0	0	peripherals
ASV778	2	552	0.000370233	0.000175075	0.000175075	0.000175075	0.00283372	13	0.24218	0	peripherals
ASV4708	1	0	0.000481928	0.00212181	0.00212181	0.00212181	0.00133573	4	-0.824392	0	peripherals
ASV1051	1	0	1	0	0	0	0.00273973	24	NA	0	NA
ASV2036	1	0	1	0	0	0	0.00273973	24	NA	0	NA
ASV593	1	0	0.0666667	0	0	0	0.00171506	15	-0.750939	0	peripherals
ASV10	2	277	0.000358938	0.000349237	0.000349237	0.000349237	0.00276986	10	0	0	peripherals
ASV659	1	0	0.000420168	0.000692558	0.000692558	0.000692558	0.00149143	5	-0.824106	0	peripherals
ASV111	1	0	1	0	0	0	0.00273973	23	NA	0	NA
ASV169	1	0	1	0	0	0	0.00273973	23	NA	0	NA
ASV41	1	0	0.000314961	4.8751e-05	4.8751e-05	4.8751e-05	0.00166617	8	-0.778286	0	peripherals
ASV616	1	0	0.333333	0	0	0	0.00211033	18	-0.57735	0	peripherals
ASV649	2	1	0.5	0	0	0	0.00399852	18	1.1547	0	peripherals
ASV14779	1	0	0.000369549	0.000103887	0.000103887	0.000103887	0.00149147	14	-0.758475	0	peripherals
ASV885	1	0	0.000382117	0.000112181	0.000112181	0.000112181	0.00152263	6	-0.877058	0	peripherals
ASV966	3	553	0.00049554	0.00997727	0.00997727	0.00997727	0.00409604	4	0.361575	0	peripherals
ASV2005	2	277	0.000454133	0.00984038	0.00984038	0.00984038	0.00286625	1	0.0669246	0	peripherals
ASV2112	1	0	0.000403388	0.00203973	0.00203973	0.00203973	0.00162911	1	-0.836557	0	peripherals
ASV1102	3	553	0.00052687	0.0102694	0.0102694	0.0102694	0.00394453	7	0.879049	0	peripherals
ASV691	1	0	0.00045977	0.00212865	0.00212865	0.00212865	0.00152858	7	-0.879049	0	peripherals
ASV530	1	0	0.000542299	0.0347077	0.0347077	0.0347077	0.00129048	7	-0.879049	0	peripherals
ASV693	1	0	0.000335683	2.35583e-05	2.35583e-05	2.35583e-05	0.00160812	14	-0.758475	0	peripherals
ASV861	1	0	0.000335683	2.35583e-05	2.35583e-05	2.35583e-05	0.00160812	14	-0.758475	0	peripherals
ASV2266	1	0	0.000479616	0.104277	0.104277	0.104277	0.00113894	2	-0.994085	0	peripherals
ASV1310	1	0	0.000513084	0.0420067	0.0420067	0.0420067	0.00128686	11	-0.998187	0	peripherals
ASV12673	1	0	1	0	0	0	0.00273973	21	NA	0	NA
ASV870	1	0	1	0	0	0	0.00273973	21	NA	0	NA
ASV1756	2	2	0.25	0	0	0	0.00355684	16	0.866025	0	peripherals
ASV4518	1	0	0.166667	0	0	0	0.00192261	16	-0.866025	0	peripherals
ASV1769	1	0	0.000419287	0.000890662	0.000890662	0.000890662	0.00139464	4	-0.824392	0	peripherals
ASV5771	1	0	0.000328515	9.53349e-05	9.53349e-05	9.53349e-05	0.00144496	10	-0.625543	0	peripherals
ASV1990	1	0	0.000584795	0.15461	0.15461	0.15461	0.00112129	3	-0.841171	0	peripherals
ASV1167	1	0	1	0	0	0	0.00273973	44	NA	0	NA
ASV936	1	0	1	0	0	0	0.00273973	44	NA	0	NA
ASV4677	1	0	1	0	0	0	0.00273973	43	NA	0	NA
ASV601	1	0	1	0	0	0	0.00273973	43	NA	0	NA
ASV832	1	0	0.000410172	0.000804925	0.000804925	0.000804925	0.00148159	13	-1.08981	0	peripherals
ASV2141	2	552	0.000517866	0.0432983	0.0432983	0.0432983	0.00257651	1	0.0669246	0	peripherals
ASV955	1	0	0.000382117	0.000112181	0.000112181	0.000112181	0.00152263	6	-0.877058	0	peripherals
ASV1411	1	0	0.0263158	0	5.39224e-18	5.39224e-18	0.00152858	12	-0.834523	0	peripherals
ASV517	3	888.531	0.000548546	0.0143377	0.0143377	0.0143377	0.00311339	4	0.361575	0	peripherals
ASV2787	2	5	0.0833333	0	0	0	0.00318814	15	0.300376	0	peripherals
ASV529	1	0	0.0588235	0	0	0	0.00176592	15	-0.750939	0	peripherals
ASV92	1	0	0.333333	0	0	0	0.00211033	18	-0.57735	0	peripherals
ASV158	1	0	0.0714286	0	0	0	0.00168711	15	-0.750939	0	peripherals
ASV2573	1	0	0.000569476	0.135275	0.135275	0.135275	0.00112621	3	-0.841171	0	peripherals
ASV2122	1	0	1	0	0	0	0.00273973	42	NA	0	NA
ASV344	1	0	1	0	0	0	0.00273973	42	NA	0	NA
ASV1989	1	0	1	0	0	0	0.00273973	41	NA	0	NA
ASV4437	1	0	1	0	0	0	0.00273973	41	NA	0	NA
ASV1128	1	0	0.000420168	0.000692558	0.000692558	0.000692558	0.00149143	5	-0.824106	0	peripherals
ASV4570	2	3696	0.000524384	0.043313	0.043313	0.043313	0.00239899	1	0.0669246	0	peripherals
ASV25	2	10	0.000328947	0.000116276	0.000116276	0.000116276	0.00252899	10	0	0	peripherals
ASV14	1	0	0.000380228	0.000151529	0.000151529	0.000151529	0.00155981	9	-1.1547	0	peripherals
ASV3532	1	0	0.000441501	0.00666805	0.00666805	0.00666805	0.00142329	9	-1.1547	0	peripherals
ASV806	2	277	0.000513611	0.0438925	0.0438925	0.0438925	0.00256153	11	0.199637	0	peripherals
ASV10628	1	0	0.000510465	0.036875	0.036875	0.036875	0.00126659	5	-0.824106	0	peripherals
ASV4711	1	0	0.000335683	2.35583e-05	2.35583e-05	2.35583e-05	0.00160812	14	-0.758475	0	peripherals
ASV2480	1	0	0.000424088	0.0323868	0.0323868	0.0323868	0.00127697	2	-0.994085	0	peripherals
ASV597	2	2019.85	0.000489956	0.00803234	0.00803234	0.00803234	0.0023084	6	0	0	peripherals
ASV650	1	0	0.0666667	0	0	0	0.00171506	15	-0.750939	0	peripherals
ASV1883	1	0	0.166667	0	0	0	0.00192261	17	-0.866025	0	peripherals
ASV582	2	2	0.25	0	0	0	0.00355684	17	0.866025	0	peripherals
ASV629	1	0	0.00044964	0.00909809	0.00909809	0.00909809	0.00149961	11	-0.998187	0	peripherals
ASV1168	1	0	0.00045977	0.00212865	0.00212865	0.00212865	0.00152858	7	-0.879049	0	peripherals
ASV1952	1	0	0.000402739	0.00194385	0.00194385	0.00194385	0.0016454	1	-0.836557	0	peripherals
ASV783	2	277	0.000453309	0.00937784	0.00937784	0.00937784	0.00290457	1	0.0669246	0	peripherals
ASV4492	3	1100	0.000518941	0.0454339	0.0454339	0.0454339	0.00377838	1	0.970406	0	peripherals
ASV395	1	0	0.00035868	0.000334232	0.000334232	0.000334232	0.00141993	10	-0.625543	0	peripherals
ASV4698	1	0	0.000457457	0.00188916	0.00188916	0.00188916	0.00131127	4	-0.824392	0	peripherals
ASV4452	2	277	0.000316556	7.31357e-06	7.31357e-06	7.31357e-06	0.00302995	6	0	0	peripherals
ASV696	2	552	0.000346741	3.37674e-05	3.37674e-05	3.37674e-05	0.00276496	6	0	0	peripherals
ASV3164	1	0	0.000542299	0.0347077	0.0347077	0.0347077	0.00129048	7	-0.879049	0	peripherals
ASV618	2	2	0.25	0	0	0	0.00355684	17	0.866025	0	peripherals
ASV670	1	0	0.000316156	6.98524e-06	6.98524e-06	6.98524e-06	0.00162627	6	-0.877058	0	peripherals
ASV144	1	0	0.000463607	0.00264097	0.00264097	0.00264097	0.00134764	5	-0.824106	0	peripherals
ASV786	1	0	0.000301659	2.16646e-05	2.16646e-05	2.16646e-05	0.001553	10	-0.625543	0	peripherals
ASV866	1	0	0.000426257	0.000471442	0.000471442	0.000471442	0.00134869	6	-0.877058	0	peripherals
ASV1120	1	0	0.00040404	0.00311001	0.00311001	0.00311001	0.00153386	5	-0.824106	0	peripherals
ASV4920	1	0	0.000516796	0.0413544	0.0413544	0.0413544	0.00134207	1	-0.836557	0	peripherals
ASV1606	1	0	0.000278552	4.69226e-06	4.69226e-06	4.69226e-06	0.00167669	10	-0.625543	0	peripherals
ASV2087	1	0	0.000510204	0.122749	0.122749	0.122749	0.00109788	2	-0.994085	0	peripherals
ASV856	1	0	0.00043573	0.0020681	0.0020681	0.0020681	0.0015715	4	-0.824392	0	peripherals
ASV1129	1	0	0.000389864	0.000234969	0.000234969	0.000234969	0.00159813	11	-0.998187	0	peripherals
ASV628	1	0	0.000392619	0.00122925	0.00122925	0.00122925	0.00143221	8	-0.778286	0	peripherals
ASV4850	1	0	0.000510465	0.036875	0.036875	0.036875	0.00126659	5	-0.824106	0	peripherals
ASV173	1	0	0.000541419	0.185944	0.185944	0.185944	0.00109199	2	-0.994085	0	peripherals
ASV302	1	0	0.333333	0	0	0	0.00211033	19	-0.57735	0	peripherals
ASV572	1	0	0.000458926	0.00207164	0.00207164	0.00207164	0.00130368	5	-0.824106	0	peripherals
ASV559	1	0	0.000459559	0.00229193	0.00229193	0.00229193	0.00135912	4	-0.824392	0	peripherals
ASV157	1	0	1	0	0	0	0.00273973	39	NA	0	NA
ASV754	1	0	1	0	0	0	0.00273973	39	NA	0	NA
ASV1303	1	0	0.166667	0	0	0	0.00192261	17	-0.866025	0	peripherals
ASV5410	1	0	0.000459559	0.00357598	0.00357598	0.00357598	0.00129482	4	-0.824392	0	peripherals
ASV577	1	0	0.000309981	2.558e-05	2.558e-05	2.558e-05	0.00162306	1	-0.836557	0	peripherals
ASV36	1	0	0.000314961	4.8751e-05	4.8751e-05	4.8751e-05	0.00166617	8	-0.778286	0	peripherals
ASV1940	1	0	0.00043122	0.00842374	0.00842374	0.00842374	0.00148854	2	-0.994085	0	peripherals
ASV1355	2	277	0.00058548	0.161551	0.161551	0.161551	0.00230232	3	-0.258822	0	peripherals
ASV775	1	0	0.000503778	0.0334864	0.0334864	0.0334864	0.00138944	3	-0.841171	0	peripherals
ASV1427	1	0	1	0	0	0	0.00273973	38	NA	0	NA
ASV4798	1	0	1	0	0	0	0.00273973	38	NA	0	NA
ASV4064	2	2	0.25	0	0	0	0.00355684	16	0.866025	0	peripherals
ASV752	1	0	0.166667	0	0	0	0.00192261	16	-0.866025	0	peripherals
ASV4550	1	0	0.000338639	0.000112803	0.000112803	0.000112803	0.00151879	1	-0.836557	0	peripherals
ASV557	1	0	0.000420875	0.0018015	0.0018015	0.0018015	0.00155296	7	-0.879049	0	peripherals
ASV130	1	0	0.000326797	7.69259e-05	7.69259e-05	7.69259e-05	0.00147585	10	-0.625543	0	peripherals
ASV4556	1	0	0.000365631	0.000329406	0.000329406	0.000329406	0.00159945	9	-1.1547	0	peripherals
ASV131	1	0	0.000328515	9.53349e-05	9.53349e-05	9.53349e-05	0.00144496	10	-0.625543	0	peripherals
ASV2125	1	0	0.000291036	1.51597e-06	1.51597e-06	1.51597e-06	0.00169869	6	-0.877058	0	peripherals
ASV1037	1	0	0.000382117	0.000112181	0.000112181	0.000112181	0.00152263	6	-0.877058	0	peripherals
ASV96	2	277	0.000354862	0.000278753	0.000278753	0.000278753	0.00298818	8	0.091563	0	peripherals
ASV1091	2	12	0.0238095	0	0	0	0.00304319	12	0.139087	0	peripherals
ASV71	1	0	0.0185185	0	0	0	0.00170431	12	-0.834523	0	peripherals
ASV3588	1	0	0.000409836	0.000768788	0.000768788	0.000768788	0.00148174	13	-1.08981	0	peripherals
ASV554	1	0	0.0004363	0.00103617	0.00103617	0.00103617	0.0014732	11	-0.998187	0	peripherals
ASV1250	1	0	1	0	0	0	0.00273973	35	NA	0	NA
ASV747	1	0	1	0	0	0	0.00273973	35	NA	0	NA
ASV736	1	0	0.000525762	0.00938691	0.00938691	0.00938691	0.00134595	7	-0.879049	0	peripherals
ASV561	1	0	0.000392619	0.00122925	0.00122925	0.00122925	0.00143221	8	-0.778286	0	peripherals
ASV4940	1	0	0.00043573	0.0020681	0.0020681	0.0020681	0.0015715	4	-0.824392	0	peripherals
ASV5405	1	0	0.000410172	0.000804925	0.000804925	0.000804925	0.00148159	13	-1.08981	0	peripherals
ASV3410	1	0	0.0227273	0	1.29017e-18	1.29017e-18	0.00159452	12	-0.834523	0	peripherals
ASV1324	1	0	0.000385654	0.00104389	0.00104389	0.00104389	0.00158499	8	-0.778286	0	peripherals
ASV2551	2	277	0.000431779	0.00503611	0.00503611	0.00503611	0.00276243	8	0.091563	0	peripherals
ASV138	1	0	0.000326477	7.23903e-05	7.23903e-05	7.23903e-05	0.00158815	10	-0.625543	0	peripherals
ASV409	1	0	0.000343643	2.31723e-05	2.31723e-05	2.31723e-05	0.00164576	6	-0.877058	0	peripherals
ASV617	1	0	0.000323102	5.77803e-05	5.77803e-05	5.77803e-05	0.00168094	8	-0.778286	0	peripherals
ASV364	2	1	0.5	0	0	0	0.00399852	20	1.1547	0	peripherals
ASV634	1	0	0.333333	0	0	0	0.00211033	20	-0.57735	0	peripherals
ASV5720	1	0	1	0	0	0	0.00273973	33	NA	0	NA
ASV784	1	0	1	0	0	0	0.00273973	33	NA	0	NA
ASV110	1	0	0.333333	0	0	0	0.00211033	20	-0.57735	0	peripherals
ASV2931	1	0	1	0	0	0	0.00273973	32	NA	0	NA
ASV5174	1	0	1	0	0	0	0.00273973	32	NA	0	NA
ASV681	1	0	1	0	0	0	0.00273973	31	NA	0	NA
ASV931	1	0	1	0	0	0	0.00273973	31	NA	0	NA
ASV6579	1	0	0.000519211	0.0991643	0.0991643	0.0991643	0.00115266	3	-0.841171	0	peripherals
